# Supplementary material for: The USA lags behind other agricultural nations in banning harmful pesticides
Source: Environ Health. 2019 Jun 7;18:44. doi: 10.1186/s12940-019-0488-0 (PMC6555703; doi:10.1186/s12940-019-0488-0)
Supplement: Supplementary file 2 — Sources used to compile the final list of agricultural pesticides. (XLSX 39 kb) [file 12940_2019_488_MOESM2_ESM.xlsx]

## Sheet: Overview of Supp. Tables
This additional file identifies the sources used to compile the final list of agricultural pesticides.
S1. Pesticides compiled from the USGS list
S2. Pesticides compiled from Annex III of the Rotterdam Convention
S3. Pesticides compiled from Annex A and B of the Stockholm Convention
S4. Pesticides compiled from US EPA's 1990 list of suspended, cancelled or restricted pesticides
S5. Final list of agricultural pesticides used in present study

## Sheet: S1
List Compiled From:
US Geological Survey. USGS NAWQA: The Pesticide National Synthesis Project. Estimated Annual Agricultural Pesticide Use.
Pesticide Use Maps. https://water.usgs.gov/nawqa/pnsp/usage/maps/compound_listing.php. Accessed 19 Jun 2018.
USGS List - Added to Final List			Removed From USGS List - Biologics
1-Methylcyclopropene			Ampelomyces Quisqualis
2,4-D			Aspergillus Flavus
2,4-DB			Aureobasidium Pullulans
6-Benzyladenine			Bacillus Amyloliquefacien
Abamectin			Bacillus Cereus
Acephate			Bacillus Firmus
Acequinocyl			Bacillus Pumilis
Acetamiprid			Bacillus Subtilis
Acetochlor			Bacillus Thuringiensis
Acibenzolar			Burkholderia Cepacia
Acifluorfen			Burkholderia spp.
Alachlor			Chromobacterium Subtsugae
Aldicarb			Collectotrichum Spores
Allyl Isothicyanate			Coniothyrium Minitans
Alpha-Cypermethrin			Cydia Pomonella
Aluminum Phosphide			Gliocladium Virens
Ametoctradin			Isaria Fumosorosea
Ametryn			Myrothecium Verrucaria
Aminopyralid			Nosema Locustae Cann
Amitraz			Paecilomyces Lilancinus
Amitrole			Phytophthora Spores
Ammonium Sulfamate			Polyhedrosis Virus
Anilazine			Pseudomonas Fluorescens
Arsenic Acid			Reynoutria Sachalinensis
Asulam			Steinernema Carpocap
Atrazine			Steinernema Riobravi
Aviglycine			Streptomyces Lydicus
Azadirachtin
Azinphos-Methyl
Azoxystrobin
Barban
Barium Polysulfide
Bendiocarb
Benfluralin
Benomyl
Bensulfuron
Bensulide
Bentazone
Bicyclopyrone
Bifenazate
Bifenox
Bifenthrin
Bispyribac
BLAD Protein
Bordeaux Mixture
Boscalid
Bromacil
Bromoxynil
Buprofezin
Butralin
Butylate
Calcium Chloride
Calcium Polysulfide
Captafol
Captan
Carbaryl
Carbofuran
Carbophenothion
Carboxin
Carfentrazone-Ethyl
Chenopodium Ambriosioides
Chinomethionat
Chloramben
Chlorantraniliprole
Chlordimeform
Chlorethoxyfos
Chlorfenapyr
Chloridazon
Chlorimuron
Chlormequat
Chlorobenzilate
Chloroneb
Chloropicrin
Chlorothalonil
Chloroxuron
Chlorpropham
Chlorpyrifos
Chlorsulfuron
Cinnamaldehyde
Clethodim
Clodinafop
Clofentezine
Clomazone
Clopyralid
Cloransulam-Methyl
Clothianidin
Copper
Copper Hydroxide
Copper Octanoate
Copper Oxychloride
Copper Oxychloride S
Copper Sulfate
Copper Sulfate Tribasic
CPPU (Forchlorfenuron)
Cryolite
Cuprous Oxide
Cyanamide
Cyanazine
Cyantraniliprole
Cyazofamid
Cyclanilide
Cycloate
Cyflufenamid
Cyflumetofen
Cyfluthrin
Cyhalofop
Cyhalothrin-Gamma
Cyhalothrin-Lambda
Cymoxanil
Cypermethrin
Cyproconazole
Cyprodinil
Cyromazine
Cytokinin (Kinetin)
Dalapon
Daminozide
Dazomet
DCPA
Decan-1-ol
Deltamethrin
Demeton
Desmedipham
Diallate
Diazinon
Dicamba
Dichlobenil
Dichlone
Dichloropropene (1,3-D)
Dichlorprop
Diclofop
Dicloran
Diclosulam
Dicofol
Dicrotophos
Dienochlor
Diethatyl
Difenoconazole
Difenzoquat
Diflubenzuron
Diflufenzopyr
Dimethenamid
Dimethenamid-P
Dimethipin
Dimethlydisulfide
Dimethoate
Dimethomorph
Dimethylarsinic Acid
Dinocap
Dinoseb
Dinotefuran
Diphenamid
Diquat
Disulfoton
Dithiopyr
Diuron
DNOC
Dodine
DSMA
Emamectin
Endosulfan
Endothal
EPN
EPTC
Esfenvalerate
Ethalfluralin
Ethametsulfuron
Ethephon
Ethion
Ethofumesate
Ethoprophos (Ethoprop)
Etoxazole
Etridiazole
Famoxadone
Fatty Alcohols
Fenamidone
Fenamiphos
Fenarimol
Fenazaquin
Fenbuconazole
Fenbutatin Oxide
Fenhexamid
Fenoxaprop-P
Fenoxycarb
Fenpropathrin
Fenpyroximate
Fensulfothion
Fentin Hydroxide
Fenvalerate
Ferbam
Fipronil
Flazasulfuron
Flonicamid
Florasulam
Fluazifop
Fluazinam
Flubendiamide
Flucarbazone
Fluchloralin
Flucythrinate
Fludioxonil
Flufenacet
Flumetralin
Flumetsulam
Flumiclorac-pentyl
Flumioxazin
Fluometuron
Fluopicolide
Fluopyram
Fluoxastrobin
Flupyradifurone
Fluridone
Fluroxypyr
Flusilazole
Fluthiacet-Methyl
Flutolanil
Flutriafol
Fluvalinate
Fluvalinate-Tau
Fluxapyroxad
Folpet
Fomesafen
Fonofos
Foramsulfuron
Formetanate
Fosamine
Fosetyl
Gallex
Gamma Aminobutyric Acid
Garlic Juice
Gentamicin Sulfate
Gibberellic Acid
Glufosinate
Glyphosate
Halosulfuron
Harpin Protein
Hexazinone
Hexythiazox
Hydramethylnon
Hydrated Lime
Hydrogen Peroxide
Hydroxypropanoic Acid
Hymexazol
IBA
Imazalil
Imazamethabenz
Imazamox
Imazapic
Imazapyr
Imazaquin
Imazethapyr
Imazosulfuron
Imidacloprid
Indaziflam
Indoxacarb
Iodosulfuron
Ipconazole
Iprodione
Isazofos
Isofenphos
Isofetamid
Isopropalin
Isoxaben
Isoxaflutole
Kaolin Clay
Kasugamycin
Kinoprene
Kresoxim-Methyl
Lactofen
Lead Arsenate
L-Glutamic Acid
Lindane
Linuron
Malathion
Maleic Hydrazide
Mancozeb
Mandipropamid
Maneb
MCPA
MCPB
Mecoprop
Mefenoxam
Mefluidide
Mepiquat
Mesosulfuron
Mesotrione
Metalaxyl
Metaldehyde
Metam
Metam Potassium
Metconazole
Methamidophos
Methazole
Methidathion
Methiocarb
Methomyl
Methoxychlor
Methoxyfenozide
Methyl Bromide
Methyl Iodide
Methyl Isothiocyanate
Methyl Parathion
Metiram
Metolachlor
Metolachlor-S
Metrafenone
Metribuzin
Metsulfuron-Methyl
Mevinphos
Molinate
Monocrotophos
MSMA
Myclobutanil
Naled
Naphthylacetamide
Naphthylacetic Acid
Napropamide
Naptalam
Naptha
Neem Oil
Nicosulfuron
Norflurazon
Noruron
Novaluron
Orthosulfamuron
Oryzalin
Oxadiazon
Oxamyl
Oxydemeton-Methyl
Oxyfluorfen
Oxytetracycline
Paclobutrazol
Paraquat
Parathion
Pebulate
Pelargonic Acid
Pendimethalin
Penflufen
Penoxsulam
Penthiopyrad
Permethrin
Petroleum Distillate
Petroleum Oil
Phenmedipham
Phorate
Phosalone
Phosmet
Phosphamidon
Phosphoric Acid
Picloram
Picoxystrobin
Pinolene
Pinoxaden
Piperonyl Butoxide
Pirimicarb
Polyoxorim
Potassium Bicarbonate
Potassium Carbonate
Potassium Oleate
Potassium Silicate
Primisulfuron
Prodiamine
Profenofos
Profluralin
Prohexadione
Prometon
Prometryn
Propachlor
Propamocarb HCl
Propanil
Propargite
Propazine
Propiconazole
Propoxur
Propoxycarbazone
Propyzamide
Prosulfuron
Prothioconazole
Pymetrozine
Pyraclostrobin
Pyraflufen Ethyl
Pyrasulfotole
Pyrethrins
Pyridaben
Pyridate
Pyrimethanil
Pyriproxyfen
Pyrithiobac-Sodium
Pyroxasulfone
Pyroxsulam
Quinclorac
Quinoxyfen
Quintozene
Quizalofop
Resmethrin
Rimsulfuron
Rotenone
Ryanodine
Sabadilla
Saflufenacil
Sedaxane
Sethoxydim
Silicates
Simazine
Sodium Arsenite
Sodium Chlorate
Sodium Metaborate
Spinetoram
Spinosyn
Spirodiclofen
Spiromesifen
Spirotetramat
Streptomycin
Sucrose Octanoate
Sulfallate
Sulfcarbamide
Sulfentrazone
Sulfometuron
Sulfosate
Sulfosulfuron
Sulfoxaflor
Sulfur
Sulfuric Acid
Sulprofos
TCA
TCMTB
Tebuconazole
Tebufenozide
Tebupirimphos
Tebuthiuron
Tefluthrin
Tembotrione
Temephos
Terbacil
Terbufos
Terbutryn
Tetraborohydrate
Tetraconazole
Tetraoxosulfate
Tetrathiocarbonate
Thiabendazole
Thiacloprid
Thiamethoxam
Thiazopyr
Thidiazuron
Thiencarbazone-Methyl
Thifensulfuron
Thiobencarb
Thiodicarb
Thiophanate-Methyl
Thiram
Tolfenpyrad
Topramezone
Tralkoxydim
Tralomethrin
Tri Allate
Triadimefon
Triadimenol
Triasulfuron
Triazamate
Tribenuron Methyl
Tribufos (DEF)
Trichlorfon
Triclopyr
Tridiphane
Trifloxystrobin
Trifloxysulfuron
Triflumizole
Trifluralin
Triflusulfuron
Triforine
Trimethacarb
Trinexapac
Triticonazole
Uniconazole
Vernolate
Vinclozolin
Zeta-Cypermethrin
Zinc
Zineb
Ziram
Zoxamide

## Sheet: S2
List Compiled From:
Rotterdam Convention on the Prior Informed Consent Procedure for Certain Hazardous Chemicals and Pesticides in International Trade.
Annex III Chemicals. http://www.pic.int/TheConvention/Chemicals/AnnexIIIChemicals/tabid/1132/language/en-US/Default.aspx. Accessed 16 Jun 2018.
Overlaps with USGS List
Added to Final List
PIC Pesticide List			Removed from PIC Pesticide List
2,4,5-T			**Not listed in the EU pesticide database,
Alachlor			the FAO Asian pesticide questionairre,
Aldicarb			or Brazil's authorized/banned pesticide lists
Aldrin			Polychlorinated biphenyls (PCB)
Azinphos-methyl			Polychlorinated Terphenyls (PCTs)
Binapacryl			Tributyltin compounds (TBTs)
Captafol
Carbofuran
Chlordane
Chlordimeform
Chlorobenzilate
DDT
Dieldrin
Dinitro-ortho-cresol (DNOC)
Dinoseb
EDB (1,2-dibromoethane)
Endosulfan
Ethylene dichloride
Ethylene oxide
Fluoroacetamide
HCH/BHC (mixed isomers)
Heptachlor
Hexachlorobenzene (HCB)
Lindane (gamma-HCH)
Mercury compounds
Methamidophos
Monocrotophos
Parathion
Pentachlorophenol (PCP)
Toxaphene (Camphechlor)
Trichlorfon

## Sheet: S3
List Compiled From:
Stockholm Convention on Persistant Organic Pollutants. All POPs listed in the Stockholm Convention.
http://chm.pops.int/TheConvention/ThePOPs/AllPOPs/tabid/2509/Default.aspx. Accessed 19 Jun 2018.
Overlaps with PIC List
Added to Final List
POP Pesticide List			Removed from POP Pesticide List
Aldrin			**Not listed in the EU pesticide database,
Chlordane			the FAO Asian pesticide questionairre,
Chlordecone			or Brazil's authorized/banned pesticide lists
DDT			or the uses are largely non-agricultural
Dieldrin			PFOS (Perfluorooctane sulfonic acid)
Endosulfan			Polychlorinated biphenyls (PCB)
Endrin
HCH/BHC (mixed isomers)
Heptachlor
Hexachlorobenzene (HCB)
Lindane
Mirex
Pentachlorobenzene (PeCB)
Pentachlorophenol (PCP)
Toxaphene

## Sheet: S4
List Compiled From:
US Environmental Protection Agency. Suspended, Cancelled, and Restricted Pesticides.
Washington, D.C.; 1990. https://nepis.epa.gov/Exe/ZyPDF.cgi/20011E0G.PDF?Dockey=20011E0G.PDF.
Overlaps with USGS List
Overlaps with PIC/POP Lists
Added to Final List
EPA Cancellation List			Removed from EPA Cancellation List
aldrin (dieldrin)			**Uses are largely non-agricultural
2,4-D			arsenic trioxide
amitraz			cadmium
benomyl			calcium arsenate
BHC			carbon tetrachloride (tetrachloromethane)
bromoxynil			copper arsenate
captafol			creosote
captan			lead arsenate
chlordane (heptachlor)			pentachlorophenol
chlordimeform			quaternary ammonium compounds
chlorobenzilate			sodium arsenate
cyanazine			sodium arsenite
cyhexatin			sodium cyanide
daminozide (alar)			sodium fluoride
DBCP (dibromochloropropane)			sodium fluoroacetate
DDD (TDE)			strychnine
DDT			vinyl chloride
diallate
dicofol			**Not listed in the EU pesticide database,
dimethoate			the FAO Asian pesticide questionairre,
dinocap			or Brazil's authorized/banned pesticide lists
dinoseb			10, 10'-oxybisphenoxarsine
EBDCs			2,4,5-TCP
Mancozeb			bithionol
Maneb			bromoxynil butyrate
Metiram			chloranil
Nabam			OMPA (schradan)
Zineb			phenarsazine chloride
EDB (ethylene dibromide)			safrole
endrin
EPN
fluoroacetamide
kepone (chlordecone)
lindane
mercury
metaldehyde
mirex
monocrotophos
nitrofen (TOK)
oxyfluorfen
parathion
PCBs
PCNB (Quintozene)
polychlorinated terphenyls (arochlor)
pronamide (Propyzamide)
silvex (2,4,5-T)
strobane (terpene polychlorinates)
thallium sulfate
toxaphene
tributyltin
trifluralin

## Sheet: S5
Final List
1-Methylcyclopropene		From USGS List
2,4,5-T		From Rotterdam/Stockholm/US EPA Lists
2,4-D
2,4-DB
6-Benzyladenine
Abamectin
Acephate
Acequinocyl
Acetamiprid
Acetochlor
Acibenzolar
Acifluorfen
Alachlor
Aldicarb
Aldrin
Allyl Isothicyanate
Alpha-Cypermethrin
Aluminum Phosphide
Ametoctradin
Ametryn
Aminopyralid
Amitraz
Amitrole
Ammonium Sulfamate
Anilazine
Arsenic Acid
Asulam
Atrazine
Aviglycine
Azadirachtin
Azinphos-Methyl
Azoxystrobin
Barban
Barium Polysulfide
Bendiocarb
Benfluralin
Benomyl
Bensulfuron
Bensulide
Bentazone
Bicyclopyrone
Bifenazate
Bifenox
Bifenthrin
Binapacryl
Bispyribac
BLAD Protein
Bordeaux Mixture
Boscalid
Bromacil
Bromoxynil
Buprofezin
Butralin
Butylate
Calcium Chloride
Calcium Polysulfide
Captafol
Captan
Carbaryl
Carbofuran
Carbophenothion
Carboxin
Carfentrazone-Ethyl
Chenopodium Ambriosioides
Chinomethionat
Chloramben
Chlorantraniliprole
Chlordane
Chlordecone
Chlordimeform
Chlorethoxyfos
Chlorfenapyr
Chloridazon
Chlorimuron
Chlormequat
Chlorobenzilate
Chloroneb
Chloropicrin
Chlorothalonil
Chloroxuron
Chlorpropham
Chlorpyrifos
Chlorsulfuron
Cinnamaldehyde
Clethodim
Clodinafop
Clofentezine
Clomazone
Clopyralid
Cloransulam-Methyl
Clothianidin
Copper
Copper Hydroxide
Copper Octanoate
Copper Oxychloride
Copper Oxychloride S
Copper Sulfate
Copper Sulfate Tribasic
CPPU (Forchlorfenuron)
Cryolite
Cuprous Oxide
Cyanamide
Cyanazine
Cyantraniliprole
Cyazofamid
Cyclanilide
Cycloate
Cyflufenamid
Cyflumetofen
Cyfluthrin
Cyhalofop
Cyhalothrin-Gamma
Cyhalothrin-Lambda
Cyhexatin
Cymoxanil
Cypermethrin
Cyproconazole
Cyprodinil
Cyromazine
Cytokinin (Kinetin)
Dalapon
Daminozide
Dazomet
DBCP (Dibromochloropropane)
DCPA
DDD (TDE)
DDT
Decan-1-ol
Deltamethrin
Demeton
Desmedipham
Diallate
Diazinon
Dicamba
Dichlobenil
Dichlone
Dichloropropene (1,3-D)
Dichlorprop
Diclofop
Dicloran
Diclosulam
Dicofol
Dicrotophos
Dieldrin
Dienochlor
Diethatyl
Difenoconazole
Difenzoquat
Diflubenzuron
Diflufenzopyr
Dimethenamid
Dimethenamid-P
Dimethipin
Dimethlydisulfide
Dimethoate
Dimethomorph
Dimethylarsinic Acid
Dinocap
Dinoseb
Dinotefuran
Diphenamid
Diquat
Disulfoton
Dithiopyr
Diuron
DNOC
Dodine
DSMA
EDB (1,2-Dibromoethane)
Emamectin
Endosulfan
Endothal
Endrin
EPN
EPTC
Esfenvalerate
Ethalfluralin
Ethametsulfuron
Ethephon
Ethion
Ethofumesate
Ethoprophos (Ethoprop)
Ethylene Dichloride
Ethylene Oxide
Etoxazole
Etridiazole
Famoxadone
Fatty Alcohols
Fenamidone
Fenamiphos
Fenarimol
Fenazaquin
Fenbuconazole
Fenbutatin Oxide
Fenhexamid
Fenoxaprop-P
Fenoxycarb
Fenpropathrin
Fenpyroximate
Fensulfothion
Fentin Hydroxide
Fenvalerate
Ferbam
Fipronil
Flazasulfuron
Flonicamid
Florasulam
Fluazifop
Fluazinam
Flubendiamide
Flucarbazone
Fluchloralin
Flucythrinate
Fludioxonil
Flufenacet
Flumetralin
Flumetsulam
Flumiclorac-pentyl
Flumioxazin
Fluometuron
Fluopicolide
Fluopyram
Fluoroacetamide
Fluoxastrobin
Flupyradifurone
Fluridone
Fluroxypyr
Flusilazole
Fluthiacet-Methyl
Flutolanil
Flutriafol
Fluvalinate
Fluvalinate-Tau
Fluxapyroxad
Folpet
Fomesafen
Fonofos
Foramsulfuron
Formetanate
Fosamine
Fosetyl
Gallex
Gamma Aminobutyric Acid
Garlic Juice
Gentamicin Sulfate
Gibberellic Acid
Glufosinate
Glyphosate
Halosulfuron
Harpin Protein
HCH/BHC (mixed isomers)
Heptachlor
Hexachlorobenzene (HCB)
Hexazinone
Hexythiazox
Hydramethylnon
Hydrated Lime
Hydrogen Peroxide
Hydroxypropanoic Acid
Hymexazol
IBA
Imazalil
Imazamethabenz
Imazamox
Imazapic
Imazapyr
Imazaquin
Imazethapyr
Imazosulfuron
Imidacloprid
Indaziflam
Indoxacarb
Iodosulfuron
Ipconazole
Iprodione
Isazofos
Isofenphos
Isofetamid
Isopropalin
Isoxaben
Isoxaflutole
Kaolin Clay
Kasugamycin
Kinoprene
Kresoxim-Methyl
Lactofen
Lead Arsenate
L-Glutamic Acid
Lindane
Linuron
Malathion
Maleic Hydrazide
Mancozeb
Mandipropamid
Maneb
MCPA
MCPB
Mecoprop
Mefenoxam
Mefluidide
Mepiquat
Mercury Compounds
Mesosulfuron
Mesotrione
Metalaxyl
Metaldehyde
Metam
Metam Potassium
Metconazole
Methamidophos
Methazole
Methidathion
Methiocarb
Methomyl
Methoxychlor
Methoxyfenozide
Methyl Bromide
Methyl Iodide
Methyl Isothiocyanate
Methyl Parathion
Metiram
Metolachlor
Metolachlor-S
Metrafenone
Metribuzin
Metsulfuron-Methyl
Mevinphos
Mirex
Molinate
Monocrotophos
MSMA
Myclobutanil
Nabam
Naled
Naphthylacetamide
Naphthylacetic Acid
Napropamide
Naptalam
Naptha
Neem Oil
Nicosulfuron
Nitrofen (TOK)
Norflurazon
Noruron
Novaluron
Orthosulfamuron
Oryzalin
Oxadiazon
Oxamyl
Oxydemeton-Methyl
Oxyfluorfen
Oxytetracycline
Paclobutrazol
Paraquat
Parathion
Pebulate
Pelargonic Acid
Pendimethalin
Penflufen
Penoxsulam
Pentachlorobenzene (PeCB)
Pentachlorophenol (PCP)
Penthiopyrad
Permethrin
Petroleum Distillate
Petroleum Oil
Phenmedipham
Phorate
Phosalone
Phosmet
Phosphamidon
Phosphoric Acid
Picloram
Picoxystrobin
Pinolene
Pinoxaden
Piperonyl Butoxide
Pirimicarb
Polyoxorim
Potassium Bicarbonate
Potassium Carbonate
Potassium Oleate
Potassium Silicate
Primisulfuron
Prodiamine
Profenofos
Profluralin
Prohexadione
Prometon
Prometryn
Propachlor
Propamocarb HCl
Propanil
Propargite
Propazine
Propiconazole
Propoxur
Propoxycarbazone
Propyzamide
Prosulfuron
Prothioconazole
Pymetrozine
Pyraclostrobin
Pyraflufen Ethyl
Pyrasulfotole
Pyrethrins
Pyridaben
Pyridate
Pyrimethanil
Pyriproxyfen
Pyrithiobac-Sodium
Pyroxasulfone
Pyroxsulam
Quinclorac
Quinoxyfen
Quintozene
Quizalofop
Resmethrin
Rimsulfuron
Rotenone
Ryanodine
Sabadilla
Saflufenacil
Sedaxane
Sethoxydim
Silicates
Simazine
Sodium Arsenite
Sodium Chlorate
Sodium Metaborate
Spinetoram
Spinosyn
Spirodiclofen
Spiromesifen
Spirotetramat
Streptomycin
Strobane (Terpene Polychlorinates)
Sucrose Octanoate
Sulfallate
Sulfcarbamide
Sulfentrazone
Sulfometuron
Sulfosate
Sulfosulfuron
Sulfoxaflor
Sulfur
Sulfuric Acid
Sulprofos
TCA
TCMTB
Tebuconazole
Tebufenozide
Tebupirimphos
Tebuthiuron
Tefluthrin
Tembotrione
Temephos
Terbacil
Terbufos
Terbutryn
Tetraborohydrate
Tetraconazole
Tetraoxosulfate
Tetrathiocarbonate
Thallium Sulfate
Thiabendazole
Thiacloprid
Thiamethoxam
Thiazopyr
Thidiazuron
Thiencarbazone-Methyl
Thifensulfuron
Thiobencarb
Thiodicarb
Thiophanate-Methyl
Thiram
Tolfenpyrad
Topramezone
Toxaphene (Camphechlor)
Tralkoxydim
Tralomethrin
Tri Allate
Triadimefon
Triadimenol
Triasulfuron
Triazamate
Tribenuron Methyl
Tribufos (DEF)
Trichlorfon
Triclopyr
Tridiphane
Trifloxystrobin
Trifloxysulfuron
Triflumizole
Trifluralin
Triflusulfuron
Triforine
Trimethacarb
Trinexapac
Triticonazole
Uniconazole
Vernolate
Vinclozolin
Zeta-Cypermethrin
Zinc
Zineb
Ziram
Zoxamide
