# Supplementary material for: The USA lags behind other agricultural nations in banning harmful pesticides
Source: Environ Health. 2019 Jun 7;18:44. doi: 10.1186/s12940-019-0488-0 (PMC6555703; doi:10.1186/s12940-019-0488-0)
Supplement: Supplementary file 3 — Approval status of agricultural pesticides in the USA, EU, China and Brazil. (XLSX 133 kb) [file 12940_2019_488_MOESM3_ESM.xlsx]

## Sheet: Overview of Supp. Tables
This additional file contains information on the approval status of agricultural pesticides in the USA, EU, China and Brazil
S6. Pesticide Status in Brazil
S7. Pesticide Status in China
S8. Pesticide Status in the EU
S9. Pesticide Status in the USA
S10. Pesticide Status Combined for the USA, EU, China and Brazil
S11. Pesticides that are Approved in the USA and Banned or Being Phased Out in China
S12. Pesticides that are Approved in the USA and Banned or Being Phased Out in Brazil
S13. Pesticides that are Approved in the USA and Banned or Being Phased Out in the EU
S14. Pesticides that are Approved in the USA and Banned or Being Phased Out in at Least One Other Nation
S15. Pesticides that are Approved in the USA and Banned or Being Phased Out in at Least Two Other Nations
S16. Pesticides that are Approved in the USA and Banned or Being Phased Out in All Three Nations
S17. Pesticides that are Approved in the USA and Banned, Being Phased Out, Not Approved or of Unknown Status in All Three Nations
S18. Pesticides that are Approved in the USA and Banned or Being Phased Out in at Least One Other Nation - Categorized by Type
S19. Pesticides that are Approved in the EU, China or Brazil and Banned or Being Phased Out in the USA
S20. The Status of Agricultural Organophosphate Pesticides in the USA, EU, China and Brazil

## Sheet: S6
Pesticide Status in Brazil
Pesticide	Status	Source
1-Methylcyclopropene	3	E		Status
2,4,5-T	1	B		0 = Not in database/unknown
2,4-D	3	E		1 = Banned
2,4-DB	1	A		2 = In process of phase out
6-Benzyladenine	3	E		3 = Approved
Abamectin	3	E		4 = Not approved/ vountarily withdrawn
Acephate	3	E
Acequinocyl	0	E		Source
Acetamiprid	3	E		A = ANVISA excluded list [1]
Acetochlor	3	E		B = Rotterdam Notification [2]
Acibenzolar-S-methyl	3	E		C = Brazil 2017 resolution [3]
Acifluorfen	3	E		D = Montreal Protocol [4]
Alachlor	3	E		E = ANVISA authorized list [5]
Aldicarb	3	E		F = WTO notification [6]
Aldrin	1	A, B
Allyl Isothiocyanate	0	E
Alpha-Cypermethrin	3	E
Aluminum Phosphide	0	E
Ametoctradin	0	E
Ametryn	3	E
Aminopyralid	3	E
Amitraz	3	E
Amitrole	0	E
Ammonium Sulfamate	0	E
Anilazine	3	E
Arsenic Acid	0	E
Asulam	3	E
Atrazine	3	E
Aviglycine	3	E
Azadirachtin	3	E
Azinphos-Methyl	0	E
Azoxystrobin	3	E
Barban	0	E
Barium Polysulfide	0	E
Bendiocarb	3	E
Benfluralin	0	E
Benomyl	1	A, B
Bensulfuron	0	E
Bensulide	1	A
Bentazone	3	E
Bicyclopyrone	0	E
Bifenazate	0	E
Bifenox	1	A
Bifenthrin	3	E
Binapacryl	1	A, B
Bispyribac	3	E
BLAD Protein	0	E
Bordeaux Mixture	0	E
Boscalid	3	E
Bromacil	3	E
Bromoxynil	3	E
Buprofezin	3	E
Butralin	3	E
Butylate	1	A
Calcium Chloride	0	E
Calcium Polysulfide (Lime Sulphur)	0	E
Captafol	1	A, B
Captan	3	E
Carbaryl	3	E
Carbofuran	1	A
Carbophenothion	1	A
Carboxin	3	E
Carfentrazone-Ethyl	3	E
Chenopodium Ambriosioides	0	E
Chinomethionat (Oxythioquinox)	3	E
Chloramben	1	A
Chlorantraniliprole	3	E
Chlordane	1	B
Chlordecone	0	E
Chlordimeform	1	B
Chlorethoxyfos	0	E
Chlorfenapyr	3	E
Chloridazon (Pyrazon)	0	E
Chlorimuron	3	E
Chlormequat	3	E
Chlorobenzilate	1	A, B
Chloroneb	0	E
Chloropicrin	0	E
Chlorothalonil	3	E
Chloroxuron	0	E
Chlorpropham	1	A
Chlorpyrifos	3	E
Chlorsulfuron	0	E
Cinnamaldehyde	0	E
Clethodim	3	E
Clodinafop	3	E
Clofentezine	3	E
Clomazone	3	E
Clopyralid	0	E
Cloransulam-Methyl	3	E
Clothianidin	3	E
Copper (Cu Compounds)	0	E
Copper Hydroxide	3	E
Copper Octanoate	0	E
Copper Oxychloride	3	E
Copper Oxychloride S	0	E
Copper Sulfate	3	E
Copper Sulfate Tribasic	0	E
CPPU (Forchlorfenuron)	0	E
Cryolite	0	E
Cuprous Oxide (Copper Oxide)	3	E
Cyanamide	3	E
Cyanazine	3	E
Cyantraniliprole	3	E
Cyazofamid	3	E
Cyclanilide	3	E
Cycloate	0	E
Cyflufenamid	0	E
Cyflumetofen	3	E
Cyfluthrin	3	E
Cyhalofop	3	E
Cyhalothrin-Gamma	3	E
Cyhalothrin-Lambda	3	E
Cyhexatin	1	A, B
Cymoxanil	3	E
Cypermethrin	3	E
Cyproconazole	3	E
Cyprodinil	3	E
Cyromazine	3	E
Cytokinin (Kinetin)	3	E
Dalapon	1	A
Daminozide	3	E
Dazomet	3	E
DBCP (Dibromochloropropane)	0	E
DCPA (Chlorthal-dimethyl)	0	E
DDD (TDE)	0	E
DDT	1	A, B
Decan-1-ol (1-Decanol)	3	E
Deltamethrin	0	E
Demeton	0	E
Desmedipham	0	E
Diallate	0	E
Diazinon	3	E
Dicamba	3	E
Dichlobenil	1	A
Dichlone	0	E
Dichloropropene (1,3-D)	0	E
Dichlorprop	0	E
Diclofop	3	E
Dicloran	3	E
Diclosulam	3	E
Dicofol	1	A
Dicrotophos	1	A
Dieldrin	1	B
Dienochlor	0	E
Diethatyl	0	E
Difenoconazole	3	E
Difenzoquat	0	E
Diflubenzuron	3	E
Diflufenzopyr	0	E
Dimethenamid	3	E
Dimethenamid-P	3	E
Dimethipin	0	E
Dimethyldisulfide	0	E
Dimethoate	3	E
Dimethomorph	3	E
Dimethylarsinic Acid	0	E
Dinocap	3	E
Dinoseb	1	A, B
Dinotefuran	0	E
Diphenamid	1	A
Diquat	3	E
Disulfoton	3	E
Dithiopyr	0	E
Diuron	3	E
DNOC	1	B
Dodine	3	E
DSMA	0	E
EDB (1,2-Dibromoethane)	1	B
Emamectin	3	E
Endosulfan	1	A, B
Endothal	0	E
Endrin	1	A
EPN	0	E
EPTC	1	A
Esfenvalerate	3	E
Ethalfluralin	0	E
Ethametsulfuron	0	E
Ethephon	3	E
Ethion	3	E
Ethofumesate	0	E
Ethoprophos (Ethoprop)	3	E
Ethylene Dichloride (1,2-dichloroethane)	1	B
Ethylene Oxide	1	B
Etoxazole	3	E
Etridiazole	3	E
Famoxadone	3	E
Fatty Alcohols	0	E
Fenamidone	3	E
Fenamiphos	3	E
Fenarimol	3	E
Fenazaquin	0	E
Fenbuconazole	0	E
Fenbutatin Oxide	3	E
Fenhexamid	0	E
Fenoxaprop-P	3	E
Fenoxycarb	0	E
Fenpropathrin	3	E
Fenpyroximate	3	E
Fensulfothion	1	A
Fentin hydroxide	3	E
Fenvalerate	3	E
Ferbam	0	E
Fipronil	3	E
Flazasulfuron	3	E
Flonicamid	3	E
Florasulam	0	E
Fluazifop-P	3	E
Fluazinam	3	E
Flubendiamide	3	E
Flucarbazone	0	E
Fluchloralin	0	E
Flucythrinate	1	A
Fludioxonil	3	E
Flufenacet	0	E
Flumetralin	3	E
Flumetsulam	3	E
Flumiclorac-pentyl	3	E
Flumioxazin	3	E
Fluometuron	0	E
Fluopicolide	3	E
Fluopyram	0	E
Fluoroacetamide	1	B
Fluoxastrobin	0	E
Flupyradifurone	3	E
Fluridone	3	E
Fluroxypyr	3	E
Flusilazole	0	E
Fluthiacet-Methyl	0	E
Flutolanil	3	E
Flutriafol	3	E
Fluvalinate	3	E
Fluvalinate-Tau	0	E
Fluxapyroxad	3	E
Folpet	3	E
Fomesafen	3	E
Fonofos	0	E
Foramsulfuron	3	E
Formetanate	3	E
Fosamine	0	E
Fosetyl	3	E
Gallex	0	E
Gamma Aminobutyric Acid	0	E
Garlic Juice	0	E
Gentamicin Sulfate	0	E
Gibberellic Acid	3	E
Glufosinate	3	E
Glyphosate	3	E
Halosulfuron	3	E
Harpin Protein	0	E
HCH/BHC (mixed isomers)	1	A, B
Heptachlor	1	A, B
Hexachlorobenzene (HCB)	1	B
Hexazinone	3	E
Hexythiazox	3	E
Hydramethylnon	3	E
Hydrated Lime	0	E
Hydrogen Peroxide	3	E
Hydroxypropanoic Acid	0	E
Hymexazol	0	E
IBA	3	E
Imazalil	3	E
Imazamethabenz	0	E
Imazamox	3	E
Imazapic	3	E
Imazapyr	3	E
Imazaquin	3	E
Imazethapyr	3	E
Imazosulfuron	0	E
Imidacloprid	3	E
Indaziflam	3	E
Indoxacarb	3	E
Iodosulfuron	3	E
Ipconazole	3	E
Iprodione	3	E
Isazofos	1	A
Isofenphos	0	E
Isofetamid	0	E
Isopropalin	0	E
Isoxaben	0	E
Isoxaflutole	3	E
Kaolin Clay	0	E
Kasugamycin	3	E
Kinoprene	0	E
Kresoxim-Methyl	3	E
Lactofen	3	E
Lead Arsenate	0	E
L-Glutamic Acid	0	E
Lindane	1	A
Linuron	3	E
Malathion	3	E
Maleic Hydrazide	3	E
Mancozeb	3	E
Mandipropamid	3	E
Maneb	1	A
MCPA	3	E
MCPB	0	E
Mecoprop-P	0	E
Mefenoxam (Metalaxyl-M)	3	E
Mefluidide	0	E
Mepiquat	3	E
Mercury Compounds	1	B
Mesosulfuron	3	E
Mesotrione	3	E
Metalaxyl	1	A
Metaldehyde	3	E
Metam	3	E
Metam Potassium	0	E
Metconazole	3	E
Methamidophos	1	A, B
Methazole	0	E
Methidathion	3	E
Methiocarb	3	E
Methomyl	3	E
Methoxychlor	1	A
Methoxyfenozide	3	E
Methyl Bromide	1	D
Methyl Iodide	0	E
Methyl Isothiocyanate	0	E
Methyl Parathion	1	A, B
Metiram	3	E
Metolachlor	3	E
Metolachlor-S	3	E
Metrafenone	0	E
Metribuzin	3	E
Metsulfuron-Methyl	3	E
Mevinphos	3	E
Mirex	0	E
Molinate	3	E
Monocrotophos	1	A, B
MSMA	3	E
Myclobutanil	3	E
Nabam	0	E
Naled	3	E
1-Naphthylacetamide	0	E
1-Naphthylacetic Acid	0	E
Napropamide	3	E
Naptalam	1	A
Naptha	0	E
Neem Oil	0	E
Nicosulfuron	3	E
Nitrofen (TOK)	0	E
Norflurazon	1	A
Noruron	0	E
Novaluron	3	E
Orthosulfamuron	3	E
Oryzalin	3	E
Oxadiazon	3	E
Oxamyl	1	A
Oxydemeton-Methyl	0	E
Oxyfluorfen	3	E
Oxytetracycline	1	A
Paclobutrazol	3	E
Paraquat	2	C, F
Parathion	1	A, B
Pebulate	1	A
Pelargonic Acid	0	E
Pendimethalin	3	E
Penflufen	0	E
Penoxsulam	3	E
Pentachlorobenzene (PeCB)	0	E
Pentachlorophenol (PCP)	1	A
Penthiopyrad	0	E
Permethrin	3	E
Petroleum Distillate	0	E
Petroleum Oil	0	E
Phenmedipham	1	A
Phorate	1	B
Phosalone	3	E
Phosmet	3	E
Phosphamidon	1	A, B
Phosphoric Acid	0	E
Picloram	3	E
Picoxystrobin	3	E
Pinolene	0	E
Pinoxaden	0	E
Piperonyl Butoxide	0	E
Pirimicarb	0	E
Polyoxorim	0	E
Potassium Bicarbonate (potassium hydrogen carbonate)	3	E
Potassium Carbonate	0	E
Potassium Oleate	0	E
Potassium Silicate	0	E
Primisulfuron	0	E
Prodiamine	0	E
Profenofos	3	E
Profluralin	0	E
Prohexadione	3	E
Prometon	1	A
Prometryn	3	E
Propachlor	0	E
Propamocarb HCl	3	E
Propanil	3	E
Propargite	3	E
Propazine	0	E
Propiconazole	3	E
Propoxur	3	E
Propoxycarbazone	0	E
Propyzamide	0	E
Prosulfuron	0	E
Prothioconazole	3	E
Pymetrozine	3	E
Pyraclostrobin	3	E
Pyraflufen Ethyl	3	E
Pyrasulfotole	0	E
Pyrethrins	3	E
Pyridaben	3	E
Pyridate	1	A
Pyrimethanil	3	E
Pyriproxyfen	3	E
Pyrithiobac-Sodium	3	E
Pyroxasulfone	0	E
Pyroxsulam	3	E
Quinclorac	3	E
Quinoxyfen	0	E
Quintozene	3	E
Quizalofop-P-ethyl	3	E
Resmethrin	3	E
Rimsulfuron	0	E
Rotenone	0	E
Ryanodine	0	E
Sabadilla	0	E
Saflufenacil	3	E
Sedaxane	0	E
Sethoxydim	3	E
Silicates	0	E
Simazine	3	E
Sodium Arsenite	0	E
Sodium Chlorate	0	E
Sodium Metaborate	0	E
Spinetoram	3	E
Spinosyn (Spinosad)	3	E
Spirodiclofen	3	E
Spiromesifen	3	E
Spirotetramat	0	E
Streptomycin	1	A
Strobane (Terpene Polychlorinates)	0	E
Sucrose Octanoate	0	E
Sulfallate	0	E
Sulfcarbamide	0	E
Sulfentrazone	3	E
Sulfometuron	3	E
Sulfosate	3	E
Sulfosulfuron	0	E
Sulfoxaflor	0	E
Sulfur	3	E
Sulfuric Acid	0	E
Sulprofos	1	A
TCA	1	A
TCMTB	0	E
Tebuconazole	3	E
Tebufenozide	3	E
Tebupirimphos	3	E
Tebuthiuron	3	E
Tefluthrin	0	E
Tembotrione	3	E
Temephos	3	E
Terbacil	0	E
Terbufos	3	E
Terbutryn	0	E
Tetraborohydrate	0	E
Tetraconazole	3	E
Tetraoxosulfate	0	E
Tetrathiocarbonate	0	E
Thallium Sulfate	0	E
Thiabendazole	3	E
Thiacloprid	3	E
Thiamethoxam	3	E
Thiazopyr	3	E
Thidiazuron	3	E
Thiencarbazone-Methyl	0	E
Thifensulfuron	0	E
Thiobencarb	3	E
Thiodicarb	3	E
Thiophanate-Methyl	3	E
Thiram	3	E
Tolfenpyrad	0	E
Topramezone	0	E
Toxaphene (Camphechlor)	1	B
Tralkoxydim	0	E
Tralomethrin	0	E
Triallate	0	E
Triadimefon	3	E
Triadimenol	3	E
Triasulfuron	0	E
Triazamate	0	E
Tribenuron Methyl	0	E
Tribufos (DEF)	1	A
Trichlorfon	1	A, B
Triclopyr	3	E
Tridiphane	0	E
Trifloxystrobin	3	E
Trifloxysulfuron	3	E
Triflumizole	3	E
Trifluralin	3	E
Triflusulfuron	0	E
Triforine	3	E
Trimethacarb	0	E
Trinexapac	3	E
Triticonazole	3	E
Uniconazole	0	E
Vernolate	1	A
Vinclozolin	1	A
Zeta-Cypermethrin	3	E
Zinc	0	E
Zineb	1	A
Ziram	1	A
Zoxamide	3	E
1. Agência Nacional De Vigilância Sanitária (ANVISA). Regularização de Produtos - Agrotóxicos. Monografias Excluídas.
http://portal.anvisa.gov.br/registros-e-autorizacoes/agrotoxicos/produtos/monografia-de-agrotoxicos/excluidas.
Accessed 25 Jun 2018.
2. Rotterdam Convention on the Prior Informed Consent Procedure for Certain Hazardous Chemicals and Pesticides in
International Trade. Database of Notifications of Final Regulatory Action. Search “by Party” > Brazil.
http://www.pic.int/Procedures/NotificationsofFinalRegulatoryActions/Database/tabid/1368/langu. Accessed 23 Aug 2018.
3. Ministério da Saúde, Agência Nacional de Vigilância Sanitária. RESOLUÇÃO DE DIRETORIA COLEGIADA – RDC No 177,
DE 21 DE SETEMBRO DE 2017.
http://portal.anvisa.gov.br/documents/10181/2871639/RDC_177_2017_.pdf/399e71db-5efb-4b34-a344-9d7e66510bce.
4. United Nations Environment Program. Montreal Protocol on Substances that Deplete the Ozone Layer. 2010 Report of the
Methyl Bromide Technical Options Committee. Nairobi; 2011.
http://www.protocolodemontreal.org.br/site/images/publicacoes/programa_brasileiro_eliminacao_hcfcs/Report_of_the_Methyl_Bromide_Technical_Options_Committee_MBTOC_-_2010_Assessment.pdf.
5. Agência Nacional De Vigilância Sanitária (ANVISA). Regularização de Produtos - Agrotóxicos. Monografias Autorizadas.
http://portal.anvisa.gov.br/registros-e-autorizacoes/agrotoxicos/produtos/monografia-de-agrotoxicos/autorizadas.
Accessed 25 Jun 2018.
6. Brazil ANVISA. Notification to the World Trade Organization Committee on Technical Barriers to Trade. 2017.
http://tbtims.wto.org/en/RegularNotifications/View/139039?FromAllNotifications=True.

## Sheet: S7
Pesticide Status in China
Pesticide	Status	Source
1-Methylcyclopropene	3	A		Status
2,4,5-T	4	A		0 = Not in database/unknown
2,4-D	3	A		1 = Banned
2,4-DB	1	D		2 = In process of phase out
6-Benzyladenine	3	A		3 = Approved
Abamectin	3	A		4 = Not approved/ vountarily withdrawn
Acephate	3	A
Acequinocyl	4	A		Source
Acetamiprid	3	A		A = FAO Report [1]
Acetochlor	3	A		B = Rotterdam Notification [2]
Acibenzolar-S-methyl	4	A		C = Media Reports [3]
Acifluorfen	3	A		D = China Notice 2445 [4]
Alachlor	3	A		E = China Notice 2032 [5]
Aldicarb	2	C, J		F = China Notice 1586 [6]
Aldrin	1	A		G = China Notice 1745 [7]
Allyl Isothiocyanate	0	A		H = China Notice 2552 [8]
Alpha-Cypermethrin	3	A		I = China Notice 274 [9]
Aluminum Phosphide	2	A, C		J = MOA letter [10]
Ametoctradin	4	A
Ametryn	3	A
Aminopyralid	4	A
Amitraz	3	A
Amitrole	0	A
Ammonium Sulfamate	0	A
Anilazine	4	A
Arsenic Acid	1	A
Asulam	4	A
Atrazine	3	A
Aviglycine	0	A
Azadirachtin	3	A
Azinphos-Methyl	4	A
Azoxystrobin	3	A
Barban	0	A
Barium Polysulfide	0	A
Bendiocarb	3	A
Benfluralin	0	A
Benomyl	3	A
Bensulfuron	3	A
Bensulide	0	A
Bentazone	3	A
Bicyclopyrone	0	A
Bifenazate	3	A
Bifenox	0	A
Bifenthrin	3	A
Binapacryl	4	A
Bispyribac	3	A
BLAD Protein	0	A
Bordeaux Mixture	3	A
Boscalid	3	A
Bromacil	3	A
Bromoxynil	3	A
Buprofezin	3	A
Butralin	3	A
Butylate	0	A
Calcium Chloride	4	A
Calcium Polysulfide (Lime Sulphur)	4	A
Captafol	4	A
Captan	3	A
Carbaryl	3	A
Carbofuran	2	C
Carbophenothion	4	A
Carboxin	3	A
Carfentrazone-Ethyl	3	A
Chenopodium Ambriosioides	0	A
Chinomethionat (Oxythioquinox)	0	A
Chloramben	0	A
Chlorantraniliprole	3	A
Chlordane	4	A
Chlordecone	1	B
Chlordimeform	1	A
Chlorethoxyfos	0	A
Chlorfenapyr	3	A
Chloridazon (Pyrazon)	0	A
Chlorimuron	3	A
Chlormequat	3	A
Chlorobenzilate	4	A
Chloroneb	4	A
Chloropicrin	2	C
Chlorothalonil	3	A
Chloroxuron	0	A
Chlorpropham	3	A
Chlorpyrifos	3	A
Chlorsulfuron	1	E
Cinnamaldehyde	0	A
Clethodim	3	A
Clodinafop	3	A
Clofentezine	3	A
Clomazone	3	A
Clopyralid	3	A
Cloransulam-Methyl	3	A
Clothianidin	3	A
Copper (Cu Compounds)	3	A
Copper Hydroxide	3	A
Copper Octanoate	0	A
Copper Oxychloride	3	A
Copper Oxychloride S	0	A
Copper Sulfate	4	A
Copper Sulfate Tribasic	3	A
CPPU (Forchlorfenuron)	3	A
Cryolite	0	A
Cuprous Oxide (Copper Oxide)	3	A
Cyanamide	3	A
Cyanazine	3	A
Cyantraniliprole	4	A
Cyazofamid	3	A
Cyclanilide	0	A
Cycloate	0	A
Cyflufenamid	4	A
Cyflumetofen	4	A
Cyfluthrin	3	A
Cyhalofop	3	A
Cyhalothrin-Gamma	4	A
Cyhalothrin-Lambda	4	A
Cyhexatin	4	A
Cymoxanil	3	A
Cypermethrin	3	A
Cyproconazole	4	A
Cyprodinil	3	A
Cyromazine	3	A
Cytokinin (Kinetin)	4	A
Dalapon	4	A
Daminozide	3	A
Dazomet	3	A
DBCP (Dibromochloropropane)	1	A
DCPA (Chlorthal-dimethyl)	0	A
DDD (TDE)	0	A
DDT	1	A
Decan-1-ol (1-Decanol)	0	A
Deltamethrin	3	A
Demeton	1	A
Desmedipham	3	A
Diallate	0	A
Diazinon	3	A
Dicamba	3	A
Dichlobenil	4	A
Dichlone	0	A
Dichloropropene (1,3-D)	4	A
Dichlorprop	4	A
Diclofop	3	A
Dicloran	4	A
Diclosulam	0	A
Dicofol	1	D
Dicrotophos	0	A
Dieldrin	1	A
Dienochlor	4	A
Diethatyl	0	A
Difenoconazole	3	A
Difenzoquat	3	A
Diflubenzuron	3	A
Diflufenzopyr	0	A
Dimethenamid	4	A
Dimethenamid-P	4	A
Dimethipin	0	A
Dimethyldisulfide	0	A
Dimethoate	3	A
Dimethomorph	3	A
Dimethylarsinic Acid	0	A
Dinocap	4	A
Dinoseb	4	A
Dinotefuran	4	A
Diphenamid	0	A
Diquat	3	A
Disulfoton	4	A
Dithiopyr	3	A
Diuron	3	A
DNOC	4	A
Dodine	4	A
DSMA	4	A
EDB (1,2-Dibromoethane)	1	A
Emamectin	3	A
Endosulfan	2	C, H
Endothal	4	A
Endrin	1	A
EPN	4	A
EPTC	0	A
Esfenvalerate	3	A
Ethalfluralin	4	A
Ethametsulfuron	1	A
Ethephon	3	A
Ethion	4	A
Ethofumesate	3	A
Ethoprophos (Ethoprop)	2	A, C
Ethylene Dichloride (1,2-dichloroethane)	4	A
Ethylene Oxide	4	A
Etoxazole	3	A
Etridiazole	4	A
Famoxadone	3	A
Fatty Alcohols	0	A
Fenamidone	4	A
Fenamiphos	1	A, F
Fenarimol	3	A
Fenazaquin	3	A
Fenbuconazole	3	A
Fenbutatin Oxide	3	A
Fenhexamid	4	A
Fenoxaprop-P	3	A
Fenoxycarb	4	A
Fenpropathrin	3	A
Fenpyroximate	3	A
Fensulfothion	0	A
Fentin hydroxide	3	A
Fenvalerate	3	A
Ferbam	4	A
Fipronil	3	A
Flazasulfuron	3	A
Flonicamid	3	A
Florasulam	3	A
Fluazifop-P	3	A
Fluazinam	3	A
Flubendiamide	3	A
Flucarbazone	3	A
Fluchloralin	4	A
Flucythrinate	4	A
Fludioxonil	3	A
Flufenacet	4	A
Flumetralin	3	A
Flumetsulam	3	A
Flumiclorac-pentyl	3	A
Flumioxazin	4	A
Fluometuron	4	A
Fluopicolide	3	A
Fluopyram	3	A
Fluoroacetamide	1	A
Fluoxastrobin	0	A
Flupyradifurone	0	A
Fluridone	0	A
Fluroxypyr	3	A
Flusilazole	3	A
Fluthiacet-Methyl	3	A
Flutolanil	3	A
Flutriafol	3	A
Fluvalinate	4	A
Fluvalinate-Tau	3	A
Fluxapyroxad	4	A
Folpet	4	A
Fomesafen	3	A
Fonofos	1	A, F
Foramsulfuron	4	A
Formetanate	4	A
Fosamine	0	A
Fosetyl	4	A
Gallex	0	A
Gamma Aminobutyric Acid	0	A
Garlic Juice	0	A
Gentamicin Sulfate	4	A
Gibberellic Acid	3	A
Glufosinate	3	A
Glyphosate	3	A
Halosulfuron	4	A
Harpin Protein	3	A
HCH/BHC (mixed isomers)	1	B
Heptachlor	4	A
Hexachlorobenzene (HCB)	1	B
Hexazinone	3	A
Hexythiazox	3	A
Hydramethylnon	3	A
Hydrated Lime	0	A
Hydrogen Peroxide	0	A
Hydroxypropanoic Acid	0	A
Hymexazol	3	A
IBA	3	A
Imazalil	3	A
Imazamethabenz	0	A
Imazamox	3	A
Imazapic	3	A
Imazapyr	3	A
Imazaquin	3	A
Imazethapyr	3	A
Imazosulfuron	4	A
Imidacloprid	3	A
Indaziflam	4	A
Indoxacarb	3	A
Iodosulfuron	3	A
Ipconazole	3	A
Iprodione	3	A
Isazofos	1	A
Isofenphos	1	A
Isofetamid	0	A
Isopropalin	0	A
Isoxaben	4	A
Isoxaflutole	4	A
Kaolin Clay	0	A
Kasugamycin	3	A
Kinoprene	0	A
Kresoxim-Methyl	3	A
Lactofen	3	A
Lead Arsenate	0	A
L-Glutamic Acid	0	A
Lindane	1	A
Linuron	3	A
Malathion	3	A
Maleic Hydrazide	3	A
Mancozeb	3	A
Mandipropamid	3	A
Maneb	3	A
MCPA	3	A
MCPB	3	A
Mecoprop-P	4	A
Mefenoxam (Metalaxyl-M)	4	A
Mefluidide	0	A
Mepiquat	3	A
Mercury Compounds	1	A
Mesosulfuron	3	A
Mesotrione	3	A
Metalaxyl	3	A
Metaldehyde	3	A
Metam	3	A
Metam Potassium	3	A
Metconazole	4	A
Methamidophos	1	A, I
Methazole	0	A
Methidathion	2	A
Methiocarb	4	A
Methomyl	2	C
Methoxychlor	0	A
Methoxyfenozide	3	A
Methyl Bromide	2	H
Methyl Iodide	4	A
Methyl Isothiocyanate	2	C
Methyl Parathion	1	A, I
Metiram	3	A
Metolachlor	3	A
Metolachlor-S	3	A
Metrafenone	0	A
Metribuzin	3	A
Metsulfuron-Methyl	1	E
Mevinphos	0	A
Mirex	4	A
Molinate	3	A
Monocrotophos	1	A, I
MSMA	4	A
Myclobutanil	3	A
Nabam	0	A
Naled	3	A
1-Naphthylacetamide	4	A
1-Naphthylacetic Acid	3	A
Napropamide	3	A
Naptalam	4	A
Naptha	0	A
Neem Oil	0	A
Nicosulfuron	3	A
Nitrofen (TOK)	1	A
Norflurazon	0	A
Noruron	0	A
Novaluron	3	A
Orthosulfamuron	3	A
Oryzalin	4	A
Oxadiazon	3	A
Oxamyl	4	A
Oxydemeton-Methyl	4	A
Oxyfluorfen	3	A
Oxytetracycline	4	A
Paclobutrazol	3	A
Paraquat	1	A, D, G
Parathion	1	A, I
Pebulate	0	A
Pelargonic Acid	0	A
Pendimethalin	3	A
Penflufen	4	A
Penoxsulam	3	A
Pentachlorobenzene (PeCB)	1	B
Pentachlorophenol (PCP)	1	A
Penthiopyrad	4	A
Permethrin	3	A
Petroleum Distillate	0	A
Petroleum Oil	3	A
Phenmedipham	3	A
Phorate	2	A, C, J
Phosalone	3	A
Phosmet	3	A
Phosphamidon	1	A
Phosphoric Acid	4	A
Picloram	3	A
Picoxystrobin	4	A
Pinolene	0	A
Pinoxaden	3	A
Piperonyl Butoxide	4	A
Pirimicarb	3	A
Polyoxorim	4	A
Potassium Bicarbonate (potassium hydrogen carbonate)	4	A
Potassium Carbonate	0	A
Potassium Oleate	4	A
Potassium Silicate	0	A
Primisulfuron	0	A
Prodiamine	4	A
Profenofos	3	A
Profluralin	0	A
Prohexadione	4	A
Prometon	0	A
Prometryn	3	A
Propachlor	0	A
Propamocarb HCl	3	A
Propanil	3	A
Propargite	3	A
Propazine	0	A
Propiconazole	3	A
Propoxur	3	A
Propoxycarbazone	0	A
Propyzamide	3	A
Prosulfuron	0	A
Prothioconazole	0	A
Pymetrozine	3	A
Pyraclostrobin	3	A
Pyraflufen Ethyl	3	A
Pyrasulfotole	0	A
Pyrethrins	3	A
Pyridaben	3	A
Pyridate	0	A
Pyrimethanil	3	A
Pyriproxyfen	3	A
Pyrithiobac-Sodium	4	A
Pyroxasulfone	0	A
Pyroxsulam	3	A
Quinclorac	3	A
Quinoxyfen	0	A
Quintozene	3	A
Quizalofop-P-ethyl	3	A
Resmethrin	0	A
Rimsulfuron	3	A
Rotenone	3	A
Ryanodine	0	A
Sabadilla	0	A
Saflufenacil	3	A
Sedaxane	0	A
Sethoxydim	3	A
Silicates	0	A
Simazine	3	A
Sodium Arsenite	0	A
Sodium Chlorate	4	A
Sodium Metaborate	0	A
Spinetoram	3	A
Spinosyn (Spinosad)	3	A
Spirodiclofen	3	A
Spiromesifen	4	A
Spirotetramat	3	A
Streptomycin	3	A
Strobane (Terpene Polychlorinates)	0	A
Sucrose Octanoate	0	A
Sulfallate	0	A
Sulfcarbamide	0	A
Sulfentrazone	4	A
Sulfometuron	0	A
Sulfosate	0	A
Sulfosulfuron	4	A
Sulfoxaflor	4	A
Sulfur	3	A
Sulfuric Acid	0	A
Sulprofos	0	A
TCA	0	A
TCMTB	4	A
Tebuconazole	3	A
Tebufenozide	3	A
Tebupirimphos	0	A
Tebuthiuron	4	A
Tefluthrin	4	A
Tembotrione	0	A
Temephos	3	A
Terbacil	4	A
Terbufos	1	A, F
Terbutryn	3	A
Tetraborohydrate	0	A
Tetraconazole	3	A
Tetraoxosulfate	0	A
Tetrathiocarbonate	0	A
Thallium Sulfate	4	A
Thiabendazole	3	A
Thiacloprid	3	A
Thiamethoxam	3	A
Thiazopyr	0	A
Thidiazuron	3	A
Thiencarbazone-Methyl	0	A
Thifensulfuron	3	A
Thiobencarb	3	A
Thiodicarb	3	A
Thiophanate-Methyl	3	A
Thiram	3	A
Tolfenpyrad	3	A
Topramezone	4	A
Toxaphene (Camphechlor)	1	A
Tralkoxydim	0	A
Tralomethrin	3	A
Triallate	3	A
Triadimefon	3	A
Triadimenol	3	A
Triasulfuron	3	A
Triazamate	0	A
Tribenuron Methyl	1	E
Tribufos (DEF)	0	A
Trichlorfon	3	A
Triclopyr	3	A
Tridiphane	0	A
Trifloxystrobin	3	A
Trifloxysulfuron	3	A
Triflumizole	3	A
Trifluralin	3	A
Triflusulfuron	0	A
Triforine	4	A
Trimethacarb	0	A
Trinexapac	3	A
Triticonazole	3	A
Uniconazole	3	A
Vernolate	0	A
Vinclozolin	3	A
Zeta-Cypermethrin	3	A
Zinc	0	A
Zineb	3	A
Ziram	3	A
Zoxamide	0	A
1. Food and Agriculture Organization of the United Nations. Progress in Pesticide Risk Assessment and Phasing-Out of Highly
Hazardous Pesticides in Asia. Bangkok; 2015. http://www.fao.org/3/a-i4362e.pdf.
2. Rotterdam Convention on the Prior Informed Consent Procedure for Certain Hazardous Chemicals and Pesticides in
International Trade. Database of Notifications of Final Regulatory Action. Search “by Party” > China.
http://www.pic.int/Procedures/NotificationsofFinalRegulatoryActions/Database/tabid/1368/langu. Accessed 23 Aug 2018.
3. China to phase out more pesticides in push to improve food safety. Reuters. 2017.
https://www.reuters.com/article/china-pesticides/china-to-phase-out-more-pesticides-in-push-to-improve-food-safety-idUSL3N1O51PO;
Standaert M. China to Ban 10 More Highly Toxic Pesticides. Bloomberg. 2017. https://www.bna.com/china-ban-10-n73014472829/;
Timetable for ban on 12 pesticides must be backed up by action plan. China Daily. 2017.
http://www.chinadaily.com.cn/a/201712/08/WS5a29e285a3101a51ddf8d9d0.html.
4. Ministry of Agriculture of the People's Republic of China. Announcement No. 2445; 2016.
http://jiuban.moa.gov.cn/zwllm/tzgg/gg/201609/t20160913_5273423.htm
5. Ministry of Agriculture of the People's Republic of China. Announcement No. 2032; 2013.
http://jiuban.moa.gov.cn/zwllm/tzgg/gg/201312/t20131219_3718683.htm
6. Ministry of Agriculture of the People's Republic of China. Announcement No. 1586; 2011.
http://jiuban.moa.gov.cn/zwllm/tzgg/gg/201107/t20110705_2045813.htm
7. Ministry of Agriculture of the People's Republic of China. Announcement No. 1745; 2012.
http://jiuban.moa.gov.cn/zwllm/tzgg/gg/201204/t20120427_2613538.htm
8. Ministry of Agriculture of the People's Republic of China. Announcement No. 2552; 2017.
http://jiuban.moa.gov.cn/zwllm/tzgg/gg/201707/t20170721_5757240.htm
9. Ministry of Agriculture of the People's Republic of China. Announcement No. 274; 2003.
http://jiuban.moa.gov.cn/zwllm/tzgg/gg/200305/t20030520_84435.htm
10. Ministry of Agriculture of the People's Republic of China. Letter on Requests for Prohibition of Four Highly Toxic and High Risk Pesticides. 2018.
http://www.moa.gov.cn/govpublic/ZZYGLS/201808/t20180823_6156233.htm

## Sheet: S8
Pesticide Status in the EU
Pesticide	Status	Source
1-Methylcyclopropene	3	B		Status
2,4,5-T	1	2002/2076		0 = Not in database/unknown
2,4-D	3	B		1 = Banned
2,4-DB	3	B		2 = In process of phase out
6-Benzyladenine	3	B		3 = Approved
Abamectin	3	B		4 = Not approved/ vountarily withdrawn
Acephate	1	A
Acequinocyl	3	B		Source
Acetamiprid	3	B		A = Rotterdam Notification [1]
Acetochlor	1	A		B = EC Database [2]
Acibenzolar	3	B		or
Acifluorfen	1	2002/2076		Reference to a European Commission
Alachlor	1	A		Regulation/Decision or Council of the
Aldicarb	1	2003/199/EC		European Union Decision/Directive
Aldrin	1	850/2004
Allyl Isothiocyanate	0	B
Alpha-Cypermethrin	3	B
Aluminum Phosphide	3	B
Ametoctradin	3	B
Ametryn	1	2002/2076
Aminopyralid	3	B
Amitraz	1	2004/141/EC
Amitrole	1	Reg. (EU) 2016/871
Ammonium Sulfamate	4	2006/797/EC
Anilazine	1	2002/2076
Arsenic Acid	0	B
Asulam	1	Reg. (EU) No 1045/2011
Atrazine	1	2004/248/EC
Aviglycine	4	B
Azadirachtin	3	B
Azinphos-Methyl	1	Reg 1335/2005
Azoxystrobin	3	B
Barban	1	2002/2076
Barium Polysulfide	1	2002/2076
Bendiocarb	1	2002/2076
Benfluralin	3	B
Benomyl	4	2002/928/EC
Bensulfuron	3	B
Bensulide	1	2002/2076
Bentazone	3	B
Bicyclopyrone	4	B
Bifenazate	3	B
Bifenox	3	B
Bifenthrin	1*	Reg. (EU) 2018/291
Binapacryl	1	79/117/EEC
Bispyribac	3	B
BLAD Protein	0	B
Bordeaux Mixture	3	B
Boscalid	3	B
Bromacil	1	2002/2076
Bromoxynil	3	B
Buprofezin	3	B
Butralin	1	A
Butylate	1	2002/2076
Calcium Chloride	1	2007/442
Calcium Polysulfide (Lime Sulphur)	3	B
Captafol	1	79/117/EEC
Captan	3	B
Carbaryl	1	A
Carbofuran	1	A
Carbophenothion	1	2002/2076
Carboxin	3	B
Carfentrazone-Ethyl	3	B
Chenopodium Ambriosioides	0	B
Chinomethionat (Oxythioquinox)	1	2002/2076
Chloramben	1	2002/2076
Chlorantraniliprole	3	B
Chlordane	1	850/2004
Chlordecone	1	850/2004
Chlordimeform	0	B
Chlorethoxyfos	4	B
Chlorfenapyr	1	A
Chloridazon (Pyrazon)	3	B
Chlorimuron	4	B
Chlormequat	3	B
Chlorobenzilate	1	2002/2076
Chloroneb	4	B
Chloropicrin	1	Reg. (EU) No 1381/2011
Chlorothalonil	3	B
Chloroxuron	1	2002/2076
Chlorpropham	3	B
Chlorpyrifos	3	B
Chlorsulfuron	3	B
Cinnamaldehyde	1	2007/442
Clethodim	3	B
Clodinafop	3	B
Clofentezine	3	B
Clomazone	3	B
Clopyralid	3	B
Cloransulam-Methyl	0	B
Clothianidin	1*	Reg. (EU) No 2018/784
Copper (Cu Compounds)	3	B
Copper Hydroxide	3	B
Copper Octanoate	0	B
Copper Oxychloride	3	B
Copper Oxychloride S	0	B
Copper Sulfate	0	B
Copper Sulfate Tribasic	3	B
CPPU (Forchlorfenuron)	3	B
Cryolite	4	B
Cuprous Oxide (Copper Oxide)	3	B
Cyanamide	1	2008/745
Cyanazine	1	2002/2076
Cyantraniliprole	3	B
Cyazofamid	3	B
Cyclanilide	4	Reg. (EU) No 1022/2011
Cycloate	1	2002/2076
Cyflufenamid	3	B
Cyflumetofen	3	B
Cyfluthrin	3	B
Cyhalofop	3	B
Cyhalothrin-Gamma	3	B
Cyhalothrin-Lambda	3	B
Cyhexatin	4	2008/296
Cymoxanil	3	B
Cypermethrin	3	B
Cyproconazole	3	B
Cyprodinil	3	B
Cyromazine	3	B
Cytokinin (Kinetin)	0	B
Dalapon	1	2002/2076
Daminozide	3	B
Dazomet	3	B
DBCP (Dibromochloropropane)	0	B
DCPA (Chlorthal-dimethyl)	1	2009/715/EC
DDD (TDE)	0	B
DDT	1	850/2004
Decan-1-ol (1-Decanol)	3	B
Deltamethrin	3	B
Demeton	0	B
Desmedipham	3	B
Diallate	1	2002/2076
Diazinon	1	A
Dicamba	3	B
Dichlobenil	1	A
Dichlone	1	2002/2076
Dichloropropene (1,3-D)	1	A, 2007/619/EC
Dichlorprop	1	2002/2076
Diclofop	3	B
Dicloran	1	A
Diclosulam	0	B
Dicofol	1	A
Dicrotophos	1	2002/2076
Dieldrin	1	850/2004
Dienochlor	1	2002/2076
Diethatyl	1	2002/2076
Difenoconazole	3	B
Difenzoquat	1	2002/2076
Diflubenzuron	3	B
Diflufenzopyr	4	B
Dimethenamid	1	A
Dimethenamid-P	3	B
Dimethipin	4	2007/553
Dimethyldisulfide	4	B
Dimethoate	3	B
Dimethomorph	3	B
Dimethylarsinic Acid	0	B
Dinocap	4	B
Dinoseb	1	79/117/EEC
Dinotefuran	4	B
Diphenamid	1	2002/2076
Diquat	3	B
Disulfoton	1	2002/2076
Dithiopyr	4	B
Diuron	3	B
DNOC	1	A
Dodine	3	B
DSMA	0	B
EDB (1,2-Dibromoethane)	1	79/117/EEC
Emamectin	3	B
Endosulfan	1	A
Endothal	1	2002/2076
Endrin	1	850/2004
EPN	4	B
EPTC	1	2002/2076
Esfenvalerate	3	B
Ethalfluralin	4	2008/934
Ethametsulfuron	4	2011/124/EU
Ethephon	3	B
Ethion	1	2002/2076
Ethofumesate	3	B
Ethoprophos (Ethoprop)	3	B
Ethylene Dichloride (1,2-dichloroethane)	1	79/117/EEC
Ethylene Oxide	1	79/117/EEC
Etoxazole	3	B
Etridiazole	3	B
Famoxadone	3	B
Fatty Alcohols	4	2008/941
Fenamidone	3	B
Fenamiphos	3	B
Fenarimol	4	2006/134/EC
Fenazaquin	1*	2011/39/EU
Fenbuconazole	3	B
Fenbutatin Oxide	4	Reg. (EU) No 486/2014
Fenhexamid	3	B
Fenoxaprop-P	3	B
Fenoxycarb	3	B
Fenpropathrin	1	2002/2076
Fenpyroximate	3	B
Fensulfothion	1	2006/141/EC
Fentin hydroxide	1	A
Fenvalerate	4	98/270/EC
Ferbam	4	95/276/EC
Fipronil	4	Reg. (EU) 2016/2035
Flazasulfuron	3	B
Flonicamid	3	B
Florasulam	3	B
Fluazifop-P	3	B
Fluazinam	3	B
Flubendiamide	3	B
Flucarbazone	4	B
Fluchloralin	0	B
Flucythrinate	1	2002/2076
Fludioxonil	3	B
Flufenacet	3	B
Flumetralin	3	B
Flumetsulam	1	2007/442
Flumiclorac-pentyl	4	B
Flumioxazin	3	B
Fluometuron	3	B
Fluopicolide	3	B
Fluopyram	3	B
Fluoroacetamide	1	2004/129/EC
Fluoxastrobin	3	B
Flupyradifurone	3	B
Fluridone	1	2002/2076
Fluroxypyr	3	B
Flusilazole	4	06/133/EC
Fluthiacet-Methyl	0	B
Flutolanil	3	B
Flutriafol	3	B
Fluvalinate	3	B
Fluvalinate-Tau	3	B
Fluxapyroxad	3	B
Folpet	3	B
Fomesafen	1	2002/2076
Fonofos	1	2002/2076
Foramsulfuron	3	B
Formetanate	3	B
Fosamine	1	2002/2076
Fosetyl	3	B
Gallex	0	B
Gamma Aminobutyric Acid	1	2007/442
Garlic Juice	0	B
Gentamicin Sulfate	0	B
Gibberellic Acid	3	B
Glufosinate	3	B
Glyphosate	3	B
Halosulfuron	3	B
Harpin Protein	0	B
HCH/BHC (mixed isomers)	1	850/2004
Heptachlor	1	850/2004
Hexachlorobenzene (HCB)	1	850/2004
Hexazinone	1	2002/2076
Hexythiazox	3	B
Hydramethylnon	1	2002/2076
Hydrated Lime	0	B
Hydrogen Peroxide	3	B
Hydroxypropanoic Acid	0	B
Hymexazol	3	B
IBA	3	B
Imazalil	3	B
Imazamethabenz	4	2005/303
Imazamox	3	B
Imazapic	4	B
Imazapyr	1	2002/2076
Imazaquin	3	B
Imazethapyr	1	2004/129/EC
Imazosulfuron	4	Reg. (EU) No 1197/2012
Imidacloprid	1*	Reg. (EU) No 2018/783
Indaziflam	4	B
Indoxacarb	3	B
Iodosulfuron	3	B
Ipconazole	3	B
Iprodione	1	Reg. (EU) 2017/2091
Isazofos	1	2002/2076
Isofenphos	1	2002/2076
Isofetamid	3	B
Isopropalin	1	2002/2076
Isoxaben	3	B
Isoxaflutole	3	B
Kaolin Clay	3	B
Kasugamycin	4	2005/303
Kinoprene	1	2002/2076
Kresoxim-Methyl	3	B
Lactofen	1	2007/442
Lead Arsenate	0	B
L-Glutamic Acid	4	Reg 647/2007
Lindane	1	00/801/EC
Linuron	1	Reg. (EU) 2017/244
Malathion	3	B
Maleic Hydrazide	3	B
Mancozeb	3	B
Mandipropamid	3	B
Maneb	4	05/72/EC
MCPA	3	B
MCPB	3	B
Mecoprop-P	3	B
Mefenoxam (Metalaxyl-M)	3	B
Mefluidide	4	2004/401/EC
Mepiquat	3	B
Mercury Compounds	1	79/117/EEC
Mesosulfuron	3	B
Mesotrione	3	B
Metalaxyl	3	B
Metaldehyde	3	B
Metam	3	B
Metam Potassium	3	B
Metconazole	3	B
Methamidophos	4	2006/131/EC
Methazole	1	2002/2076
Methidathion	1	2004/129/EC
Methiocarb	3	B
Methomyl	3	B
Methoxychlor	1	2002/2076
Methoxyfenozide	3	B
Methyl Bromide	1	2011/120/EU
Methyl Iodide	4	B
Methyl Isothiocyanate	1	2002/2076
Methyl Parathion	1	A
Metiram	3	B
Metolachlor	1	2002/2076
Metolachlor-S	3	B
Metrafenone	3	B
Metribuzin	3	B
Metsulfuron-Methyl	3	B
Mevinphos	1	2002/2076
Mirex	1	850/2004
Molinate	4	03/81/EC
Monocrotophos	1	2002/2076
MSMA	1	2002/2076
Myclobutanil	3	B
Nabam	1	2002/2076
Naled	1	A
1-Naphthylacetamide	3	B
1-Naphthylacetic Acid	3	B
Napropamide	3	B
Naptalam	1	2002/2076
Naptha	0	B
Neem Oil	0	B
Nicosulfuron	3	B
Nitrofen (TOK)	1	A
Norflurazon	1	2002/2076
Noruron	1	2002/2076
Novaluron	4	2012/187/EU
Orthosulfamuron	1	Reg. (EU) 2017/840
Oryzalin	3	B
Oxadiazon	3	B
Oxamyl	3	B
Oxydemeton-Methyl	1	A
Oxyfluorfen	3	B
Oxytetracycline	1	2002/2076
Paclobutrazol	3	B
Paraquat	1	Court Directive T-229/04
Parathion	1	A
Pebulate	1	2002/2076
Pelargonic Acid	3	B
Pendimethalin	3	B
Penflufen	3	B
Penoxsulam	3	B
Pentachlorobenzene (PeCB)	0	B
Pentachlorophenol (PCP)	1	2002/2076
Penthiopyrad	3	B
Permethrin	4	00/817/EC
Petroleum Distillate	0	B
Petroleum Oil	1	2007/442
Phenmedipham	3	B
Phorate	1	2002/2076
Phosalone	1	A
Phosmet	3	B
Phosphamidon	1	2002/2076
Phosphoric Acid	1	2004/129/EC
Picloram	3	B
Picoxystrobin	1	Reg. (EU) 2017/1455
Pinolene	0	B
Pinoxaden	3	B
Piperonyl Butoxide	0	B
Pirimicarb	3	B
Polyoxorim	0	B
Potassium Bicarbonate (potassium hydrogen carbonate)	3	B
Potassium Carbonate	0	B
Potassium Oleate	4	B
Potassium Silicate	1	2002/2076
Primisulfuron	1	2004/129/EC
Prodiamine	0	B
Profenofos	1	2002/2076
Profluralin	0	B
Prohexadione	3	B
Prometon	0	B
Prometryn	1	2002/2076
Propachlor	1	A
Propamocarb HCl	3	B
Propanil	1	A, Reg. (EU) No 1078/2011
Propargite	1	A, Reg. (EU) No 943/2011
Propazine	1	2002/2076
Propiconazole	3	B
Propoxur	1	2002/2076
Propoxycarbazone	3	B
Propyzamide	3	B
Prosulfuron	3	B
Prothioconazole	3	B
Pymetrozine	3	B
Pyraclostrobin	3	B
Pyraflufen Ethyl	3	B
Pyrasulfotole	4	B
Pyrethrins	3	B
Pyridaben	3	B
Pyridate	3	B
Pyrimethanil	3	B
Pyriproxyfen	3	B
Pyrithiobac-Sodium	4	B
Pyroxasulfone	4	B
Pyroxsulam	3	B
Quinclorac	1	2004/129/EC
Quinoxyfen	3	B
Quintozene	1	A
Quizalofop-P-ethyl	3	B
Resmethrin	1	2002/2076
Rimsulfuron	3	B
Rotenone	4	2008/317
Ryanodine	0	B
Sabadilla	0	B
Saflufenacil	4	B
Sedaxane	3	B
Sethoxydim	1	2002/2076
Silicates	3	B
Simazine	1	04/247/EC
Sodium Arsenite	1	2002/2076
Sodium Chlorate	0	B
Sodium Metaborate	0	B
Spinetoram	3	B
Spinosyn	3	B
Spirodiclofen	3	B
Spiromesifen	3	B
Spirotetramat	3	B
Streptomycin	1	2004/129/EC
Strobane (Terpene Polychlorinates)	0	B
Sucrose Octanoate	0	B
Sulfallate	0	B
Sulfcarbamide	0	B
Sulfentrazone	4	B
Sulfometuron	0	B
Sulfosate	0	B
Sulfosulfuron	3	B
Sulfoxaflor	3	B
Sulfur	3	B
Sulfuric Acid	1	2008/937
Sulprofos	1	2002/2076
TCA	1	2002/2076
TCMTB	1	2002/2076
Tebuconazole	3	B
Tebufenozide	3	B
Tebupirimphos	0	B
Tebuthiuron	1	2002/2076
Tefluthrin	3	B
Tembotrione	3	B
Temephos	1	2002/2076
Terbacil	1	2002/2076
Terbufos	1	2002/2076
Terbutryn	1	2002/2076
Tetraborohydrate	0	B
Tetraconazole	3	B
Tetraoxosulfate	0	B
Tetrathiocarbonate	4	2006/797
Thallium Sulfate	1	2004/129/EC
Thiabendazole	3	B
Thiacloprid	3	B
Thiamethoxam	1*	Reg. (EU) No 2018/785
Thiazopyr	1	2002/2076
Thidiazuron	4	2008/296
Thiencarbazone-Methyl	3	B
Thifensulfuron	3	B
Thiobencarb	4	2008/934
Thiodicarb	1	A
Thiophanate-Methyl	3	B
Thiram	3	B
Tolfenpyrad	4	B
Topramezone	4	2013/205/EU
Toxaphene (Camphechlor)	1	850/2004
Tralkoxydim	3	B
Tralomethrin	1	2002/2076
Triallate	3	B
Triadimefon	1	2004/129/EC
Triadimenol	3	B
Triasulfuron	1	Reg. (EU) 2016/864
Triazamate	4	2005/487
Tribenuron Methyl	3	B
Tribufos (DEF)	1	2002/2076
Trichlorfon	1	A
Triclopyr	3	B
Tridiphane	1	2002/2076
Trifloxystrobin	3	B
Trifloxysulfuron	4	B
Triflumizole	3	B
Trifluralin	1	A, 2010/355/EU
Triflusulfuron	3	B
Triforine	1	2002/2076
Trimethacarb	0	B
Trinexapac	3	B
Triticonazole	3	B
Uniconazole	4	B
Vernolate	1	2002/2076
Vinclozolin	1	(EU) No 15/2010
Zeta-Cypermethrin	3	B
Zinc	0	B
Zineb	4	01/245/EC
Ziram	3	B
Zoxamide	3	B
* Banned in outdoor agriculture, permitted in greenhouses
1. Rotterdam Convention on the Prior Informed Consent Procedure for Certain Hazardous Chemicals and Pesticides in
International Trade. Database of Notifications of Final Regulatory Action. Search “by Party” > European Union.
http://www.pic.int/Procedures/NotificationsofFinalRegulatoryActions/Database/tabid/1368/langu. Accessed 20 Jul 2018.
2. European Commission. EU Pesticides database. Search active substances.
http://ec.europa.eu/food/plant/pesticides/eu-pesticides-database/public/?event=activesubstance.selection&language=EN.
Accessed 15 Jun 2018 to 04 Sept 2018.

## Sheet: S9
Pesticide Status in the USA
Pesticide	Status	Source	Year Cancelled	Voluntary (V)
1-Methylcyclopropene	3	B				Status
2,4,5-T	1	A	1979			0 = Not in database/unknown
2,4-D	3	B				1 = Banned
2,4-DB	3	B				2 = In process of phase out
6-Benzyladenine	3	B				3 = Approved
Abamectin	3	B				4 = Not approved/ vountarily withdrawn
Acephate	3	B
Acequinocyl	3	B				Source
Acetamiprid	3	B				A = EPA Cancellation Report [1]
Acetochlor	3	B				B = Pesticide Label Database [2]
Acibenzolar	3	B				C = Montreal Protocol [3]
Acifluorfen	3	B				or
Alachlor	4	81 FR 236	2016	V		Reference to Federal Register Notice
Aldicarb	4	75 FR 62129	2010	V		(Vol. FR Page #) or (FR Doc#)
Aldrin	1	39 FR 37246	1975
Allyl Isothiocyanate	3	B
Alpha-Cypermethrin	3	B
Aluminum Phosphide	3	B
Ametoctradin	3	B
Ametryn	3	B
Aminopyralid	3	B
Amitraz	4	71 FR 26083	2006	V
Amitrole	4	78 FR 53141	2013	V
Ammonium Sulfamate	1	56 FR 31915	1991
Anilazine	4	57 FR 37532	1992	V
Arsenic Acid	0	B
Asulam	3	B
Atrazine	3	B
Aviglycine	3	B
Azadirachtin	3	B
Azinphos-Methyl	4	73 FR 9328	2008	V
Azoxystrobin	3	B
Barban	1	55 FR 31164	1990
Barium Polysulfide	0	B
Bendiocarb	4	65 FR 4969	2000	V
Benfluralin	3	B
Benomyl	4	66 FR 41589	2001	V
Bensulfuron	3	B
Bensulide	3	B
Bentazone	3	B
Bicyclopyrone	3	B
Bifenazate	3	B
Bifenox	1	56 FR 4993	1991
Bifenthrin	3	B
Binapacryl	1	39 FR 25540	1974
Bispyribac	3	B
BLAD Protein	3	B
Bordeaux Mixture	3	B
Boscalid	3	B
Bromacil	3	B
Bromoxynil	3	B
Buprofezin	3	B
Butralin	3	B
Butylate	4	76 FR 4692	2011	V
Calcium Chloride	0	B
Calcium Polysulfide (Lime Sulphur)	3	B
Captafol	4	52 FR 27576	1987	V
Captan	3	B
Carbaryl	3	B
Carbofuran	1	74 FR 23045	2009
Carbophenothion	1	46 FR 47293	1981
Carboxin	3	B
Carfentrazone-Ethyl	3	B
Chenopodium Ambriosioides	0	B
Chinomethionat (Oxythioquinox)	4	66 FR 48253	2001	V
Chloramben	1	56 FR 52027	1991
Chlorantraniliprole	3	B
Chlordane	1	43 FR 12372	1978
Chlordecone	0	B
Chlordimeform	4	54 FR 6242	1989	V
Chlorethoxyfos	3	B
Chlorfenapyr	1*	65 FR 30111	2000
Chloridazon (Pyrazon)	4	80 FR 31596	2015	V
Chlorimuron	3	B
Chlormequat	3	B
Chlorobenzilate	1	44 FR 9548	1979
Chloroneb	4	77 FR 26004	2012	V
Chloropicrin	3	B
Chlorothalonil	3	B
Chloroxuron	4	62 FR 20104	1997	V
Chlorpropham	3	B
Chlorpyrifos	3	B
Chlorsulfuron	3	B
Cinnamaldehyde	3	B
Clethodim	3	B
Clodinafop	3	B
Clofentezine	3	B
Clomazone	3	B
Clopyralid	3	B
Cloransulam-Methyl	3	B
Clothianidin	3	B
Copper (Cu Compounds)	3	B
Copper Hydroxide	3	B
Copper Octanoate	3	B
Copper Oxychloride	3	B
Copper Oxychloride S	3	B
Copper Sulfate	3	B
Copper Sulfate Tribasic	3	B
CPPU (Forchlorfenuron)	3	B
Cryolite	3	B
Cuprous Oxide (Copper Oxide)	3	B
Cyanamide	3	B
Cyanazine	4	65 FR 771	2000	V
Cyantraniliprole	3	B
Cyazofamid	3	B
Cyclanilide	3	B
Cycloate	3	B
Cyflufenamid	3	B
Cyflumetofen	3	B
Cyfluthrin	3	B
Cyhalofop	3	B
Cyhalothrin-Gamma	3	B
Cyhalothrin-Lambda	3	B
Cyhexatin	4	A	1987	V
Cymoxanil	3	B
Cypermethrin	3	B
Cyproconazole	3	B
Cyprodinil	3	B
Cyromazine	3	B
Cytokinin (Kinetin)	3	B
Dalapon	4	64 FR 16876	1999	V
Daminozide	3	B
Dazomet	3	B
DBCP (Dibromochloropropane)	1	43 FR 40911	1978
DCPA (Chlorthal-dimethyl)	3	B
DDD (TDE)	1	A	1971
DDT	1	A	1972
Decan-1-ol (1-Decanol)	3	B
Deltamethrin	3	B
Demeton	0	B
Desmedipham	4	79 FR 14247	2014	V
Diallate	4	55 FR 42445	1990	V
Diazinon	3	B
Dicamba	3	B
Dichlobenil	3	B
Dichlone	1	56 FR 31915	1991
Dichloropropene (1,3-D)	3	B
Dichlorprop	4	68 FR 40934	2003	V
Diclofop	4	80 FR 32949	2015	V
Dicloran	3	B
Diclosulam	3	B
Dicofol	4	76 FR 36535	2011	V
Dicrotophos	3	B
Dieldrin	1	39 FR 37246	1974
Dienochlor	4	62 FR 38084	1997	V
Diethatyl	4	65 FR 82291	2000	V
Difenoconazole	3	B
Difenzoquat	4	75 FR 8339	2010	V
Diflubenzuron	3	B
Diflufenzopyr	3	B
Dimethenamid	3	B
Dimethenamid-P	3	B
Dimethipin	4	72 FR 18238	2007	V
Dimethyldisulfide	3	B
Dimethoate	3	B
Dimethomorph	3	B
Dimethylarsinic Acid	4	74 FR 50187	2009	V
Dinocap	4	67 FR 20767	2002	V
Dinoseb	1	51 FR 36634	1986
Dinotefuran	3	B
Diphenamid	4	62 FR 20104	1997	V
Diquat	3	B
Disulfoton	4	74 FR 48551	2009	V
Dithiopyr	3	B
Diuron	3	B
DNOC	1	58 FR 44832	1993
Dodine	3	B
DSMA	4	74 FR 50187	2009	V
EDB (1,2-Dibromoethane)	1	A	1989
Emamectin	3	B
Endosulfan	4	75 FR 69065	2010	V
Endothal	4	82 FR 14896	2017	V
Endrin	4	49 FR 42792	1984	V
EPN	4	52 FR 27453	1987	V
EPTC	3	B
Esfenvalerate	3	B
Ethalfluralin	3	B
Ethametsulfuron	4	78 FR 11879	2013	V
Ethephon	3	B
Ethion	4	67 FR 13327	2002	V
Ethofumesate	3	B
Ethoprophos (Ethoprop)	3	B
Ethylene Dichloride (1,2-dichloroethane)	1	56 FR 50422	1991
Ethylene Oxide	4	B - No Ag. Uses
Etoxazole	3	B
Etridiazole	3	B
Famoxadone	3	B
Fatty Alcohols	3	B
Fenamidone	3	B
Fenamiphos	4	73 FR 34741	2008	V
Fenarimol	4	77 FR 26004	2012	V
Fenazaquin	3	B
Fenbuconazole	3	B
Fenbutatin Oxide	3	B
Fenhexamid	3	B
Fenoxaprop-P	3	B
Fenoxycarb	4	75 FR 82387	2010	V
Fenpropathrin	3	B
Fenpyroximate	3	B
Fensulfothion	1	53 FR 5459	1988
Fentin hydroxide	3	B
Fenvalerate	4	73 FR 39294	2008	V
Ferbam	3	B
Fipronil	3	B
Flazasulfuron	3	B
Flonicamid	3	B
Florasulam	3	B
Fluazifop-P	3	B
Fluazinam	3	B
Flubendiamide	1	81 FR 11558	2016
Flucarbazone	3	B
Fluchloralin	4	58 FR 28014	1993	V
Flucythrinate	1	55 FR 31164	1990
Fludioxonil	3	B
Flufenacet	3	B
Flumetralin	3	B
Flumetsulam	3	B
Flumiclorac-pentyl	3	B
Flumioxazin	3	B
Fluometuron	3	B
Fluopicolide	3	B
Fluopyram	3	B
Fluoroacetamide	1	A	1989
Fluoxastrobin	3	B
Flupyradifurone	3	B
Fluridone	3	B
Fluroxypyr	3	B
Flusilazole	4	B
Fluthiacet-Methyl	3	B
Flutolanil	3	B
Flutriafol	3	B
Fluvalinate	3	B
Fluvalinate-Tau	3	B
Fluxapyroxad	3	B
Folpet	3	B
Fomesafen	3	B
Fonofos	4	63 FR 25033	1998	V
Foramsulfuron	4	81 FR 3792	2016	V
Formetanate	3	B
Fosamine	3	B
Fosetyl	3	B
Gallex	0	B
Gamma Aminobutyric Acid	3	B
Garlic Juice	0	B
Gentamicin Sulfate	4	B
Gibberellic Acid	3	B
Glufosinate	3	B
Glyphosate	3	B
Halosulfuron	3	B
Harpin Protein	3	B
HCH/BHC (mixed isomers)	4	43 FR 31432	1978	V
Heptachlor	1	43 FR 12372	1978
Hexachlorobenzene (HCB)	4	49 FR 23440	1984	V
Hexazinone	3	B
Hexythiazox	3	B
Hydramethylnon	3	B
Hydrated Lime	0	B
Hydrogen Peroxide	3	B
Hydroxypropanoic Acid	0	B
Hymexazol	3	B
IBA	3	B
Imazalil	3	B
Imazamethabenz	4	80 FR 13846	2015	V
Imazamox	3	B
Imazapic	3	B
Imazapyr	3	B
Imazaquin	3	B
Imazethapyr	3	B
Imazosulfuron	3	B
Imidacloprid	3	B
Indaziflam	3	B
Indoxacarb	3	B
Iodosulfuron	3	B
Ipconazole	3	B
Iprodione	3	B
Isazofos	4	64 FR 37968	1999	V
Isofenphos	4	64 FR 28471	1999	V
Isofetamid	3	B
Isopropalin	4	FR Doc No: 94-6170	1994	V
Isoxaben	3	B
Isoxaflutole	3	B
Kaolin Clay	3	B
Kasugamycin	3	B
Kinoprene	4*	B
Kresoxim-Methyl	3	B
Lactofen	3	B
Lead Arsenate	1	53 FR 24787	1988
L-Glutamic Acid	3	B
Lindane	4	71 FR 74905	2006	V
Linuron	3	B
Malathion	3	B
Maleic Hydrazide	3	B
Mancozeb	3	B
Mandipropamid	3	B
Maneb	4	75 FR 19967	2010	V
MCPA	3	B
MCPB	3	B
Mecoprop-P	3	B
Mefenoxam (Metalaxyl-M)	3	B
Mefluidide	4	FR Doc No: 94-17294	1994	V
Mepiquat	3	B
Mercury Compounds	1	A	1976
Mesosulfuron	3	B
Mesotrione	3	B
Metalaxyl	3	B
Metaldehyde	3	B
Metam	3	B
Metam Potassium	3	B
Metconazole	3	B
Methamidophos	4	74 FR 48551	2009	V
Methazole	4	FR Doc No: 94-7852	1994	V
Methidathion	4	75 FR 30824	2010	V
Methiocarb	3	B
Methomyl	3	B
Methoxychlor	4	70 FR 11634	2005	V
Methoxyfenozide	3	B
Methyl Bromide	2	C	1992
Methyl Iodide	4	77 FR 69840	2012	V
Methyl Isothiocyanate	4	57 FR 22224	1992	V
Methyl Parathion	4	75 FR 43981	2010	V
Metiram	3	B
Metolachlor	3	B
Metolachlor-S	3	B
Metrafenone	3	B
Metribuzin	3	B
Metsulfuron-Methyl	3	B
Mevinphos	4	FR Doc No: 94-18751	1994	V
Mirex	4	41 FR 56694	1976	V
Molinate	4	69 FR 18368	2004	V
Monocrotophos	4	64 FR 19489	1999	V
MSMA	3	B
Myclobutanil	3	B
Nabam	4	54 FR 52159	1989	V
Naled	3	B
1-Naphthylacetamide	3	B
1-Naphthylacetic Acid	3	B
Napropamide	3	B
Naptalam	4	72 FR 18645	2007	V
Naptha	0	B
Neem Oil	3	B
Nicosulfuron	3	B
Nitrofen (TOK)	4	49 FR 2151	1984	V
Norflurazon	3	B
Noruron	1	56 FR 50422	1991
Novaluron	3	B
Orthosulfamuron	3	B
Oryzalin	3	B
Oxadiazon	3	B
Oxamyl	3	B
Oxydemeton-Methyl	4	78 FR 25438	2013	V
Oxyfluorfen	3	B
Oxytetracycline	3	B
Paclobutrazol	3	B
Paraquat	3	B
Parathion	4	71 FR 74904	2006	V
Pebulate	1	72 FR 37646	2007
Pelargonic Acid	3	B
Pendimethalin	3	B
Penflufen	3	B
Penoxsulam	3	B
Pentachlorobenzene (PeCB)	4	B
Pentachlorophenol (PCP)	1	55 FR 31164	1990
Penthiopyrad	3	B
Permethrin	3	B
Petroleum Distillate	0	B
Petroleum Oil	0	B
Phenmedipham	3	B
Phorate	3	B
Phosalone	4	55 FR 42445	1990	V
Phosmet	3	B
Phosphamidon	4	60 FR 34985	1995	V
Phosphoric Acid	3	B
Picloram	3	B
Picoxystrobin	3	B
Pinolene	0	B
Pinoxaden	3	B
Piperonyl Butoxide	3	B
Pirimicarb	4	75 FR 20842
Polyoxorim	3	B
Potassium Bicarbonate (potassium hydrogen carbonate)	3	B
Potassium Carbonate	0	B
Potassium Oleate	0	B
Potassium Silicate	3	B
Primisulfuron	3	B
Prodiamine	3	B
Profenofos	4	83 FR 16087	2018	V
Profluralin	0	B
Prohexadione	3	B
Prometon	3	B
Prometryn	3	B
Propachlor	4	75 FR 17716	2010	V
Propamocarb HCl	3	B
Propanil	3	B
Propargite	3	B
Propazine	3	B
Propiconazole	3	B
Propoxur	4	B - No Ag. Uses
Propoxycarbazone	3	B
Propyzamide	3	B
Prosulfuron	3	B
Prothioconazole	3	B
Pymetrozine	3	B
Pyraclostrobin	3	B
Pyraflufen Ethyl	3	B
Pyrasulfotole	3	B
Pyrethrins	3	B
Pyridaben	3	B
Pyridate	4	72 FR 65573	2007	V
Pyrimethanil	3	B
Pyriproxyfen	3	B
Pyrithiobac-Sodium	3	B
Pyroxasulfone	3	B
Pyroxsulam	3	B
Quinclorac	3	B
Quinoxyfen	3	B
Quintozene	3	B
Quizalofop-P-ethyl	3	B
Resmethrin	4	78 FR 38326	2013	V
Rimsulfuron	3	B
Rotenone	4	76 FR 16415	2011	V
Ryanodine	4	62 FR 3284	1997	V
Sabadilla	3	B
Saflufenacil	3	B
Sedaxane	3	B
Sethoxydim	3	B
Silicates	3	B
Simazine	3	B
Sodium Arsenite	1	53 FR 24787	1988
Sodium Chlorate	3	B
Sodium Metaborate	0	B
Spinetoram	3	B
Spinosyn	3	B
Spirodiclofen	3	B
Spiromesifen	3	B
Spirotetramat	3	B
Streptomycin	3	B
Strobane (Terpene Polychlorinates)	4	41 FR 26607	1976	V
Sucrose Octanoate	4	83 FR 16087	2018	V
Sulfallate	0	B
Sulfcarbamide	0	B
Sulfentrazone	3	B
Sulfometuron	4	82 FR 39580	2017	V
Sulfosate	1	69 FR 62666	2004
Sulfosulfuron	3	B
Sulfoxaflor	3	B
Sulfur	3	B
Sulfuric Acid	3	B
Sulprofos	4	61 FR 65218	1996	V
TCA	1	56 FR 50422	1991
TCMTB	3	B
Tebuconazole	3	B
Tebufenozide	3	B
Tebupirimphos	3	B
Tebuthiuron	3	B
Tefluthrin	3	B
Tembotrione	3	B
Temephos	4	76 FR 10587	2011	V
Terbacil	3	B
Terbufos	3	B
Terbutryn	4	55 FR 42445	1990	V
Tetraborohydrate	0	B
Tetraconazole	3	B
Tetraoxosulfate	0	B
Tetrathiocarbonate	4	76 FR 10587	2011	V
Thallium Sulfate	1	A, 37 FR 6419	1972
Thiabendazole	3	B
Thiacloprid	4	79 FR 45798	2014	V
Thiamethoxam	3	B
Thiazopyr	4	77 FR 56202	2012	V
Thidiazuron	3	B
Thiencarbazone-Methyl	3	B
Thifensulfuron	3	B
Thiobencarb	3	B
Thiodicarb	3	B
Thiophanate-Methyl	3	B
Thiram	3	B
Tolfenpyrad	3	B
Topramezone	3	B
Toxaphene (Camphechlor)	1	A, 47 FR 53784	1982
Tralkoxydim	4	78 FR 64938	2013	V
Tralomethrin	4	76 FR 25334	2011	V
Triallate	3	B
Triadimefon	3	B
Triadimenol	3	B
Triasulfuron	3	B
Triazamate	4	B
Tribenuron Methyl	3	B
Tribufos (DEF)	3	B
Trichlorfon	4	FR Doc No: 94-30216	1994	V
Triclopyr	3	B
Tridiphane	4	66 FR 49184	2001	V
Trifloxystrobin	3	B
Trifloxysulfuron	3	B
Triflumizole	3	B
Trifluralin	3	B
Triflusulfuron	3	B
Triforine	4	61 FR 38728	1996	V
Trimethacarb	4	60 FR 8651	1995	V
Trinexapac	3	B
Triticonazole	3	B
Uniconazole	4	B
Vernolate	4	64 FR 10296	1999	V
Vinclozolin	4	66 FR 44134	2001	V
Zeta-Cypermethrin	3	B
Zinc	0	B
Zineb	4	54 FR 52158	1989	V
Ziram	3	B
Zoxamide	3	B
* Banned in outdoor agriculture, permitted in greenhouses
1. US Environmental Protection Agency. Suspended, Cancelled, and Restricted Pesticides. Washington, D.C.; 1990.
https://nepis.epa.gov/Exe/ZyPDF.cgi/20011E0G.PDF?Dockey=20011E0G.PDF.
2. US Environmental Protection Agency. Pesticide Product and Label System (PPLS) Database. 2018. https://iaspub.epa.gov/apex/pesticides/f?p=PPLS:1.
Accessed 25 Jun 2018 to 03 Sept 2018.
3. US Environmental Protection Agency. Methyl Bromide. 2018. https://www.epa.gov/ods-phaseout/methyl-bromide.

## Sheet: S10
Pesticide Status Combined for the USA, EU, China and Brazil
Pesticide	List	EU	USA	BRA	CHN
1-Methylcyclopropene		3	3	3	3		Status
2,4,5-T	R1	1	1	1	4		0 = Not in database/unknown
2,4-D		3	3	3	3		1 = Banned
2,4-DB		3	3	1	1		2 = In process of phase out
6-Benzyladenine		3	3	3	3		3 = Approved
Abamectin		3	3	3	3		4 = Not approved/ vountarily withdrawn
Acephate		1	3	3	3
Acequinocyl		3	3	0	4		List
Acetamiprid		3	3	3	3		W = WHO Acute Class 1a or 1b [1]
Acetochlor	R2	1	3	3	3		I = WHO IARC Group 1 or 2a [2]
Acibenzolar-S-methyl		3	3	3	4		M = Montreal Protocol ODS list [3]
Acifluorfen		1	3	3	3		S1 = Stockholm Conv. POP list [4]
Alachlor	R1	1	4	3	3		S2 = Stockholm Conv. POP list, Proposed [5]
Aldicarb	W, R1	1	4	3	2		R1 = Rotterdam Conv. Annex III [6]
Aldrin	I, S1, R1	1	1	1	1		R2 = Rotterdam Conv. Annex III, Recommended [7]
Allyl Isothiocyanate		0	3	0	0		A = WHO "critically" or "highly" important antibiotics [8]
Alpha-Cypermethrin		3	3	3	3
Aluminum Phosphide		3	3	0	2
Ametoctradin		3	3	0	4
Ametryn		1	3	3	3
Aminopyralid		3	3	3	4
Amitraz		1	4	3	3
Amitrole		1	4	0	0
Ammonium Sulfamate		4	1	0	0
Anilazine		1	4	3	4
Arsenic Acid		0	0	0	1
Asulam		1	3	3	4
Atrazine		1	3	3	3
Aviglycine		4	3	3	0
Azadirachtin		3	3	3	3
Azinphos-Methyl	W, R1	1	4	0	4
Azoxystrobin		3	3	3	3
Barban		1	1	0	0
Barium Polysulfide		1	0	0	0
Bendiocarb		1	4	3	3
Benfluralin		3	3	0	0
Benomyl		4	4	1	3
Bensulfuron		3	3	0	3
Bensulide		1	3	1	0
Bentazone		3	3	3	3
Bicyclopyrone		4	3	0	0
Bifenazate		3	3	0	3
Bifenox		3	1	1	0
Bifenthrin		1*	3	3	3
Binapacryl	R1	1	1	1	4
Bispyribac		3	3	3	3
BLAD Protein		0	3	0	0
Bordeaux Mixture		3	3	0	3
Boscalid		3	3	3	3
Bromacil		1	3	3	3
Bromoxynil		3	3	3	3
Buprofezin		3	3	3	3
Butralin		1	3	3	3
Butylate		1	4	1	0
Calcium Chloride		1	0	0	4
Calcium Polysulfide (Lime Sulphur)		3	3	0	4
Captafol	W, I, R1	1	4	1	4
Captan		3	3	3	3
Carbaryl		1	3	3	3
Carbofuran	W, R1	1	1	1	2
Carbophenothion		1	1	1	4
Carboxin		3	3	3	3
Carfentrazone-Ethyl		3	3	3	3
Chenopodium Ambriosioides		0	0	0	0
Chinomethionat (Oxythioquinox)		1	4	3	0
Chloramben		1	1	1	0
Chlorantraniliprole		3	3	3	3
Chlordane	S1, R1	1	1	1	4
Chlordecone	S1	1	0	0	1
Chlordimeform	R1	0	4	1	1
Chlorethoxyfos	W	4	3	0	0
Chlorfenapyr		1	1*	3	3
Chloridazon (Pyrazon)		3	4	0	0
Chlorimuron		4	3	3	3
Chlormequat		3	3	3	3
Chlorobenzilate	R1	1	1	1	4
Chloroneb		4	4	0	4
Chloropicrin		1	3	0	2
Chlorothalonil		3	3	3	3
Chloroxuron		1	4	0	0
Chlorpropham		3	3	1	3
Chlorpyrifos		3	3	3	3
Chlorsulfuron		3	3	0	1
Cinnamaldehyde		1	3	0	0
Clethodim		3	3	3	3
Clodinafop		3	3	3	3
Clofentezine		3	3	3	3
Clomazone		3	3	3	3
Clopyralid		3	3	0	3
Cloransulam-Methyl		0	3	3	3
Clothianidin		1*	3	3	3
Copper (Cu Compounds)		3	3	0	3
Copper Hydroxide		3	3	3	3
Copper Octanoate		0	3	0	0
Copper Oxychloride		3	3	3	3
Copper Oxychloride S		0	3	0	0
Copper Sulfate		0	3	3	4
Copper Sulfate Tribasic		3	3	0	3
CPPU (Forchlorfenuron)		3	3	0	3
Cryolite		4	3	0	0
Cuprous Oxide (Copper Oxide)		3	3	3	3
Cyanamide		1	3	3	3
Cyanazine		1	4	3	3
Cyantraniliprole		3	3	3	4
Cyazofamid		3	3	3	3
Cyclanilide		4	3	3	0
Cycloate		1	3	0	0
Cyflufenamid		3	3	0	4
Cyflumetofen		3	3	3	4
Cyfluthrin	W	3	3	3	3
Cyhalofop		3	3	3	3
Cyhalothrin-Gamma		3	3	3	4
Cyhalothrin-Lambda		3	3	3	4
Cyhexatin		4	4	1	4
Cymoxanil		3	3	3	3
Cypermethrin		3	3	3	3
Cyproconazole		3	3	3	4
Cyprodinil		3	3	3	3
Cyromazine		3	3	3	3
Cytokinin (Kinetin)		0	3	3	4
Dalapon		1	4	1	4
Daminozide		3	3	3	3
Dazomet		3	3	3	3
DBCP (Dibromochloropropane)		0	1	0	1
DCPA (Chlorthal-dimethyl)		1	3	0	0
DDD (TDE)		0	1	0	0
DDT	I, S1, R1	1	1	1	1
Decan-1-ol (1-Decanol)		3	3	3	0
Deltamethrin		3	3	0	3
Demeton	W	0	0	0	1
Desmedipham		3	4	0	3
Diallate		1	4	0	0
Diazinon	I	1	3	3	3
Dicamba		3	3	3	3
Dichlobenil		1	3	1	4
Dichlone		1	1	0	0
Dichloropropene (1,3-D)		1	3	0	4
Dichlorprop		1	4	0	4
Diclofop		3	4	3	3
Dicloran		1	3	3	4
Diclosulam		0	3	3	0
Dicofol	S2	1	4	1	1
Dicrotophos	W	1	3	1	0
Dieldrin	I, S1, R1	1	1	1	1
Dienochlor		1	4	0	4
Diethatyl		1	4	0	0
Difenoconazole		3	3	3	3
Difenzoquat		1	4	0	3
Diflubenzuron		3	3	3	3
Diflufenzopyr		4	3	0	0
Dimethenamid		1	3	3	4
Dimethenamid-P		3	3	3	4
Dimethipin		4	4	0	0
Dimethyldisulfide		4	3	0	0
Dimethoate		3	3	3	3
Dimethomorph		3	3	3	3
Dimethylarsinic Acid		0	4	0	0
Dinocap		4	4	3	4
Dinoseb	R1	1	1	1	4
Dinotefuran		4	3	0	4
Diphenamid		1	4	1	0
Diquat		3	3	3	3
Disulfoton	W	1	4	3	4
Dithiopyr		4	3	0	3
Diuron		3	3	3	3
DNOC	W, R1	1	1	1	4
Dodine		3	3	3	4
DSMA		0	4	0	4
EDB (1,2-Dibromoethane)	I, R1	1	1	1	1
Emamectin		3	3	3	3
Endosulfan	S1, R1	1	4	1	2
Endothal		1	4	0	4
Endrin	S1	1	4	1	1
EPN	W	4	4	0	4
EPTC		1	3	1	0
Esfenvalerate		3	3	3	3
Ethalfluralin		4	3	0	4
Ethametsulfuron		4	4	0	1
Ethephon		3	3	3	3
Ethion		1	4	3	4
Ethofumesate		3	3	0	3
Ethoprophos (Ethoprop)	W	3	3	3	2
Ethylene Dichloride (1,2-dichloroethane)	R1	1	1	1	4
Ethylene Oxide	R1	1	4	1	4
Etoxazole		3	3	3	3
Etridiazole		3	3	3	4
Famoxadone		3	3	3	3
Fatty Alcohols		4	3	0	0
Fenamidone		3	3	3	4
Fenamiphos	W	3	4	3	1
Fenarimol		4	4	3	3
Fenazaquin		1*	3	0	3
Fenbuconazole		3	3	0	3
Fenbutatin Oxide		4	3	3	3
Fenhexamid		3	3	0	4
Fenoxaprop-P		3	3	3	3
Fenoxycarb		3	4	0	4
Fenpropathrin		1	3	3	3
Fenpyroximate		3	3	3	3
Fensulfothion		1	1	1	0
Fentin hydroxide		1	3	3	3
Fenvalerate		4	4	3	3
Ferbam		4	3	0	4
Fipronil		4	3	3	3
Flazasulfuron		3	3	3	3
Flonicamid		3	3	3	3
Florasulam		3	3	0	3
Fluazifop-P		3	3	3	3
Fluazinam		3	3	3	3
Flubendiamide		3	1	3	3
Flucarbazone		4	3	0	3
Fluchloralin		0	4	0	4
Flucythrinate	W	1	1	1	4
Fludioxonil		3	3	3	3
Flufenacet		3	3	0	4
Flumetralin		3	3	3	3
Flumetsulam		1	3	3	3
Flumiclorac-pentyl		4	3	3	3
Flumioxazin		3	3	3	4
Fluometuron		3	3	0	4
Fluopicolide		3	3	3	3
Fluopyram		3	3	0	3
Fluoroacetamide	W, R1	1	1	1	1
Fluoxastrobin		3	3	0	0
Flupyradifurone		3	3	3	0
Fluridone		1	3	3	0
Fluroxypyr		3	3	3	3
Flusilazole		4	4	0	3
Fluthiacet-Methyl		0	3	0	3
Flutolanil		3	3	3	3
Flutriafol		3	3	3	3
Fluvalinate		3	3	3	4
Fluvalinate-Tau		3	3	0	3
Fluxapyroxad		3	3	3	4
Folpet		3	3	3	4
Fomesafen		1	3	3	3
Fonofos		1	4	0	1
Foramsulfuron		3	4	3	4
Formetanate	W	3	3	3	4
Fosamine		1	3	0	0
Fosetyl		3	3	3	4
Gallex		0	0	0	0
Gamma Aminobutyric Acid		1	3	0	0
Garlic Juice		0	0	0	0
Gentamicin Sulfate	A	0	4	0	4
Gibberellic Acid		3	3	3	3
Glufosinate		3	3	3	3
Glyphosate	I	3	3	3	3
Halosulfuron		3	3	3	4
Harpin Protein		0	3	0	3
HCH/BHC (mixed isomers)	S1, R1	1	4	1	1
Heptachlor	S1, R1	1	1	1	4
Hexachlorobenzene (HCB)	W, R1	1	4	1	1
Hexazinone		1	3	3	3
Hexythiazox		3	3	3	3
Hydramethylnon		1	3	3	3
Hydrated Lime		0	0	0	0
Hydrogen Peroxide		3	3	3	0
Hydroxypropanoic Acid		0	0	0	0
Hymexazol		3	3	0	3
IBA		3	3	3	3
Imazalil		3	3	3	3
Imazamethabenz		4	4	0	0
Imazamox		3	3	3	3
Imazapic		4	3	3	3
Imazapyr		1	3	3	3
Imazaquin		3	3	3	3
Imazethapyr		1	3	3	3
Imazosulfuron		4	3	0	4
Imidacloprid		1*	3	3	3
Indaziflam		4	3	3	4
Indoxacarb		3	3	3	3
Iodosulfuron		3	3	3	3
Ipconazole		3	3	3	3
Iprodione		1	3	3	3
Isazofos		1	4	1	1
Isofenphos		1	4	0	1
Isofetamid		3	3	0	0
Isopropalin		1	4	0	0
Isoxaben		3	3	0	4
Isoxaflutole		3	3	3	4
Kaolin Clay		3	3	0	0
Kasugamycin		4	3	3	3
Kinoprene		1	4*	0	0
Kresoxim-Methyl		3	3	3	3
Lactofen		1	3	3	3
Lead Arsenate	W	0	1	0	0
L-Glutamic Acid		4	3	0	0
Lindane	I, S1, R1	1	4	1	1
Linuron		1	3	3	3
Malathion	I	3	3	3	3
Maleic Hydrazide		3	3	3	3
Mancozeb		3	3	3	3
Mandipropamid		3	3	3	3
Maneb		4	4	1	3
MCPA		3	3	3	3
MCPB		3	3	0	3
Mecoprop-P		3	3	0	4
Mefenoxam (Metalaxyl-M)		3	3	3	4
Mefluidide		4	4	0	0
Mepiquat		3	3	3	3
Mercury Compounds	R1	1	1	1	1
Mesosulfuron		3	3	3	3
Mesotrione		3	3	3	3
Metalaxyl		3	3	1	3
Metaldehyde		3	3	3	3
Metam		3	3	3	3
Metam Potassium		3	3	0	3
Metconazole		3	3	3	4
Methamidophos	W, R1	4	4	1	1
Methazole		1	4	0	0
Methidathion	W	1	4	3	2
Methiocarb	W	3	3	3	4
Methomyl	W	3	3	3	2
Methoxychlor		1	4	1	0
Methoxyfenozide		3	3	3	3
Methyl Bromide	M	1	2	1	2
Methyl Iodide		4	4	0	4
Methyl Isothiocyanate		1	4	0	2
Methyl Parathion	W,	1	4	1	1
Metiram		3	3	3	3
Metolachlor		1	3	3	3
Metolachlor-S		3	3	3	3
Metrafenone		3	3	0	0
Metribuzin		3	3	3	3
Metsulfuron-Methyl		3	3	3	1
Mevinphos	W	1	4	3	0
Mirex	S1	1	4	0	4
Molinate		4	4	3	3
Monocrotophos	W, R1	1	4	1	1
MSMA		1	3	3	4
Myclobutanil		3	3	3	3
Nabam		1	4	0	0
Naled		1	3	3	3
1-Naphthylacetamide		3	3	0	4
1-Naphthylacetic Acid		3	3	0	3
Napropamide		3	3	3	3
Naptalam		1	4	1	4
Naptha		0	0	0	0
Neem Oil		0	3	0	0
Nicosulfuron		3	3	3	3
Nitrofen (TOK)		1	4	0	1
Norflurazon		1	3	1	0
Noruron		1	1	0	0
Novaluron		4	3	3	3
Orthosulfamuron		1	3	3	3
Oryzalin		3	3	3	4
Oxadiazon		3	3	3	3
Oxamyl	W	3	3	1	4
Oxydemeton-Methyl	W	1	4	0	4
Oxyfluorfen		3	3	3	3
Oxytetracycline	A	1	3	1	4
Paclobutrazol		3	3	3	3
Paraquat	R2	1	3	2	1
Parathion	W, R1	1	4	1	1
Pebulate		1	1	1	0
Pelargonic Acid		3	3	0	0
Pendimethalin		3	3	3	3
Penflufen		3	3	0	4
Penoxsulam		3	3	3	3
Pentachlorobenzene (PeCB)	S1	0	4	0	1
Pentachlorophenol (PCP)	W, I, S1, R1	1	1	1	1
Penthiopyrad		3	3	0	4
Permethrin		4	3	3	3
Petroleum Distillate		0	0	0	0
Petroleum Oil		1	0	0	3
Phenmedipham		3	3	1	3
Phorate	W, R2	1	3	1	2
Phosalone		1	4	3	3
Phosmet		3	3	3	3
Phosphamidon	W	1	4	1	1
Phosphoric Acid		1	3	0	4
Picloram		3	3	3	3
Picoxystrobin		1	3	3	4
Pinolene		0	0	0	0
Pinoxaden		3	3	0	3
Piperonyl Butoxide		0	3	0	4
Pirimicarb		3	4	0	3
Polyoxorim		0	3	0	4
Potassium Bicarbonate (potassium hydrogen carbonate)		3	3	3	4
Potassium Carbonate		0	0	0	0
Potassium Oleate		4	0	0	4
Potassium Silicate		1	3	0	0
Primisulfuron		1	3	0	0
Prodiamine		0	3	0	4
Profenofos		1	4	3	3
Profluralin		0	0	0	0
Prohexadione		3	3	3	4
Prometon		0	3	1	0
Prometryn		1	3	3	3
Propachlor		1	4	0	0
Propamocarb HCl		3	3	3	3
Propanil		1	3	3	3
Propargite		1	3	3	3
Propazine		1	3	0	0
Propiconazole		3	3	3	3
Propoxur		1	4	3	3
Propoxycarbazone		3	3	0	0
Propyzamide		3	3	0	3
Prosulfuron		3	3	0	0
Prothioconazole		3	3	3	0
Pymetrozine		3	3	3	3
Pyraclostrobin		3	3	3	3
Pyraflufen Ethyl		3	3	3	3
Pyrasulfotole		4	3	0	0
Pyrethrins		3	3	3	3
Pyridaben		3	3	3	3
Pyridate		3	4	1	0
Pyrimethanil		3	3	3	3
Pyriproxyfen		3	3	3	3
Pyrithiobac-Sodium		4	3	3	4
Pyroxasulfone		4	3	0	0
Pyroxsulam		3	3	3	3
Quinclorac		1	3	3	3
Quinoxyfen		3	3	0	0
Quintozene		1	3	3	3
Quizalofop-P-ethyl		3	3	3	3
Resmethrin		1	4	3	0
Rimsulfuron		3	3	0	3
Rotenone		4	4	0	3
Ryanodine		0	4	0	0
Sabadilla		0	3	0	0
Saflufenacil		4	3	3	3
Sedaxane		3	3	0	0
Sethoxydim		1	3	3	3
Silicates		3	3	0	0
Simazine		1	3	3	3
Sodium Arsenite	W	1	1	0	0
Sodium Chlorate		0	3	0	4
Sodium Metaborate		0	0	0	0
Spinetoram		3	3	3	3
Spinosyn (Spinosad)		3	3	3	3
Spirodiclofen		3	3	3	3
Spiromesifen		3	3	3	4
Spirotetramat		3	3	0	3
Streptomycin	A	1	3	1	3
Strobane (Terpene Polychlorinates)		0	4	0	0
Sucrose Octanoate		0	4	0	0
Sulfallate		0	0	0	0
Sulfcarbamide		0	0	0	0
Sulfentrazone		4	3	3	4
Sulfometuron		0	4	3	0
Sulfosate		0	1	3	0
Sulfosulfuron		3	3	0	4
Sulfoxaflor		3	3	0	4
Sulfur		3	3	3	3
Sulfuric Acid		1	3	0	0
Sulprofos		1	4	1	0
TCA		1	1	1	0
TCMTB		1	3	0	4
Tebuconazole		3	3	3	3
Tebufenozide		3	3	3	3
Tebupirimphos	W	0	3	3	0
Tebuthiuron		1	3	3	4
Tefluthrin	W	3	3	0	4
Tembotrione		3	3	3	0
Temephos		1	4	3	3
Terbacil		1	3	0	4
Terbufos	W	1	3	3	1
Terbutryn		1	4	0	3
Tetraborohydrate		0	0	0	0
Tetraconazole		3	3	3	3
Tetraoxosulfate		0	0	0	0
Tetrathiocarbonate		4	4	0	0
Thallium Sulfate	W	1	1	0	4
Thiabendazole		3	3	3	3
Thiacloprid		3	4	3	3
Thiamethoxam		1*	3	3	3
Thiazopyr		1	4	3	0
Thidiazuron		4	3	3	3
Thiencarbazone-Methyl		3	3	0	0
Thifensulfuron		3	3	0	3
Thiobencarb		4	3	3	3
Thiodicarb		1	3	3	3
Thiophanate-Methyl		3	3	3	3
Thiram		3	3	3	3
Tolfenpyrad		4	3	0	3
Topramezone		4	3	0	4
Toxaphene (Camphechlor)	S1, R1	1	1	1	1
Tralkoxydim		3	4	0	0
Tralomethrin		1	4	0	3
Triallate		3	3	0	3
Triadimefon		1	3	3	3
Triadimenol		3	3	3	3
Triasulfuron		1	3	0	3
Triazamate		4	4	0	0
Tribenuron Methyl		3	3	0	1
Tribufos (DEF)		1	3	1	0
Trichlorfon	R1	1	4	1	3
Triclopyr		3	3	3	3
Tridiphane		1	4	0	0
Trifloxystrobin		3	3	3	3
Trifloxysulfuron		4	3	3	3
Triflumizole		3	3	3	3
Trifluralin		1	3	3	3
Triflusulfuron		3	3	0	0
Triforine		1	4	3	4
Trimethacarb		0	4	0	0
Trinexapac		3	3	3	3
Triticonazole		3	3	3	3
Uniconazole		4	4	0	3
Vernolate		1	4	1	0
Vinclozolin		1	4	1	3
Zeta-Cypermethrin	W	3	3	3	3
Zinc		0	0	0	0
Zineb		4	4	1	3
Ziram		3	3	1	3
Zoxamide		3	3	3	0
* Banned in outdoor agriculture, permitted in greenhouses
1. World Health Organization, International Program on Chemical Safety. The WHO recommended classification of pesticides by hazard and guidelines to
classification: 2009. Geneva; 2010. https://www.who.int/ipcs/publications/pesticides_hazard_2009.pdf?ua=1.
2. World Health Organization’s International Agency for Research on Cancer. IARC Monographs on the Evaluation of Carcinogenic Risks to Humans. List
of classifications, Volumes 1–122. https://monographs.iarc.fr/list-of-classifications-volumes/. Accessed 24 Aug 2018.
3. US Environmental Protection Agency O. Ozone-Depleting Substances. Class I ODS. 2018.
https://www.epa.gov/ozone-layer-protection/ozone-depleting-substances. Accessed 4 Aug 2018.
4. Stockholm Convention on Persistant Organic Pollutants. All POPs listed in the Stockholm Convention.
http://chm.pops.int/TheConvention/ThePOPs/AllPOPs/tabid/2509/Default.aspx. Accessed 1 Oct 2018.
5. Stockholm Convention on Persistant Organic Pollutants. Chemicals proposed for listing under the Convention.
http://chm.pops.int/TheConvention/ThePOPs/ChemicalsProposedforListing/tabid/2510/Default.aspx. Accessed 1 Oct 2018.
6. Rotterdam Convention on the Prior Informed Consent Procedure for Certain Hazardous Chemicals and Pesticides in International Trade. Annex III Chemicals.
http://www.pic.int/TheConvention/Chemicals/AnnexIIIChemicals/tabid/1132/language/en-US/Default.aspx. Accessed 25 Sep 2018.
7. Rotterdam Convention on the Prior Informed Consent Procedure for Certain Hazardous Chemicals and Pesticides in International Trade. Chemicals
Recommended for Listing in Annex III. http://www.pic.int/TheConvention/Chemicals/RecommendedtoCOP/tabid/1185/language/en-US/Default.aspx.
Accessed 25 Sep 2018.
8. World Health Organization. Critically Important Antimicrobials for Human Medicine, 5th Revision. Geneva; 2016.
http://apps.who.int/iris/bitstream/handle/10665/255027/9789241512220-eng.pdf;jsessionid=F18E535C3C3C6EE84F4E301EA550C9D1?sequence=1.

## Sheet: S11
Pesticides that are Approved in the USA and Banned or Being Phased Out in China
Pesticide	List	EU	USA	BRA	CHN
2,4-DB		3	3	1	1		Status
Aluminum Phosphide		3	3	0	2		0 = Not in database/unknown
Chloropicrin		1	3	0	2		1 = Banned
Chlorsulfuron		3	3	0	1		2 = In process of phase out
Ethoprophos (Ethoprop)	W	3	3	3	2		3 = Approved
Methomyl	W	3	3	3	2		4 = Not approved/ vountarily withdrawn
Metsulfuron-Methyl		3	3	3	1
Paraquat	R2	1	3	2	1		List
Phorate	W, R2	1	3	1	2		W = WHO Acute Class 1a or 1b [1]
Terbufos	W	1	3	3	1		R2 = Rotterdam Conv. Annex III, Recommended [2]
Tribenuron Methyl		3	3	0	1
1. World Health Organization, International Program on Chemical Safety. The WHO recommended classification of pesticides by hazard and guidelines to
classification: 2009. Geneva; 2010. https://www.who.int/ipcs/publications/pesticides_hazard_2009.pdf?ua=1.
2. Rotterdam Convention on the Prior Informed Consent Procedure for Certain Hazardous Chemicals and Pesticides in International Trade. Chemicals
Recommended for Listing in Annex III. http://www.pic.int/TheConvention/Chemicals/RecommendedtoCOP/tabid/1185/language/en-US/Default.aspx.
Accessed 25 Sep 2018.

## Sheet: S12
Pesticides that are Approved in the USA and Banned or Being Phased Out in Brazil
Pesticide	List	EU	USA	BRA	CHN
2,4-DB		3	3	1	1		Status
Bensulide		1	3	1	0		0 = Not in database/unknown
Chlorpropham		3	3	1	3		1 = Banned
Dichlobenil		1	3	1	4		2 = In process of phase out
Dicrotophos	W	1	3	1	0		3 = Approved
EPTC		1	3	1	0		4 = Not approved/ vountarily withdrawn
Metalaxyl		3	3	1	3
Norflurazon		1	3	1	0		List
Oxamyl	W	3	3	1	4		W = WHO Acute Class 1a or 1b [1]
Oxytetracycline	A	1	3	1	4		R2 = Rotterdam Conv. Annex III, Recommended [2]
Paraquat	R2	1	3	2	1		A = WHO "critically" or "highly" important antibiotics [3]
Phenmedipham		3	3	1	3
Phorate	W, R2	1	3	1	2
Prometon		0	3	1	0
Streptomycin	A	1	3	1	3
Tribufos (DEF)		1	3	1	0
Ziram		3	3	1	3
1. World Health Organization, International Program on Chemical Safety. The WHO recommended classification of pesticides by hazard and guidelines to
classification: 2009. Geneva; 2010. https://www.who.int/ipcs/publications/pesticides_hazard_2009.pdf?ua=1.
2. Rotterdam Convention on the Prior Informed Consent Procedure for Certain Hazardous Chemicals and Pesticides in International Trade. Chemicals
Recommended for Listing in Annex III. http://www.pic.int/TheConvention/Chemicals/RecommendedtoCOP/tabid/1185/language/en-US/Default.aspx.
Accessed 25 Sep 2018.
3. World Health Organization. Critically Important Antimicrobials for Human Medicine, 5th Revision. Geneva; 2016.
http://apps.who.int/iris/bitstream/handle/10665/255027/9789241512220-eng.pdf;jsessionid=F18E535C3C3C6EE84F4E301EA550C9D1?sequence=1.

## Sheet: S13
Pesticides that are Approved in the USA and Banned or Being Phased Out in the EU
Pesticide	List	EU	USA	BRA	CHN
Acephate		1	3	3	3		Status
Acetochlor	R2	1	3	3	3		0 = Not in database/unknown
Acifluorfen		1	3	3	3		1 = Banned
Ametryn		1	3	3	3		2 = In process of phase out
Asulam		1	3	3	4		3 = Approved
Atrazine		1	3	3	3		4 = Not approved/ vountarily withdrawn
Bensulide		1	3	1	0
Bifenthrin		1*	3	3	3		List
Bromacil		1	3	3	3		W = WHO Acute Class 1a or 1b [1]
Butralin		1	3	3	3		I = WHO IARC Group 1 or 2a [2]
Carbaryl		1	3	3	3		R2 = Rotterdam Conv. Annex III, Recommended [3]
Chloropicrin		1	3	0	2		A = WHO "critically" or "highly" important antibiotics [4]
Cinnamaldehyde		1	3	0	0
Clothianidin		1*	3	3	3
Cyanamide		1	3	3	3
Cycloate		1	3	0	0
DCPA (Chlorthal-dimethyl)		1	3	0	0
Diazinon	I	1	3	3	3
Dichlobenil		1	3	1	4
Dichloropropene (1,3-D)		1	3	0	4
Dicloran		1	3	3	4
Dicrotophos	W	1	3	1	0
Dimethenamid		1	3	3	4
EPTC		1	3	1	0
Fenazaquin		1*	3	0	3
Fenpropathrin		1	3	3	3
Fentin hydroxide		1	3	3	3
Flumetsulam		1	3	3	3
Fluridone		1	3	3	0
Fomesafen		1	3	3	3
Fosamine		1	3	0	0
Gamma Aminobutyric Acid		1	3	0	0
Hexazinone		1	3	3	3
Hydramethylnon		1	3	3	3
Imazapyr		1	3	3	3
Imazethapyr		1	3	3	3
Imidacloprid		1*	3	3	3
Iprodione		1	3	3	3
Lactofen		1	3	3	3
Linuron		1	3	3	3
Metolachlor		1	3	3	3
MSMA		1	3	3	4
Naled		1	3	3	3
Norflurazon		1	3	1	0
Orthosulfamuron		1	3	3	3
Oxytetracycline	A	1	3	1	4
Paraquat	R2	1	3	2	1
Phorate	W, R2	1	3	1	2
Phosphoric Acid		1	3	0	4
Picoxystrobin		1	3	3	4
Potassium Silicate		1	3	0	0
Primisulfuron		1	3	0	0
Prometryn		1	3	3	3
Propanil		1	3	3	3
Propargite		1	3	3	3
Propazine		1	3	0	0
Quinclorac		1	3	3	3
Quintozene		1	3	3	3
Sethoxydim		1	3	3	3
Simazine		1	3	3	3
Streptomycin	A	1	3	1	3
Sulfuric Acid		1	3	0	0
TCMTB		1	3	0	4
Tebuthiuron		1	3	3	4
Terbacil		1	3	0	4
Terbufos	W	1	3	3	1
Thiamethoxam		1*	3	3	3
Thiodicarb		1	3	3	3
Triadimefon		1	3	3	3
Triasulfuron		1	3	0	3
Tribufos (DEF)		1	3	1	0
Trifluralin		1	3	3	3
* Banned in outdoor agriculture, permitted in greenhouses
1. World Health Organization, International Program on Chemical Safety. The WHO recommended classification of pesticides by hazard and guidelines to
classification: 2009. Geneva; 2010. https://www.who.int/ipcs/publications/pesticides_hazard_2009.pdf?ua=1.
2. World Health Organization’s International Agency for Research on Cancer. IARC Monographs on the Evaluation of Carcinogenic Risks to Humans. List
of classifications, Volumes 1–122. https://monographs.iarc.fr/list-of-classifications-volumes/. Accessed 24 Aug 2018.
3. Rotterdam Convention on the Prior Informed Consent Procedure for Certain Hazardous Chemicals and Pesticides in International Trade. Chemicals
Recommended for Listing in Annex III. http://www.pic.int/TheConvention/Chemicals/RecommendedtoCOP/tabid/1185/language/en-US/Default.aspx.
Accessed 25 Sep 2018.
4. World Health Organization. Critically Important Antimicrobials for Human Medicine, 5th Revision. Geneva; 2016.
http://apps.who.int/iris/bitstream/handle/10665/255027/9789241512220-eng.pdf;jsessionid=F18E535C3C3C6EE84F4E301EA550C9D1?sequence=1.

## Sheet: S14
Pesticides that are Approved in the USA and Banned or Being Phased Out in at Least One Other Nation
Pesticide	List	EU	USA	BRA	CHN
2,4-DB		3	3	1	1		Status
Acephate		1	3	3	3		0 = Not in database/unknown
Acetochlor	R2	1	3	3	3		1 = Banned
Acifluorfen		1	3	3	3		2 = In process of phase out
Aluminum Phosphide		3	3	0	2		3 = Approved
Ametryn		1	3	3	3		4 = Not approved/ vountarily withdrawn
Asulam		1	3	3	4
Atrazine		1	3	3	3		List
Bensulide		1	3	1	0		W = WHO Acute Class 1a or 1b [1]
Bifenthrin		1*	3	3	3		I = WHO IARC Group 1 or 2a [2]
Bromacil		1	3	3	3		R2 = Rotterdam Conv. Annex III, Recommended [3]
Butralin		1	3	3	3		A = WHO "critically" or "highly" important antibiotics [4]
Carbaryl		1	3	3	3
Chloropicrin		1	3	0	2
Chlorpropham		3	3	1	3
Chlorsulfuron		3	3	0	1
Cinnamaldehyde		1	3	0	0
Clothianidin		1*	3	3	3
Cyanamide		1	3	3	3
Cycloate		1	3	0	0
DCPA (Chlorthal-dimethyl)		1	3	0	0
Diazinon	I	1	3	3	3
Dichlobenil		1	3	1	4
Dichloropropene (1,3-D)		1	3	0	4
Dicloran		1	3	3	4
Dicrotophos	W	1	3	1	0
Dimethenamid		1	3	3	4
EPTC		1	3	1	0
Ethoprophos (Ethoprop)	W	3	3	3	2
Fenazaquin		1*	3	0	3
Fenpropathrin		1	3	3	3
Fentin hydroxide		1	3	3	3
Flumetsulam		1	3	3	3
Fluridone		1	3	3	0
Fomesafen		1	3	3	3
Fosamine		1	3	0	0
Gamma Aminobutyric Acid		1	3	0	0
Hexazinone		1	3	3	3
Hydramethylnon		1	3	3	3
Imazapyr		1	3	3	3
Imazethapyr		1	3	3	3
Imidacloprid		1*	3	3	3
Iprodione		1	3	3	3
Lactofen		1	3	3	3
Linuron		1	3	3	3
Metalaxyl		3	3	1	3
Methomyl	W	3	3	3	2
Metolachlor		1	3	3	3
Metsulfuron-Methyl		3	3	3	1
MSMA		1	3	3	4
Naled		1	3	3	3
Norflurazon		1	3	1	0
Orthosulfamuron		1	3	3	3
Oxamyl	W	3	3	1	4
Oxytetracycline	A	1	3	1	4
Paraquat	R2	1	3	2	1
Phenmedipham		3	3	1	3
Phorate	W, R2	1	3	1	2
Phosphoric Acid		1	3	0	4
Picoxystrobin		1	3	3	4
Potassium Silicate		1	3	0	0
Primisulfuron		1	3	0	0
Prometon		0	3	1	0
Prometryn		1	3	3	3
Propanil		1	3	3	3
Propargite		1	3	3	3
Propazine		1	3	0	0
Quinclorac		1	3	3	3
Quintozene		1	3	3	3
Sethoxydim		1	3	3	3
Simazine		1	3	3	3
Streptomycin	A	1	3	1	3
Sulfuric Acid		1	3	0	0
TCMTB		1	3	0	4
Tebuthiuron		1	3	3	4
Terbacil		1	3	0	4
Terbufos	W	1	3	3	1
Thiamethoxam		1*	3	3	3
Thiodicarb		1	3	3	3
Triadimefon		1	3	3	3
Triasulfuron		1	3	0	3
Tribenuron Methyl		3	3	0	1
Tribufos (DEF)		1	3	1	0
Trifluralin		1	3	3	3
Ziram		3	3	1	3
* Banned in outdoor agriculture, permitted in greenhouses
1. World Health Organization, International Program on Chemical Safety. The WHO recommended classification of pesticides by hazard and guidelines to
classification: 2009. Geneva; 2010. https://www.who.int/ipcs/publications/pesticides_hazard_2009.pdf?ua=1.
2. World Health Organization’s International Agency for Research on Cancer. IARC Monographs on the Evaluation of Carcinogenic Risks to Humans. List
of classifications, Volumes 1–122. https://monographs.iarc.fr/list-of-classifications-volumes/. Accessed 24 Aug 2018.
3. Rotterdam Convention on the Prior Informed Consent Procedure for Certain Hazardous Chemicals and Pesticides in International Trade. Chemicals
Recommended for Listing in Annex III. http://www.pic.int/TheConvention/Chemicals/RecommendedtoCOP/tabid/1185/language/en-US/Default.aspx.
Accessed 25 Sep 2018.
4. World Health Organization. Critically Important Antimicrobials for Human Medicine, 5th Revision. Geneva; 2016.
http://apps.who.int/iris/bitstream/handle/10665/255027/9789241512220-eng.pdf;jsessionid=F18E535C3C3C6EE84F4E301EA550C9D1?sequence=1.

[truncated: 6 more sheets: S15, S16, S17, S18, S19, S20]
