# Supplementary material for: The USA lags behind other agricultural nations in banning harmful pesticides
Source: Environ Health. 2019 Jun 7;18:44. doi: 10.1186/s12940-019-0488-0 (PMC6555703; doi:10.1186/s12940-019-0488-0)
Supplement: Supplementary file 4 — Total pesticide use in the USA in 2016 itemized by active ingredient. (XLSX 14860 kb) [file 12940_2019_488_MOESM4_ESM.xlsx]

## Sheet: Overview of Supp. Tables
This additional file contains information on the 2016 use of certain pesticides in the USA
S21. Total pesticide use in the USA in 2016 itemized by pesticide active ingredient
The following tables contain extracted data for one pesticide from Supplemental Table S21
S22. 2,4-DB
S23. Acephate
S24. Acetochlor
S25. Acifluorfen
S26. Allyl Isothiocyanate
S27. Aluminum Phosphide
S28. Ametryn
S29. Asulam
S30. Atrazine
S31. Bensulide
S32. Bicyclopyrone
S33. Bifenthrin
S34. BLAD Protein
S35. Bromacil
S36. Butralin
S37. Carbaryl
S38. Chlorethoxyfos
S39. Chloropicrin
S40. Chlorpropham
S41. Chlorsulfuron
S42. Cinnamaldehyde
S43. Clothianidin
S44. Copper Octanoate
S45. Copper Oxychloride S
S46. Cryolite
S47. Cyanamide
S48. Cycloate
S49. DCPA
S50. Diazinon
S51. Dichlobenil
S52. Dichloropropene
S53. Dicloran
S54. Dicrotophos
S55. Diflufenzopyr
S56. Dimethenamid
S57. Dimethyldisulfide
S58. Dinotefuran
S59. EPTC
S60. Ethalfluralin
S61. Ethoprophos
S62. Fatty Alcohols
S63. Fenazaquin
S64. Fenpropathrin
S65. Fentin hydroxide
S66. Ferbam
S67. Flumetsulam
S68. Fluridone
S69. Fomesafen
S70. Fosamine
S71. Gamma Aminobutyric Acid
S72. Hexazinone
S73. Hydramethylnon
S74. Imazapyr
S75. Imazethapyr
S76. Imazosulfuron
S77. Imidacloprid
S78. Iprodione
S79. Lactofen
S80. L-Glutamic Acid
S81. Linuron
S82. Metalaxyl
S83. Methomyl
S84. Metolachlor
S85. Metsulfuron-Methyl
S86. MSMA
S87. Naled
S88. Neem Oil
S89. Norflurazon
S90. Orthosulfamuron
S91. Oxamyl
S92. Oxytetracycline
S93. Paraquat
S94. Phenmedipham
S95. Phorate
S96. Phosphoric Acid
S97. Picoxystrobin
S98. Piperonyl Butoxide
S99. Polyoxorim
S100. Potassium Silicate
S101. Primisulfuron
S102. Prodiamine
S103. Prometon
S104. Prometryn
S105. Propanil
S106. Propargite
S107. Propazine
S108. Pyrasulfotole
S109. Pyroxasulfone
S110. Quinclorac
S111. Quintozene
S112. Sabadilla
S113. Sethoxydim
S114. Simazine
S115. Sodium Chlorate
S116. Streptomycin
S117. Sulfuric Acid
S118. TCMTB
S119. Tebuthiuron
S120. Terbacil
S121. Terbufos
S122. Thiamethoxam
S123. Thiodicarb
S124. Topramezone
S125. Triadimefon
S126. Triasulfuron
S127. Tribenuron Methyl
S128. Tribufos (DEF)
S129. Trifluralin
S130. Ziram

## Sheet: S21
Total pesticide use in the USA in 2016 itemized by pesticide active ingredient
Data Downloaded From:
US Geological Survey. USGS NAWQA: The Pesticide National Synthesis Project. Estimated Annual Agricultural Pesticide Use. 2016.
https://water.usgs.gov/nawqa/pnsp/usage/maps/county-level/. Accessed 31 Oct 2018.
COMPOUND	YEAR	STATE_FIPS_CODE	COUNTY_FIPS_CODE	EPEST_LOW_KG	EPEST_HIGH_KG
1-METHYL CYCLOPROPENE	2016	18	15	0	0
1-METHYL CYCLOPROPENE	2016	18	17	0	0
1-METHYL CYCLOPROPENE	2016	18	39	0	0
1-METHYL CYCLOPROPENE	2016	18	49	0	0
1-METHYL CYCLOPROPENE	2016	18	73	0	0
1-METHYL CYCLOPROPENE	2016	18	85	0	0
1-METHYL CYCLOPROPENE	2016	18	89	0	0
1-METHYL CYCLOPROPENE	2016	18	91	0	0
1-METHYL CYCLOPROPENE	2016	18	99	0	0
1-METHYL CYCLOPROPENE	2016	18	103	0	0
1-METHYL CYCLOPROPENE	2016	18	127	0	0
1-METHYL CYCLOPROPENE	2016	18	141	0	0
1-METHYL CYCLOPROPENE	2016	18	149	0	0
1-METHYL CYCLOPROPENE	2016	18	169	0	0
1-METHYL CYCLOPROPENE	2016	18	181	0	0
1-METHYL CYCLOPROPENE	2016	26	5	0.1	0.1
1-METHYL CYCLOPROPENE	2016	26	15		0
1-METHYL CYCLOPROPENE	2016	26	21	0.3	0.3
1-METHYL CYCLOPROPENE	2016	26	23		0
1-METHYL CYCLOPROPENE	2016	26	25		0
1-METHYL CYCLOPROPENE	2016	26	27	0	0
1-METHYL CYCLOPROPENE	2016	26	35	0	0
1-METHYL CYCLOPROPENE	2016	26	37		0
1-METHYL CYCLOPROPENE	2016	26	45		0
1-METHYL CYCLOPROPENE	2016	26	51	0	0
1-METHYL CYCLOPROPENE	2016	26	57	0	0
1-METHYL CYCLOPROPENE	2016	26	59		0
1-METHYL CYCLOPROPENE	2016	26	65		0
1-METHYL CYCLOPROPENE	2016	26	67		0
1-METHYL CYCLOPROPENE	2016	26	73	0	0
1-METHYL CYCLOPROPENE	2016	26	75		0
1-METHYL CYCLOPROPENE	2016	26	77	0	0
1-METHYL CYCLOPROPENE	2016	26	81	0.9	0.9
1-METHYL CYCLOPROPENE	2016	26	85		0
1-METHYL CYCLOPROPENE	2016	26	105		0.1
1-METHYL CYCLOPROPENE	2016	26	107	0	0
1-METHYL CYCLOPROPENE	2016	26	111	0	0
1-METHYL CYCLOPROPENE	2016	26	117	0.1	0.1
1-METHYL CYCLOPROPENE	2016	26	121		0.1
1-METHYL CYCLOPROPENE	2016	26	123		0.1
1-METHYL CYCLOPROPENE	2016	26	127		0.3
1-METHYL CYCLOPROPENE	2016	26	133	0	0
1-METHYL CYCLOPROPENE	2016	26	139	0.3	0.3
1-METHYL CYCLOPROPENE	2016	26	149		0
1-METHYL CYCLOPROPENE	2016	26	155		0
1-METHYL CYCLOPROPENE	2016	26	159	0.2	0.2
1-METHYL CYCLOPROPENE	2016	36	1		2.3
1-METHYL CYCLOPROPENE	2016	36	3	0.2	0.2
1-METHYL CYCLOPROPENE	2016	36	7		0.3
1-METHYL CYCLOPROPENE	2016	36	9	0.2	0.2
1-METHYL CYCLOPROPENE	2016	36	11	2.1	2.1
1-METHYL CYCLOPROPENE	2016	36	13	1	1
1-METHYL CYCLOPROPENE	2016	36	15		0.8
1-METHYL CYCLOPROPENE	2016	36	17	1	1
1-METHYL CYCLOPROPENE	2016	36	19	46.3	46.3
1-METHYL CYCLOPROPENE	2016	36	23	0	0
1-METHYL CYCLOPROPENE	2016	36	29	0.3	0.3
1-METHYL CYCLOPROPENE	2016	36	31	3.5	3.5
1-METHYL CYCLOPROPENE	2016	36	33	1	1
1-METHYL CYCLOPROPENE	2016	36	35		4.6
1-METHYL CYCLOPROPENE	2016	36	37	0.1	0.1
1-METHYL CYCLOPROPENE	2016	36	41	0.1	0.1
1-METHYL CYCLOPROPENE	2016	36	43	0.5	0.5
1-METHYL CYCLOPROPENE	2016	36	45	4	4
1-METHYL CYCLOPROPENE	2016	36	49	0.1	0.1
1-METHYL CYCLOPROPENE	2016	36	51	0.2	0.2
1-METHYL CYCLOPROPENE	2016	36	53	0.5	0.5
1-METHYL CYCLOPROPENE	2016	36	55	6.1	6.1
1-METHYL CYCLOPROPENE	2016	36	57		0.8
1-METHYL CYCLOPROPENE	2016	36	63	14.4	14.4
1-METHYL CYCLOPROPENE	2016	36	65	4.6	4.6
1-METHYL CYCLOPROPENE	2016	36	67	6.8	6.8
1-METHYL CYCLOPROPENE	2016	36	69	2.9	2.9
1-METHYL CYCLOPROPENE	2016	36	73	29.6	29.6
1-METHYL CYCLOPROPENE	2016	36	75	9	9
1-METHYL CYCLOPROPENE	2016	36	77	1.1	1.1
1-METHYL CYCLOPROPENE	2016	36	83		4.9
1-METHYL CYCLOPROPENE	2016	36	89	3.7	3.7
1-METHYL CYCLOPROPENE	2016	36	91		5.6
1-METHYL CYCLOPROPENE	2016	36	93		0.4
1-METHYL CYCLOPROPENE	2016	36	95		3.8
1-METHYL CYCLOPROPENE	2016	36	97		0.3
1-METHYL CYCLOPROPENE	2016	36	99	0.6	0.6
1-METHYL CYCLOPROPENE	2016	36	101	0.3	0.3
1-METHYL CYCLOPROPENE	2016	36	107		0.4
1-METHYL CYCLOPROPENE	2016	36	109		0.5
1-METHYL CYCLOPROPENE	2016	36	115		10.2
1-METHYL CYCLOPROPENE	2016	36	117	110.3	110.3
1-METHYL CYCLOPROPENE	2016	36	121	0.2	0.2
1-METHYL CYCLOPROPENE	2016	36	123	0.9	0.9
1-METHYL CYCLOPROPENE	2016	41	1	0	0
1-METHYL CYCLOPROPENE	2016	41	21	0.1	0.1
1-METHYL CYCLOPROPENE	2016	41	27	1.3	1.3
1-METHYL CYCLOPROPENE	2016	41	49	0.1	0.1
1-METHYL CYCLOPROPENE	2016	41	55	0	0
1-METHYL CYCLOPROPENE	2016	41	59	4.5	4.5
1-METHYL CYCLOPROPENE	2016	41	61	0	0
1-METHYL CYCLOPROPENE	2016	41	63	0	0
1-METHYL CYCLOPROPENE	2016	41	65	0.1	0.1
1-METHYL CYCLOPROPENE	2016	50	1	6.9	6.9
1-METHYL CYCLOPROPENE	2016	50	3	6.9	6.9
1-METHYL CYCLOPROPENE	2016	50	5	1.5	1.5
1-METHYL CYCLOPROPENE	2016	50	7	0.5	0.5
1-METHYL CYCLOPROPENE	2016	50	9	0.2	0.2
1-METHYL CYCLOPROPENE	2016	50	11	0.8	0.8
1-METHYL CYCLOPROPENE	2016	50	13	2.1	2.1
1-METHYL CYCLOPROPENE	2016	50	15	0.1	0.1
1-METHYL CYCLOPROPENE	2016	50	17	2.2	2.2
1-METHYL CYCLOPROPENE	2016	50	19	0.6	0.6
1-METHYL CYCLOPROPENE	2016	50	21	1.4	1.4
1-METHYL CYCLOPROPENE	2016	50	23	0.6	0.6
1-METHYL CYCLOPROPENE	2016	50	25	6.8	6.8
1-METHYL CYCLOPROPENE	2016	50	27	2.7	2.7
1-METHYL CYCLOPROPENE	2016	53	1		8.4
1-METHYL CYCLOPROPENE	2016	53	3	0	0
1-METHYL CYCLOPROPENE	2016	53	5	24.8	24.8
1-METHYL CYCLOPROPENE	2016	53	7	10.6	10.6
1-METHYL CYCLOPROPENE	2016	53	9	0.1	0.1
1-METHYL CYCLOPROPENE	2016	53	11	0.1	0.1
1-METHYL CYCLOPROPENE	2016	53	13	0.1	0.1
1-METHYL CYCLOPROPENE	2016	53	15	0.1	0.1
1-METHYL CYCLOPROPENE	2016	53	17		14.4
1-METHYL CYCLOPROPENE	2016	53	19		0.1
1-METHYL CYCLOPROPENE	2016	53	21		16.9
1-METHYL CYCLOPROPENE	2016	53	23	0.1	0.1
1-METHYL CYCLOPROPENE	2016	53	25		65.7
1-METHYL CYCLOPROPENE	2016	53	27	0	0
1-METHYL CYCLOPROPENE	2016	53	29	0	0
1-METHYL CYCLOPROPENE	2016	53	31	0.1	0.1
1-METHYL CYCLOPROPENE	2016	53	33	0.2	0.2
1-METHYL CYCLOPROPENE	2016	53	35	0	0
1-METHYL CYCLOPROPENE	2016	53	37	0.5	0.5
1-METHYL CYCLOPROPENE	2016	53	39	0.5	0.5
1-METHYL CYCLOPROPENE	2016	53	41	0.1	0.1
1-METHYL CYCLOPROPENE	2016	53	43		0
1-METHYL CYCLOPROPENE	2016	53	45	0	0
1-METHYL CYCLOPROPENE	2016	53	47	31.4	31.4
1-METHYL CYCLOPROPENE	2016	53	49	0	0
1-METHYL CYCLOPROPENE	2016	53	51		0
1-METHYL CYCLOPROPENE	2016	53	53	0.1	0.1
1-METHYL CYCLOPROPENE	2016	53	55	0.1	0.1
1-METHYL CYCLOPROPENE	2016	53	57	0.3	0.3
1-METHYL CYCLOPROPENE	2016	53	59	0	0
1-METHYL CYCLOPROPENE	2016	53	61	0.1	0.1
1-METHYL CYCLOPROPENE	2016	53	63		0.3
1-METHYL CYCLOPROPENE	2016	53	65		0.1
1-METHYL CYCLOPROPENE	2016	53	67	0.1	0.1
1-METHYL CYCLOPROPENE	2016	53	69	0	0
1-METHYL CYCLOPROPENE	2016	53	71	11.7	11.7
1-METHYL CYCLOPROPENE	2016	53	73	0.4	0.4
1-METHYL CYCLOPROPENE	2016	53	75	0	0
1-METHYL CYCLOPROPENE	2016	53	77	76	76
2,4-D	2016	1	1	1674.3	1675.6
2,4-D	2016	1	3	1611.4	3462.3
2,4-D	2016	1	5	4245.3	4899.5
2,4-D	2016	1	7	372.3	419.6
2,4-D	2016	1	9	12815.9	13196.6
2,4-D	2016	1	11	1270.2	1284.8
2,4-D	2016	1	13	726.6	1086.7
2,4-D	2016	1	15	5405.3	5887.8
2,4-D	2016	1	17	1399.8	1513.5
2,4-D	2016	1	19	6762	8781.5
2,4-D	2016	1	21	1149.2	1795.4
2,4-D	2016	1	23	456.3	472.9
2,4-D	2016	1	25	361.1	378.7
2,4-D	2016	1	27	1172.1	1191
2,4-D	2016	1	29	3987.3	4018.1
2,4-D	2016	1	31	5228.3	6827.6
2,4-D	2016	1	33	13359.2	13475.4
2,4-D	2016	1	35	784.6	953.6
2,4-D	2016	1	37	406.5	411.5
2,4-D	2016	1	39	3840.1	5009.6
2,4-D	2016	1	41	3723.5	4147.7
2,4-D	2016	1	43	16710.2	17377.4
2,4-D	2016	1	45	2295.9	3159.5
2,4-D	2016	1	47	3581.7	3554.6
2,4-D	2016	1	49	21827.8	23257.7
2,4-D	2016	1	51	1846.1	1845.5
2,4-D	2016	1	53	972.2	1959.5
2,4-D	2016	1	55	7182	7709.3
2,4-D	2016	1	57	662.3	1312.7
2,4-D	2016	1	59	13949.4	13959.9
2,4-D	2016	1	61	4570.5	7213.5
2,4-D	2016	1	63	1084	1088.5
2,4-D	2016	1	65	2090.6	2094.4
2,4-D	2016	1	67	3363.1	4812.4
2,4-D	2016	1	69	3931	4802.6
2,4-D	2016	1	71	22271.6	24986.5
2,4-D	2016	1	73	401.2	431.8
2,4-D	2016	1	75	688.4	966.2
2,4-D	2016	1	77	18268	18548.8
2,4-D	2016	1	79	21316.8	21520.2
2,4-D	2016	1	81	704.3	943.9
2,4-D	2016	1	83	21537.7	21794.7
2,4-D	2016	1	85	3555.1	3577.4
2,4-D	2016	1	87	1130.9	1160.3
2,4-D	2016	1	89	15661.4	16143.5
2,4-D	2016	1	91	3122.9	3119
2,4-D	2016	1	93	8300.8	8314.2
2,4-D	2016	1	95	14468	15177.6
2,4-D	2016	1	97	957.3	1738.5
2,4-D	2016	1	99	926.3	1330.7
2,4-D	2016	1	101	3987.2	4007.4
2,4-D	2016	1	103	13716.2	13776.6
2,4-D	2016	1	105	2871.5	2846.7
2,4-D	2016	1	107	1318.5	1731.2
2,4-D	2016	1	109	4769.9	5543.4
2,4-D	2016	1	111	1724.3	1982.9
2,4-D	2016	1	113	2333.2	2743.1
2,4-D	2016	1	115	4829.8	4837.9
2,4-D	2016	1	117	925.1	1292.9
2,4-D	2016	1	119	1957.9	1946.6
2,4-D	2016	1	121	2092.4	3445.6
2,4-D	2016	1	123	702.1	936.5
2,4-D	2016	1	125	1318.6	1842.1
2,4-D	2016	1	127	730.3	855.5
2,4-D	2016	1	129	610.5	749.2
2,4-D	2016	1	131	1201	1404.6
2,4-D	2016	1	133	5665.8	5669.7
2,4-D	2016	4	1	2909.9	2910
2,4-D	2016	4	3	782.6	821.9
2,4-D	2016	4	5	3284.3	3284.3
2,4-D	2016	4	7	14.4	14.5
2,4-D	2016	4	9	394.1	394.8
2,4-D	2016	4	11	17.1	17.4
2,4-D	2016	4	12	1461	1461
2,4-D	2016	4	13	1909.6	1909.9
2,4-D	2016	4	15	674.8	802.8
2,4-D	2016	4	17	261.3	261.4
2,4-D	2016	4	19	863.7	865.2
2,4-D	2016	4	21	2126.5	2126.7
2,4-D	2016	4	23	45.7	60
2,4-D	2016	4	25	486.3	502.3
2,4-D	2016	4	27	3165.6	3165.6
2,4-D	2016	5	1	4265.4	9845.9
2,4-D	2016	5	3	21182.6	21446.3
2,4-D	2016	5	5	3657.4	3657.9
2,4-D	2016	5	7	9283	9350.8
2,4-D	2016	5	9	9141	9141.3
2,4-D	2016	5	11	1450.9	1450.9
2,4-D	2016	5	13	1126.4	1126.4
2,4-D	2016	5	15	9011.7	9015.7
2,4-D	2016	5	17	37305.7	38441.2
2,4-D	2016	5	19	7268.4	7670.1
2,4-D	2016	5	21	16978.9	16982.4
2,4-D	2016	5	23	5232.9	5379.8
2,4-D	2016	5	25	1959.3	1963.6
2,4-D	2016	5	27	3627.8	3627.8
2,4-D	2016	5	29	1967.7	1978
2,4-D	2016	5	31	16406.3	16409.5
2,4-D	2016	5	33	5702.7	6267.5
2,4-D	2016	5	35	5357.1	8472.8
2,4-D	2016	5	37	5161.8	6377.3
2,4-D	2016	5	39	1371.1	1371.1
2,4-D	2016	5	41	41223.1	41880.1
2,4-D	2016	5	43	10819	11234.5
2,4-D	2016	5	45	869.9	877.3
2,4-D	2016	5	47	9269.3	9346.1
2,4-D	2016	5	49	8884.1	8885.6
2,4-D	2016	5	51	34.5	34.5
2,4-D	2016	5	53	22.2	22.7
2,4-D	2016	5	55	15542.9	15546.5
2,4-D	2016	5	57	4994.4	4994.7
2,4-D	2016	5	59	50.8	50.9
2,4-D	2016	5	61	3545.4	3545.4
2,4-D	2016	5	63	47663.8	47667.7
2,4-D	2016	5	65	6475.8	6477.6
2,4-D	2016	5	67	16703.6	16731.3
2,4-D	2016	5	69	32833	34905
2,4-D	2016	5	71	6219.1	6274.5
2,4-D	2016	5	73	9311.5	9321.7
2,4-D	2016	5	75	28199.2	28208.5
2,4-D	2016	5	77	7367.7	11925.2
2,4-D	2016	5	79	23063.6	23815.4
2,4-D	2016	5	81	4241	4424.8
2,4-D	2016	5	83	10398.9	10691.2
2,4-D	2016	5	85	4377.7	8467.3
2,4-D	2016	5	87	8015	8015.2
2,4-D	2016	5	89	5986.2	5986.2
2,4-D	2016	5	91	4359.1	4376.2
2,4-D	2016	5	93	21411.1	21415.8
2,4-D	2016	5	95	3343.8	8228.6
2,4-D	2016	5	99	6876.1	6880.8
2,4-D	2016	5	101	3433	3433
2,4-D	2016	5	103	1887	1887
2,4-D	2016	5	105	274.7	278.3
2,4-D	2016	5	107	4311.6	10154.7
2,4-D	2016	5	109	1788.8	1788.8
2,4-D	2016	5	111	14360.4	14395.8
2,4-D	2016	5	113	6564.9	6564.9
2,4-D	2016	5	115	6823.1	7190.2
2,4-D	2016	5	117	2926.8	4568.2
2,4-D	2016	5	119	2518.3	2539.1
2,4-D	2016	5	121	42316.7	42319.3
2,4-D	2016	5	123	5172.9	6035.3
2,4-D	2016	5	125	17.5	17.5
2,4-D	2016	5	127	5329.1	5329.1
2,4-D	2016	5	129	6446.7	6446.7
2,4-D	2016	5	131	6318.1	6465.2
2,4-D	2016	5	133	2849.9	2849.9
2,4-D	2016	5	135	6502.9	6502.9
2,4-D	2016	5	137	4587.9	4587.9
2,4-D	2016	5	139	3113.3	3113.3
2,4-D	2016	5	141	3628	3628
2,4-D	2016	5	143	8807.8	8831.2
2,4-D	2016	5	145	57141	57142.8
2,4-D	2016	5	147	3806.8	5973.7
2,4-D	2016	5	149	7188.1	7536.8
2,4-D	2016	6	1	41	41
2,4-D	2016	6	3	0.1	0.1
2,4-D	2016	6	5	103.6	103.6
2,4-D	2016	6	7	4220.4	4220.4
2,4-D	2016	6	9	447	447
2,4-D	2016	6	11	1940.9	1940.9
2,4-D	2016	6	13	600.7	600.7
2,4-D	2016	6	17	5.2	5.2
2,4-D	2016	6	19	21999.7	21999.7
2,4-D	2016	6	21	3320.7	3320.7
2,4-D	2016	6	25	9832.2	9832.2
2,4-D	2016	6	29	3416.3	3416.3
2,4-D	2016	6	31	4434.9	4434.9
2,4-D	2016	6	33	618.9	618.9
2,4-D	2016	6	35	2051.9	2051.9
2,4-D	2016	6	37	511.3	511.3
2,4-D	2016	6	39	8817.9	8817.9
2,4-D	2016	6	45	71.5	71.5
2,4-D	2016	6	47	9860.2	9860.2
2,4-D	2016	6	49	1815	1815
2,4-D	2016	6	51	3.8	3.8
2,4-D	2016	6	53	339.6	339.6
2,4-D	2016	6	57	0	0
2,4-D	2016	6	59	0.6	0.6
2,4-D	2016	6	61	618.2	618.2
2,4-D	2016	6	63	55.6	55.6
2,4-D	2016	6	65	1306.9	1306.9
2,4-D	2016	6	67	3222.1	3222.1
2,4-D	2016	6	69	177.6	177.6
2,4-D	2016	6	71	1167.3	1167.3
2,4-D	2016	6	73	120.4	120.4
2,4-D	2016	6	77	11082.6	11082.6
2,4-D	2016	6	79	3665.7	3665.7
2,4-D	2016	6	81	146.8	146.8
2,4-D	2016	6	83	439.3	439.3
2,4-D	2016	6	85	1084.3	1084.3
2,4-D	2016	6	89	2258.2	2258.2
2,4-D	2016	6	93	2233.6	2233.6
2,4-D	2016	6	95	8359.7	8359.7
2,4-D	2016	6	97	1288.5	1288.5
2,4-D	2016	6	99	16610.7	16610.7
2,4-D	2016	6	101	3007.1	3007.1
2,4-D	2016	6	103	2603.1	2603.1
2,4-D	2016	6	107	13864.7	13864.7
2,4-D	2016	6	109	0.6	0.6
2,4-D	2016	6	111	1677.9	1677.9
2,4-D	2016	6	113	4377	4377
2,4-D	2016	6	115	913.8	913.8
2,4-D	2016	8	1	65015.5	65027
2,4-D	2016	8	3	7371.6	7423.5
2,4-D	2016	8	5	17066.4	17077.7
2,4-D	2016	8	7	116.9	123.8
2,4-D	2016	8	9	68915.9	69070.9
2,4-D	2016	8	11	7001.9	7157.7
2,4-D	2016	8	13	728.9	741.6
2,4-D	2016	8	14	1518.2	1518.2
2,4-D	2016	8	15	13.4	27.1
2,4-D	2016	8	17	66474.4	66507.3
2,4-D	2016	8	19	0.5	0.5
2,4-D	2016	8	21	4606.1	4735.8
2,4-D	2016	8	23	9965.3	10017.9
2,4-D	2016	8	25	1082	1195.3
2,4-D	2016	8	27	136.5	176.2
2,4-D	2016	8	29	1436.3	1501.5
2,4-D	2016	8	31	291.6	291.6
2,4-D	2016	8	33	7738.8	7797.6
2,4-D	2016	8	35	415.8	428.4
2,4-D	2016	8	37	11.1	27.6
2,4-D	2016	8	39	12722.5	12788.2
2,4-D	2016	8	41	382.6	428.6
2,4-D	2016	8	43	98.7	165.4
2,4-D	2016	8	45	331.9	400.6
2,4-D	2016	8	47	0.6	0.6
2,4-D	2016	8	49	34.7	37.5
2,4-D	2016	8	51	36.7	39.7
2,4-D	2016	8	53	4.9	5.2
2,4-D	2016	8	55	31.5	160.2
2,4-D	2016	8	57	69.4	75
2,4-D	2016	8	59	13.2	14.8
2,4-D	2016	8	61	86445.5	86477
2,4-D	2016	8	63	103274	103314
2,4-D	2016	8	65	1.4	1.4
2,4-D	2016	8	67	2109.3	2136.6
2,4-D	2016	8	69	5122.2	5170.8
2,4-D	2016	8	71	3062.7	3576
2,4-D	2016	8	73	61884.7	61953.8
2,4-D	2016	8	75	62707.9	62783.2
2,4-D	2016	8	77	1625.7	1703
2,4-D	2016	8	79	23.6	23.6
2,4-D	2016	8	81	2796.2	2848.6
2,4-D	2016	8	83	3890.2	3953.4
2,4-D	2016	8	85	2605.7	2661.9
2,4-D	2016	8	87	26469.9	26510.1
2,4-D	2016	8	89	4378.8	4535.2
2,4-D	2016	8	91	38.1	40.4
2,4-D	2016	8	93	21.3	23
2,4-D	2016	8	95	36582.6	36587.4
2,4-D	2016	8	97	6.1	14.3
2,4-D	2016	8	99	46398.9	46532.4
2,4-D	2016	8	101	1574.3	1777.4
2,4-D	2016	8	103	90	109.2
2,4-D	2016	8	105	5616	5689.4
2,4-D	2016	8	107	661	704.9
2,4-D	2016	8	109	12439.7	12518.5
2,4-D	2016	8	113	1150.6	1161.8
2,4-D	2016	8	115	32950.8	32969.5
2,4-D	2016	8	117	2.5	2.6
2,4-D	2016	8	119	8.4	8.5
2,4-D	2016	8	121	85849.6	85888
2,4-D	2016	8	123	64142	64320.4
2,4-D	2016	8	125	56687.9	56744.8
2,4-D	2016	9	1	50.8	44.4
2,4-D	2016	9	3	213.5	203
2,4-D	2016	9	5	259.9	236
2,4-D	2016	9	7	75.5	69.6
2,4-D	2016	9	9	146.7	139.5
2,4-D	2016	9	11	214.4	197.6
2,4-D	2016	9	13	170.2	160.1
2,4-D	2016	9	15	223.6	210
2,4-D	2016	10	1	9733.4	9607.9
2,4-D	2016	10	3	645.5	1395.9
2,4-D	2016	10	5	6159.4	9189
2,4-D	2016	12	1	5779.5	6025.4
2,4-D	2016	12	3	677.4	677.4
2,4-D	2016	12	5	5	183.4
2,4-D	2016	12	7	999.8	1013.9
2,4-D	2016	12	9	243.9	4804.7
2,4-D	2016	12	11	0.7	296.6
2,4-D	2016	12	13	372.3	1169.1
2,4-D	2016	12	15	1867.5	9297
2,4-D	2016	12	17	1568.5	1568.5
2,4-D	2016	12	19	1834.7	1848.6
2,4-D	2016	12	21	3022.9	5956.6
2,4-D	2016	12	23	3127.9	3238.4
2,4-D	2016	12	27	9077.8	18185.9
2,4-D	2016	12	29	1553.8	1562.8
2,4-D	2016	12	31	906.9	908.9
2,4-D	2016	12	33	861.2	1659.1
2,4-D	2016	12	35	1172.1	1218.9
2,4-D	2016	12	37		17.5
2,4-D	2016	12	39	147.9	854.4
2,4-D	2016	12	41	1976.2	2268.8
2,4-D	2016	12	43	11396.9	21811.3
2,4-D	2016	12	45	0.3	52.6
2,4-D	2016	12	47	1314.5	1460.9
2,4-D	2016	12	49	7006.7	14898.6
2,4-D	2016	12	51	44696.9	53460.7
2,4-D	2016	12	53	2240.6	2241.5
2,4-D	2016	12	55	8838.1	23833.7
2,4-D	2016	12	57	7995.4	8079.1
2,4-D	2016	12	59	606.1	2792
2,4-D	2016	12	61	4826.6	8775.6
2,4-D	2016	12	63	3446.2	7847.3
2,4-D	2016	12	65	442.2	2468.1
2,4-D	2016	12	67	3255.3	3325.4
2,4-D	2016	12	69	15624	15627.8
2,4-D	2016	12	71	1695	3976.4
2,4-D	2016	12	73	14.5	911.9
2,4-D	2016	12	75	4483.6	4943
2,4-D	2016	12	77	0.8	225.9
2,4-D	2016	12	79	3481	3635.3
2,4-D	2016	12	81	2892.2	6709.6
2,4-D	2016	12	83	68299.1	68469.9
2,4-D	2016	12	85	6444.7	9885.6
2,4-D	2016	12	86	371.5	726.8
2,4-D	2016	12	87		5.3
2,4-D	2016	12	89	949	949
2,4-D	2016	12	91	330.7	1331.8
2,4-D	2016	12	93	1119.1	15897.6
2,4-D	2016	12	95	6202.4	6202.4
2,4-D	2016	12	97	27890.1	27906.3
2,4-D	2016	12	99	121710	123145
2,4-D	2016	12	101	6594.8	6603.7
2,4-D	2016	12	103	33.7	33.7
2,4-D	2016	12	105	41707.7	41719
2,4-D	2016	12	107	2144.5	2292.4
2,4-D	2016	12	109	323	867.4
2,4-D	2016	12	111	5337.3	9484
2,4-D	2016	12	113	1981.8	2786.5
2,4-D	2016	12	115	95	3012.8
2,4-D	2016	12	117	982.3	984.1
2,4-D	2016	12	119	7913	7920.1
2,4-D	2016	12	121	4190.2	4379.5
2,4-D	2016	12	123	1230.6	1230.6
2,4-D	2016	12	125	1574.6	1586.2
2,4-D	2016	12	127	3823.7	3833.5
2,4-D	2016	12	129	5.2	1201.7
2,4-D	2016	12	131	777.8	2723.3
2,4-D	2016	12	133	372.3	1243.4
2,4-D	2016	13	1	2921.3	4345.5
2,4-D	2016	13	3	1639.7	1802.5
2,4-D	2016	13	5	1451	2126.2
2,4-D	2016	13	7	285.4	802.3
2,4-D	2016	13	9	435.8	436
2,4-D	2016	13	11	3666.3	3676.2
2,4-D	2016	13	13	2061.7	2062.8
2,4-D	2016	13	15	4015.8	4324.4
2,4-D	2016	13	17	1744.6	1891.9
2,4-D	2016	13	19	5564.2	5915.4
2,4-D	2016	13	21	430.7	546
2,4-D	2016	13	23	2126.2	3353
2,4-D	2016	13	25	91.7	503.4
2,4-D	2016	13	27	4551	6357.3
2,4-D	2016	13	29	83.3	222.7
2,4-D	2016	13	31	6151	6282.3
2,4-D	2016	13	33	5571.9	6270.5
2,4-D	2016	13	35	571.5	571.7
2,4-D	2016	13	37	453	1326.9
2,4-D	2016	13	39	0	264
2,4-D	2016	13	43	2414.9	2441.5
2,4-D	2016	13	45	5388.5	5424.3
2,4-D	2016	13	47	1338.5	1351.5
2,4-D	2016	13	49	17.7	307.3
2,4-D	2016	13	51	0	35.6
2,4-D	2016	13	53	68.8	79.2
2,4-D	2016	13	55	2744.3	2940.2
2,4-D	2016	13	57	1915.6	1916.2
2,4-D	2016	13	59	470.7	470.7
2,4-D	2016	13	61	157.1	532.5
2,4-D	2016	13	63	30.4	30.4
2,4-D	2016	13	65	95.3	95.3
2,4-D	2016	13	67	455.9	455.9
2,4-D	2016	13	69	5929.2	6375
2,4-D	2016	13	71	7112.3	7651.9
2,4-D	2016	13	73	515.1	515.2
2,4-D	2016	13	75	2846.6	3100
2,4-D	2016	13	77	2703.3	2783.7
2,4-D	2016	13	79	4506.6	4610
2,4-D	2016	13	81	3813.9	4376.4
2,4-D	2016	13	83	956.4	970.3
2,4-D	2016	13	85	1025.9	1033.5
2,4-D	2016	13	87	1009	2696.1
2,4-D	2016	13	89	24.5	24.5
2,4-D	2016	13	91	3159.9	3561.4
2,4-D	2016	13	93	4800.7	6019.6
2,4-D	2016	13	95	235.3	462.4
2,4-D	2016	13	97	367.9	452.9
2,4-D	2016	13	99	1008.7	2591.5
2,4-D	2016	13	101	369.6	369.6
2,4-D	2016	13	103	1751.9	1850.3
2,4-D	2016	13	105	3753.6	3804.9
2,4-D	2016	13	107	3920.8	4057.6
2,4-D	2016	13	109	244.7	755.6
2,4-D	2016	13	111	855	863.2
2,4-D	2016	13	113	540.9	541
2,4-D	2016	13	115	4206.1	4647.5
2,4-D	2016	13	117	1434.3	1434.8
2,4-D	2016	13	119	5442.7	5521.4
2,4-D	2016	13	121	903.1	906.2
2,4-D	2016	13	123	2001.5	2009.1
2,4-D	2016	13	125	886.5	894.7
2,4-D	2016	13	127	0	93.6
2,4-D	2016	13	129	5544.9	6209.6
2,4-D	2016	13	131	835.7	1651.6
2,4-D	2016	13	133	1067.1	1071
2,4-D	2016	13	135	704.2	704.2
2,4-D	2016	13	137	2226.4	2291
2,4-D	2016	13	139	4368.7	4390.6
2,4-D	2016	13	141	622.5	624.5
2,4-D	2016	13	143	1421.7	1438.7
2,4-D	2016	13	145	1072.9	1151.7
2,4-D	2016	13	147	5184.5	5539.8
2,4-D	2016	13	149	1405.7	1412.5
2,4-D	2016	13	151	1090.1	1131.1
2,4-D	2016	13	153	2075.6	2435.8
2,4-D	2016	13	155	5601.3	5758.3
2,4-D	2016	13	157	7433.7	7433.7
2,4-D	2016	13	159	995.6	997.7
2,4-D	2016	13	161	1674.4	2046.5
2,4-D	2016	13	163	5578	6001.7
2,4-D	2016	13	165	2610.6	2775.2
2,4-D	2016	13	167	1269.6	1726.4
2,4-D	2016	13	169	625.3	625.3
2,4-D	2016	13	171	1469	1629.8
2,4-D	2016	13	173	1071	1145.6
2,4-D	2016	13	175	3030.2	4354.3
2,4-D	2016	13	177	376.7	1868.5
2,4-D	2016	13	179	0	90.1
2,4-D	2016	13	181	1038	1038
2,4-D	2016	13	183	52.3	326.8
2,4-D	2016	13	185	2281	2678.2
2,4-D	2016	13	187	1410.4	1414.2
2,4-D	2016	13	189	1614.4	1615.7
2,4-D	2016	13	191	0	601.4
2,4-D	2016	13	193	5013.9	8407.9
2,4-D	2016	13	195	4602.6	4732.5
2,4-D	2016	13	197	1698	2263.1
2,4-D	2016	13	199	3036.5	3113.3
2,4-D	2016	13	201	908.8	2418.8
2,4-D	2016	13	205	1088.9	5157.3
2,4-D	2016	13	207	789.7	789.7
2,4-D	2016	13	209	1443.1	1641.9
2,4-D	2016	13	211	2533.4	2674.1
2,4-D	2016	13	213	2502.6	3335.7
2,4-D	2016	13	215	212.8	212.8
2,4-D	2016	13	217	870.6	1053.1
2,4-D	2016	13	219	3934.6	3936
2,4-D	2016	13	221	4879	4971.3
2,4-D	2016	13	223	641.4	641.5
2,4-D	2016	13	225	515.8	1011.6
2,4-D	2016	13	227	1210.1	1218.6
2,4-D	2016	13	229	1492.2	2312.5
2,4-D	2016	13	231	1730	1771.5
2,4-D	2016	13	233	2688.5	3011.2
2,4-D	2016	13	235	2567.2	3034.2
2,4-D	2016	13	237	794.8	801.7
2,4-D	2016	13	239	72.8	90.3
2,4-D	2016	13	241	364.3	369.4
2,4-D	2016	13	243	761.3	1288.7
2,4-D	2016	13	245	543.9	563.2
2,4-D	2016	13	247	172.8	175
2,4-D	2016	13	249	674.3	874.7
2,4-D	2016	13	251	3887.3	4353.2
2,4-D	2016	13	253	342.4	1365.9
2,4-D	2016	13	255	1101	1122.1
2,4-D	2016	13	257	1321.9	1323.7
2,4-D	2016	13	259	154.3	273.1
2,4-D	2016	13	261	609.7	1932.9
2,4-D	2016	13	263	1241.5	1273.6
2,4-D	2016	13	265	411.2	411.2
2,4-D	2016	13	267	906.5	2998.1
2,4-D	2016	13	269	2060.3	2762.4
2,4-D	2016	13	271	1370.8	1763.1
2,4-D	2016	13	273	354.5	1373.8
2,4-D	2016	13	275	918.7	1984.9
2,4-D	2016	13	277	2840.1	3075.6
2,4-D	2016	13	279	669.9	2740.8
2,4-D	2016	13	281	520	520.1
2,4-D	2016	13	283	756.9	801.9
2,4-D	2016	13	285	1610.3	1611.6
2,4-D	2016	13	287	3601.8	3956.3
2,4-D	2016	13	289	874	924
2,4-D	2016	13	291	1281.9	1292
2,4-D	2016	13	293	1907.1	1994.8
2,4-D	2016	13	295	4631.9	5134.7
2,4-D	2016	13	297	3629.2	3629.7
2,4-D	2016	13	299	487.9	1073.5
2,4-D	2016	13	301	1606.8	1615.4
2,4-D	2016	13	303	1902.1	2405.8
2,4-D	2016	13	305	993.2	2082
2,4-D	2016	13	307	239.3	587.3
2,4-D	2016	13	309	650.3	796.6
2,4-D	2016	13	311	1680.8	1705.2
2,4-D	2016	13	313	2299.7	2439.3
2,4-D	2016	13	315	2579.1	2873.8
2,4-D	2016	13	317	4593.8	4607.4
2,4-D	2016	13	319	292.5	430
2,4-D	2016	13	321	5101.5	5849.9
2,4-D	2016	16	1	3590.1	3663.4
2,4-D	2016	16	3	49.3	69.6
2,4-D	2016	16	5	2469.5	2469.7
2,4-D	2016	16	7	1051.5	1051.5
2,4-D	2016	16	9	876.6	1044.9
2,4-D	2016	16	11	5438.5	6044.2
2,4-D	2016	16	13	1087.3	1110.8
2,4-D	2016	16	15	3.7	12.7
2,4-D	2016	16	17	49.7	74.3
2,4-D	2016	16	19	5799.8	6025.5
2,4-D	2016	16	21	321.5	508.5
2,4-D	2016	16	23	1170.5	1207.6
2,4-D	2016	16	25	857.3	906.5
2,4-D	2016	16	27	9191.5	9523.5
2,4-D	2016	16	29	5856.3	5888.3
2,4-D	2016	16	31	9110.1	9709.5
2,4-D	2016	16	33	825.8	861.2
2,4-D	2016	16	35	237.7	317.6
2,4-D	2016	16	37	465.5	497.4
2,4-D	2016	16	39	4830.1	5422.9
2,4-D	2016	16	41	1294.2	1779.2
2,4-D	2016	16	43	4910.3	4933.9
2,4-D	2016	16	45	1350.5	1410.7
2,4-D	2016	16	47	994.6	1041.8
2,4-D	2016	16	49	3101.3	3522.1
2,4-D	2016	16	51	4262.5	4962.4
2,4-D	2016	16	53	2476.7	2531.1
2,4-D	2016	16	55	308.3	541.9
2,4-D	2016	16	57	1565.6	2047.1
2,4-D	2016	16	59	667.2	667.9
2,4-D	2016	16	61	1777.5	2068.1
2,4-D	2016	16	63	981.5	1005.2
2,4-D	2016	16	65	4312.5	4325.2
2,4-D	2016	16	67	5555.8	5634.6
2,4-D	2016	16	69	2052.5	2519.7
2,4-D	2016	16	71	3156.3	3356.7
2,4-D	2016	16	73	7146	7431.3
2,4-D	2016	16	75	2758.4	2844.3
2,4-D	2016	16	77	6675.1	6904.1
2,4-D	2016	16	79	0.1	3.4
2,4-D	2016	16	81	2017.4	2018.3
2,4-D	2016	16	83	4802.3	5081.8
2,4-D	2016	16	85	22.4	62.2
2,4-D	2016	16	87	1303.6	1594
2,4-D	2016	17	1	12303.9	12399.8
2,4-D	2016	17	3	3539.6	3542.1
2,4-D	2016	17	5	4724.7	5000.5
2,4-D	2016	17	7	2760.5	2786.2
2,4-D	2016	17	9	3129.7	3202.9
2,4-D	2016	17	11	11446	11477.5
2,4-D	2016	17	13	1207.1	1269.2
2,4-D	2016	17	15	4676.4	4723.6
2,4-D	2016	17	17	4808.2	4844.3
2,4-D	2016	17	19	15964.4	16073
2,4-D	2016	17	21	12129.2	12171.9
2,4-D	2016	17	23	8162.8	8260
2,4-D	2016	17	25	7758.1	8018.6
2,4-D	2016	17	27	18155.8	18223.1
2,4-D	2016	17	29	10343.2	10394.5
2,4-D	2016	17	31	232.1	239.8
2,4-D	2016	17	33	7875.2	7999.9
2,4-D	2016	17	35	5985.3	6023.7
2,4-D	2016	17	37	7167.2	7191.2
2,4-D	2016	17	39	13033.7	13048.1
2,4-D	2016	17	41	9866.5	9912.9
2,4-D	2016	17	43	172.4	172.6
2,4-D	2016	17	45	14210.1	14260.8
2,4-D	2016	17	47	5876.5	5999.9
2,4-D	2016	17	49	8096.2	8264.6
2,4-D	2016	17	51	11275.5	11558.8
2,4-D	2016	17	53	8210	8393.5
2,4-D	2016	17	55	6897.7	7185.5
2,4-D	2016	17	57	10201.4	10365.8
2,4-D	2016	17	59	10100.6	10213.8
2,4-D	2016	17	61	6976.8	7076
2,4-D	2016	17	63	4986.3	4997.4
2,4-D	2016	17	65	10473.3	10664.2
2,4-D	2016	17	67	13364.6	13432.5
2,4-D	2016	17	69	645.5	755.2
2,4-D	2016	17	71	5972.6	6022.2
2,4-D	2016	17	73	11792.9	11853.9
2,4-D	2016	17	75	18550.8	18778
2,4-D	2016	17	77	10384	10442.1
2,4-D	2016	17	79	9408.7	9555.1
2,4-D	2016	17	81	8718.1	9138.7
2,4-D	2016	17	83	3816	3876.7
2,4-D	2016	17	85	3883.8	4092
2,4-D	2016	17	87	2318.5	2320.6
2,4-D	2016	17	89	3962.2	4027.5
2,4-D	2016	17	91	9478.4	9701.4
2,4-D	2016	17	93	2946.8	2956.4
2,4-D	2016	17	95	11672.9	11768.3
2,4-D	2016	17	97	1098.4	1107.6
2,4-D	2016	17	99	14768	14809.2
2,4-D	2016	17	101	6718.7	6885.2
2,4-D	2016	17	103	9688.6	9730.9
2,4-D	2016	17	105	17382.3	17644.2
2,4-D	2016	17	107	20736.1	20841.4
2,4-D	2016	17	109	10853.8	10977.4
2,4-D	2016	17	111	4495.9	4572.5
2,4-D	2016	17	113	40383.4	40485.7
2,4-D	2016	17	115	17679.5	17725.6
2,4-D	2016	17	117	11308.4	11443.4
2,4-D	2016	17	119	7733	8034.3
2,4-D	2016	17	121	7436.5	7791.1
2,4-D	2016	17	123	11362.4	11467.6
2,4-D	2016	17	125	12771.2	12888.3
2,4-D	2016	17	127	3933	4079.1
2,4-D	2016	17	129	9063.9	9120.3
2,4-D	2016	17	131	7162	7256.1
2,4-D	2016	17	133	11755.9	11826.1
2,4-D	2016	17	135	10394.6	10554.5
2,4-D	2016	17	137	8237.8	8294.7
2,4-D	2016	17	139	7319.8	7343.2
2,4-D	2016	17	141	8675.9	8777.9
2,4-D	2016	17	143	12400.5	12536.6
2,4-D	2016	17	145	12646.5	12688.6
2,4-D	2016	17	147	7874.8	7926.7
2,4-D	2016	17	149	9009.3	9106.4
2,4-D	2016	17	151	1418.8	1578.9
2,4-D	2016	17	153	4783.4	4789.3
2,4-D	2016	17	155	1747.8	1761.9
2,4-D	2016	17	157	15496.5	15562
2,4-D	2016	17	159	7141.8	7371.8
2,4-D	2016	17	161	3156.5	3191.2
2,4-D	2016	17	163	17217.6	17309.1
2,4-D	2016	17	165	6453.2	6571.2
2,4-D	2016	17	167	11783.3	11820.4
2,4-D	2016	17	169	5362.3	5432.2
2,4-D	2016	17	171	3127.7	3165.2
2,4-D	2016	17	173	14986.6	15118.1
2,4-D	2016	17	175	9942.8	9975.1
2,4-D	2016	17	177	7272	7423.1
2,4-D	2016	17	179	16785.1	16945.1
2,4-D	2016	17	181	3973.7	3988.5
2,4-D	2016	17	183	13174.8	13307.8
2,4-D	2016	17	185	6422.7	6477.2
2,4-D	2016	17	187	10851.3	10880.4
2,4-D	2016	17	189	22900.8	22982.2
2,4-D	2016	17	191	18799	19150.9
2,4-D	2016	17	193	13185.4	13411.4
2,4-D	2016	17	195	8093.4	8160.4
2,4-D	2016	17	197	6021.2	6048.9
2,4-D	2016	17	199	4176.2	4203.9
2,4-D	2016	17	201	3562.2	3616.4
2,4-D	2016	17	203	16117.7	16245.4
2,4-D	2016	18	1	13739.7	13970.1
2,4-D	2016	18	3	17352.8	17601.6
2,4-D	2016	18	5	7382.3	7426
2,4-D	2016	18	7	14155.9	14276.6
2,4-D	2016	18	9	10759.8	10759.8
2,4-D	2016	18	11	10681.5	10719.8
2,4-D	2016	18	13	241.8	251.9
2,4-D	2016	18	15	5051	5185.6
2,4-D	2016	18	17	5230.5	5321.5
2,4-D	2016	18	19	5231.4	5510.1
2,4-D	2016	18	21	8003.3	8058.9
2,4-D	2016	18	23	11023.1	11049.2
2,4-D	2016	18	25	454.9	470.9
2,4-D	2016	18	27	7037.2	7162.2
2,4-D	2016	18	29	1884.5	1904.5
2,4-D	2016	18	31	8453.3	8510.5
2,4-D	2016	18	33	11739.3	11831.8
2,4-D	2016	18	35	22555	22554.8
2,4-D	2016	18	37	5245.1	5370.5
2,4-D	2016	18	39	3394.9	3469.2
2,4-D	2016	18	41	10372.9	10372.8
2,4-D	2016	18	43	362.7	381.3
2,4-D	2016	18	45	11520.7	11585.1
2,4-D	2016	18	47	7872.8	8002.6
2,4-D	2016	18	49	4471.2	4538.5
2,4-D	2016	18	51	10303.1	10338.8
2,4-D	2016	18	53	9997.3	10023.2
2,4-D	2016	18	55	5060.3	5247.4
2,4-D	2016	18	57	5843	5872.6
2,4-D	2016	18	59	7550.9	7581.3
2,4-D	2016	18	61	3603.4	3640.6
2,4-D	2016	18	63	7002.7	7057.8
2,4-D	2016	18	65	23700.5	23700.4
2,4-D	2016	18	67	7362.4	7385.1
2,4-D	2016	18	69	14728.9	14835.2
2,4-D	2016	18	71	7927.7	7955
2,4-D	2016	18	73	17263.5	17390.8
2,4-D	2016	18	75	24912.1	24911.9
2,4-D	2016	18	77	6259.1	6340.2
2,4-D	2016	18	79	9638.1	9863.4
2,4-D	2016	18	81	4927.4	4979.4
2,4-D	2016	18	83	11998.4	12042
2,4-D	2016	18	85	5665.2	5819.8
2,4-D	2016	18	87	6979.4	7995.9
2,4-D	2016	18	89	6050.4	6181.6
2,4-D	2016	18	91	13216.3	13494.5
2,4-D	2016	18	93	3096.8	3137.7
2,4-D	2016	18	95	9896.6	9929.3
2,4-D	2016	18	97	832.3	849.3
2,4-D	2016	18	99	4498.7	4580.6
2,4-D	2016	18	101	1415	1475.9
2,4-D	2016	18	103	5190.2	5351
2,4-D	2016	18	105	914.8	927.1
2,4-D	2016	18	107	14761.6	14899.1
2,4-D	2016	18	109	4323	4382.5
2,4-D	2016	18	111	11872.5	12125
2,4-D	2016	18	113	10796	11029.4
2,4-D	2016	18	115	734	751.2
2,4-D	2016	18	117	3860.4	3877.7
2,4-D	2016	18	119	3045.2	3100.5
2,4-D	2016	18	121	7702.4	7770.7
2,4-D	2016	18	123	1442.4	1450.9
2,4-D	2016	18	125	4232.1	4269.2
2,4-D	2016	18	127	7051.8	7196.5
2,4-D	2016	18	129	9423.9	9443
2,4-D	2016	18	131	10843.6	10937.4
2,4-D	2016	18	133	9055.8	9158.4
2,4-D	2016	18	135	30916.9	30916.8
2,4-D	2016	18	137	11201.1	11339.1
2,4-D	2016	18	139	10883.1	10929.9
2,4-D	2016	18	141	2947.8	3022.6
2,4-D	2016	18	143	3574	3611.2
2,4-D	2016	18	145	10050.4	10083
2,4-D	2016	18	147	6459.8	6577.6
2,4-D	2016	18	149	5646.6	5729
2,4-D	2016	18	151	6698.8	6830.2
2,4-D	2016	18	153	7615.1	7655.4
2,4-D	2016	18	155	1640.9	1661.3
2,4-D	2016	18	157	11622.5	11747.8
2,4-D	2016	18	159	7860.2	7870.6
2,4-D	2016	18	161	9342.5	9342.4
2,4-D	2016	18	163	3588.1	3607.3
2,4-D	2016	18	165	4656.5	4695.5
2,4-D	2016	18	167	6135.3	6190.3
2,4-D	2016	18	169	5596.9	5763
2,4-D	2016	18	171	10182.5	10272.8
2,4-D	2016	18	173	4577.5	4609
2,4-D	2016	18	175	4810.6	4859.5
2,4-D	2016	18	177	19273	19272.7
2,4-D	2016	18	179	17158.3	17197
2,4-D	2016	18	181	15418.5	15652.5
2,4-D	2016	18	183	11305.6	11402.2
2,4-D	2016	19	1	23608.3	23722
2,4-D	2016	19	3	16482.3	16551.8
2,4-D	2016	19	5	2644.2	2799.2
2,4-D	2016	19	7	3371.3	3441
2,4-D	2016	19	9	10873.7	11002.7
2,4-D	2016	19	11	9576.8	9643.2
2,4-D	2016	19	13	3702.4	3728.1
2,4-D	2016	19	15	5177.1	5206.5
2,4-D	2016	19	17	2907.9	2940.4
2,4-D	2016	19	19	3592.7	3630.5
2,4-D	2016	19	21	4717.9	4836.1
2,4-D	2016	19	23	2184.7	2216.1
2,4-D	2016	19	25	15262.8	15318.2
2,4-D	2016	19	27	15415.9	15624
2,4-D	2016	19	29	23427.2	23493.1
2,4-D	2016	19	31	7459.9	7528.2
2,4-D	2016	19	33	2119.2	2133.1
2,4-D	2016	19	35	7969.6	8081
2,4-D	2016	19	37	3524.8	3577.3
2,4-D	2016	19	39	3148.3	3261.9
2,4-D	2016	19	41	4764.3	4878.1
2,4-D	2016	19	43	3327.4	3501.7
2,4-D	2016	19	45	8364.8	8458.1
2,4-D	2016	19	47	20223.6	20605
2,4-D	2016	19	49	5380	5418.2
2,4-D	2016	19	51	4313.3	4402.3
2,4-D	2016	19	53	3509.8	3597.4
2,4-D	2016	19	55	3188	3275.2
2,4-D	2016	19	57	4559.4	4590.9
2,4-D	2016	19	59	2907.9	3129.6
2,4-D	2016	19	61	2789.5	2966.6
2,4-D	2016	19	63	3401.6	3490.3
2,4-D	2016	19	65	4846	4939
2,4-D	2016	19	67	2040.5	2094.5
2,4-D	2016	19	69	2149.1	2164.5
2,4-D	2016	19	71	19685.8	19696.2
2,4-D	2016	19	73	15395.8	15557.5
2,4-D	2016	19	75	5589.2	5603
2,4-D	2016	19	77	13599.8	14023
2,4-D	2016	19	79	5434.8	5447.8
2,4-D	2016	19	81	2177.1	2209.2
2,4-D	2016	19	83	5290.3	5315.5
2,4-D	2016	19	85	17243.3	17411.4
2,4-D	2016	19	87	5204.1	5256.3
2,4-D	2016	19	89	3475.7	3527.3
2,4-D	2016	19	91	2011.4	2017.9
2,4-D	2016	19	93	12130.2	12285.4
2,4-D	2016	19	95	6699.6	6776.6
2,4-D	2016	19	97	5639.8	5813
2,4-D	2016	19	99	7317.5	7428.3
2,4-D	2016	19	101	4963	5024.1
2,4-D	2016	19	103	5936.4	6024.6
2,4-D	2016	19	105	6201.4	6292.2
2,4-D	2016	19	107	7490.9	7568.1
2,4-D	2016	19	109	4323	4338.2
2,4-D	2016	19	111	5191	5241.7
2,4-D	2016	19	113	7012	7071.7
2,4-D	2016	19	115	5118.7	5141.2
2,4-D	2016	19	117	3101	3170.7
2,4-D	2016	19	119	6433.2	6627.1
2,4-D	2016	19	121	5204.9	5329.1
2,4-D	2016	19	123	7813.1	7865.1
2,4-D	2016	19	125	5063.1	5188.3
2,4-D	2016	19	127	6142.3	6176.7
2,4-D	2016	19	129	16197	16224.7
2,4-D	2016	19	131	1840.6	1863.7
2,4-D	2016	19	133	16949.6	17118.9
2,4-D	2016	19	135	2773.8	2872.9
2,4-D	2016	19	137	17093.1	17143.3
2,4-D	2016	19	139	4537.2	4578.2
2,4-D	2016	19	141	5060.1	5189.6
2,4-D	2016	19	143	2902.5	2934.8
2,4-D	2016	19	145	21502.5	21545.6
2,4-D	2016	19	147	3881.7	4034.9
2,4-D	2016	19	149	10366.1	10814.5
2,4-D	2016	19	151	3515.3	3551.1
2,4-D	2016	19	153	3362.7	3386.1
2,4-D	2016	19	155	36589.7	36636
2,4-D	2016	19	157	6365.1	6422.9
2,4-D	2016	19	159	4762.5	4920.4
2,4-D	2016	19	161	14957.9	15124.2
2,4-D	2016	19	163	4743.3	4776.9
2,4-D	2016	19	165	15986.7	16201.4
2,4-D	2016	19	167	6589.2	6775.6
2,4-D	2016	19	169	5392.1	5436.3
2,4-D	2016	19	171	7356.7	7470.3
2,4-D	2016	19	173	17812.9	17944.8
2,4-D	2016	19	175	3876	4066.6
2,4-D	2016	19	177	3863.8	3962
2,4-D	2016	19	179	3996.7	4065.9
2,4-D	2016	19	181	4780.4	4894
2,4-D	2016	19	183	6977.3	7037.7
2,4-D	2016	19	185	4947.5	5090
2,4-D	2016	19	187	7018.3	7033.2
2,4-D	2016	19	189	1742.6	1750.4
2,4-D	2016	19	191	3447.2	3599.5
2,4-D	2016	19	193	21915	22281.7
2,4-D	2016	19	195	1652.3	1667.6
2,4-D	2016	19	197	2598.6	2608.2
2,4-D	2016	20	1	4773.4	4835.4
2,4-D	2016	20	3	11177.2	11192.6
2,4-D	2016	20	5	15810.1	15948.1
2,4-D	2016	20	7	11098.8	11102
2,4-D	2016	20	9	57654.9	57654.9
2,4-D	2016	20	11	5040.1	5197.5
2,4-D	2016	20	13	27416.9	27581
2,4-D	2016	20	15	13306.6	13377.6
2,4-D	2016	20	17	3149	3163.6
2,4-D	2016	20	19	5671.5	5678.5
2,4-D	2016	20	21	6020.8	6190.6
2,4-D	2016	20	23	46037.1	46354
2,4-D	2016	20	25	11843	11843
2,4-D	2016	20	27	31195.1	31230.3
2,4-D	2016	20	29	32413.8	32487.6
2,4-D	2016	20	31	10526.8	10541.2
2,4-D	2016	20	33	9630.1	9630.1
2,4-D	2016	20	35	11197.8	12207.6
2,4-D	2016	20	37	5522.3	5614.4
2,4-D	2016	20	39	28158.9	28408.3
2,4-D	2016	20	41	34315.1	34314.9
2,4-D	2016	20	43	17773.4	17802.9
2,4-D	2016	20	45	5669.8	5678.7
2,4-D	2016	20	47	29202.2	29207.4
2,4-D	2016	20	49	5763	5798.1
2,4-D	2016	20	51	39345.8	39345.8
2,4-D	2016	20	53	24716.5	24716.5
2,4-D	2016	20	55	46369.9	46369.9
2,4-D	2016	20	57	40548.6	40587.3
2,4-D	2016	20	59	10315.2	10330.3
2,4-D	2016	20	61	2504.3	2531.8
2,4-D	2016	20	63	40516.4	40727.6
2,4-D	2016	20	65	26732.5	26984.6
2,4-D	2016	20	67	21528.6	21550.6
2,4-D	2016	20	69	37464.7	37556
2,4-D	2016	20	71	80185.5	80223.3
2,4-D	2016	20	73	12831.8	12941
2,4-D	2016	20	75	31044.8	31044.8
2,4-D	2016	20	77	15645.5	15651.4
2,4-D	2016	20	79	18263.2	18267.2
2,4-D	2016	20	81	25427.9	25523.5
2,4-D	2016	20	83	21692.2	21692.2
2,4-D	2016	20	85	10307.6	10426.8
2,4-D	2016	20	87	10987.5	11112.9
2,4-D	2016	20	89	41002.6	41086.2
2,4-D	2016	20	91	3173.3	3175.8
2,4-D	2016	20	93	33297.2	33324.7
2,4-D	2016	20	95	13988.8	13988.8
2,4-D	2016	20	97	21760.2	21760.2
2,4-D	2016	20	99	6561.8	6835.2
2,4-D	2016	20	101	48861.4	48976.9
2,4-D	2016	20	103	6087.3	6194.7
2,4-D	2016	20	105	28006.9	28006.9
2,4-D	2016	20	107	7637.8	7643.1
2,4-D	2016	20	109	39083.7	39337.5
2,4-D	2016	20	111	10544.1	10578
2,4-D	2016	20	113	43122.8	43122.8
2,4-D	2016	20	115	36871	36871
2,4-D	2016	20	117	32349	32552.5
2,4-D	2016	20	119	24403.6	24403.6
2,4-D	2016	20	121	6769.3	6774.3
2,4-D	2016	20	123	40141.8	40194.2
2,4-D	2016	20	125	6174.4	6329.8
2,4-D	2016	20	127	7179.6	7220.7
2,4-D	2016	20	129	24620.9	24675.4
2,4-D	2016	20	131	28714.8	29007.5
2,4-D	2016	20	133	5117.1	5381.7
2,4-D	2016	20	135	55742.7	56005.1
2,4-D	2016	20	137	20734.4	21028.9
2,4-D	2016	20	139	10724.5	10739.5
2,4-D	2016	20	141	40982.6	41023.9
2,4-D	2016	20	143	26233.2	26322
2,4-D	2016	20	145	43298.8	43298.8
2,4-D	2016	20	147	47199.8	47288.6
2,4-D	2016	20	149	10297.2	10478.9
2,4-D	2016	20	151	26264.2	26264.2
2,4-D	2016	20	153	37558.9	37899.1
2,4-D	2016	20	155	24779.6	24803.1
2,4-D	2016	20	157	39493.1	39626.4
2,4-D	2016	20	159	45321.8	45320.9
2,4-D	2016	20	161	6391.7	6410.4
2,4-D	2016	20	163	56683.8	56732.8
2,4-D	2016	20	165	43055.5	43055.5
2,4-D	2016	20	167	29748.5	29748.5
2,4-D	2016	20	169	27308.6	27308.6
2,4-D	2016	20	171	56309	56399.9
2,4-D	2016	20	173	21914.7	21921.3
2,4-D	2016	20	175	22763.7	22931.4
2,4-D	2016	20	177	6309	6316.4
2,4-D	2016	20	179	34577.5	34872.6
2,4-D	2016	20	181	50733.4	50905.2
2,4-D	2016	20	183	50807.7	50852.5
2,4-D	2016	20	185	25254.8	25261.2
2,4-D	2016	20	187	29987.7	29987.7
2,4-D	2016	20	189	27260.3	27668.1
2,4-D	2016	20	191	38449	38482.7
2,4-D	2016	20	193	50226.8	50393.6
2,4-D	2016	20	195	42210.6	42400.6
2,4-D	2016	20	197	5177	5200.5
2,4-D	2016	20	199	49594.6	49735.6
2,4-D	2016	20	201	41326.7	41379.6
2,4-D	2016	20	203	54323.3	54426.9
2,4-D	2016	20	205	5336.2	5409.2
2,4-D	2016	20	207	4074.3	4468.4
2,4-D	2016	20	209	522.2	522.2
2,4-D	2016	21	1	6940.6	6980.3
2,4-D	2016	21	3	6729.9	6805.6
2,4-D	2016	21	5	707	789.9
2,4-D	2016	21	7	4549.7	4734
2,4-D	2016	21	9	13529.1	13662.9
2,4-D	2016	21	11	1552.7	1718.2
2,4-D	2016	21	13	41.4	42.4
2,4-D	2016	21	15	484.6	571.3
2,4-D	2016	21	17	2447.7	3032.8
2,4-D	2016	21	19	129.1	135.7
2,4-D	2016	21	21	1166.1	1292.5
2,4-D	2016	21	23	588.6	718.4
2,4-D	2016	21	25	59.1	61.9
2,4-D	2016	21	27	14955.3	15066.8
2,4-D	2016	21	29	2186.4	2218.4
2,4-D	2016	21	31	9482	9507.2
2,4-D	2016	21	33	15508.2	15520.7
2,4-D	2016	21	35	4882.2	5066.6
2,4-D	2016	21	37	284.9	323.6
2,4-D	2016	21	39	3904.8	3996.4
2,4-D	2016	21	41	377.4	431.1
2,4-D	2016	21	43	443.9	488.7
2,4-D	2016	21	45	6248.2	6324.1
2,4-D	2016	21	47	33978.7	34005.2
2,4-D	2016	21	49	1669.7	1814.9
2,4-D	2016	21	51	93.6	96.9
2,4-D	2016	21	53	2570.4	2582.4
2,4-D	2016	21	55	9971	9973.6
2,4-D	2016	21	57	2549.2	2563.9
2,4-D	2016	21	59	28591.2	28596.5
2,4-D	2016	21	61	4481.8	4506.7
2,4-D	2016	21	63	228.9	242.2
2,4-D	2016	21	65	218	242.9
2,4-D	2016	21	67	1515.8	1634.3
2,4-D	2016	21	69	2230.4	2678.9
2,4-D	2016	21	71	23.7	23.7
2,4-D	2016	21	73	770.8	850.4
2,4-D	2016	21	75	4283.5	4387.3
2,4-D	2016	21	77	232.4	290.7
2,4-D	2016	21	79	1377.5	1573
2,4-D	2016	21	81	697.5	822.7
2,4-D	2016	21	83	10831.1	11145.4
2,4-D	2016	21	85	10580.3	10668.2
2,4-D	2016	21	87	6522.4	6586.1
2,4-D	2016	21	89	306.3	347.1
2,4-D	2016	21	91	6001.6	6004.9
2,4-D	2016	21	93	14674.2	14870.1
2,4-D	2016	21	95	36.4	36.9
2,4-D	2016	21	97	1698.6	2017.7
2,4-D	2016	21	99	7175.9	7411.9
2,4-D	2016	21	101	30160.9	30167.4
2,4-D	2016	21	103	1215.2	1476.6
2,4-D	2016	21	105	6041.6	6233.3
2,4-D	2016	21	107	14907.3	14912.9
2,4-D	2016	21	109	307.5	351.4
2,4-D	2016	21	111	923.1	936.3
2,4-D	2016	21	113	866.6	972
2,4-D	2016	21	115	88.8	92.4
2,4-D	2016	21	117	251.3	314.2
2,4-D	2016	21	119	27.9	27.9
2,4-D	2016	21	121	102.7	116.7
2,4-D	2016	21	123	10008.7	10074
2,4-D	2016	21	125	409.4	445.9
2,4-D	2016	21	127	169	176.7
2,4-D	2016	21	129	55.8	61.9
2,4-D	2016	21	131	4.4	4.4
2,4-D	2016	21	133	5.1	5.2
2,4-D	2016	21	135	373.9	447.9
2,4-D	2016	21	137	2303.6	2778.4
2,4-D	2016	21	139	2835.7	2876.5
2,4-D	2016	21	141	29461.2	29465.4
2,4-D	2016	21	143	940.2	956.7
2,4-D	2016	21	145	2300.1	2366.9
2,4-D	2016	21	147	57	65.5
2,4-D	2016	21	149	18555.1	18556.1
2,4-D	2016	21	151	2433.3	2545.1
2,4-D	2016	21	153	168.4	173.9
2,4-D	2016	21	155	9227.1	9432.5
2,4-D	2016	21	157	2130.2	2197
2,4-D	2016	21	159	40.7	40.7
2,4-D	2016	21	161	1619.1	1990.6
2,4-D	2016	21	163	8258.1	8392.3
2,4-D	2016	21	165	174.6	203.8
2,4-D	2016	21	167	1840.5	2212.7
2,4-D	2016	21	169	5004.1	5119.5
2,4-D	2016	21	171	7036.6	7105
2,4-D	2016	21	173	978.3	1052.2
2,4-D	2016	21	175	423.6	440.3
2,4-D	2016	21	177	9051.1	9055
2,4-D	2016	21	179	10643.8	10885.4
2,4-D	2016	21	181	951	1203.8
2,4-D	2016	21	183	15132.5	15136
2,4-D	2016	21	185	513.8	611.4
2,4-D	2016	21	187	872.4	1119.8
2,4-D	2016	21	189	70.1	76.9
2,4-D	2016	21	191	663.2	733.1
2,4-D	2016	21	193	59.9	61.1
2,4-D	2016	21	195	64.1	64.1
2,4-D	2016	21	197	133.9	145.4
2,4-D	2016	21	199	1233.6	1495.3
2,4-D	2016	21	201	334.9	398.1
2,4-D	2016	21	203	348.8	455.3
2,4-D	2016	21	205	155.7	175.4
2,4-D	2016	21	207	4686.2	4746.9
2,4-D	2016	21	209	1448.4	1658.9
2,4-D	2016	21	211	3118.9	3475.7
2,4-D	2016	21	213	16942.1	16948.7
2,4-D	2016	21	215	911.6	1040.2
2,4-D	2016	21	217	6915.4	6953.4
2,4-D	2016	21	219	20400.9	20411.4
2,4-D	2016	21	221	3884.7	4075.7
2,4-D	2016	21	223	391.2	515.1
2,4-D	2016	21	225	22453	22458.1
2,4-D	2016	21	227	15418.3	15482.6
2,4-D	2016	21	229	1753.1	1960.4
2,4-D	2016	21	231	623.5	759.2
2,4-D	2016	21	233	17122.8	17125
2,4-D	2016	21	235	210.5	252.7
2,4-D	2016	21	237	142.4	159.6
2,4-D	2016	21	239	1305.6	1410.5
2,4-D	2016	22	1	4199.9	8707.7
2,4-D	2016	22	3	1938.8	2907.6
2,4-D	2016	22	5	2143.6	2515.9
2,4-D	2016	22	7	8141.6	8907.4
2,4-D	2016	22	9	19129.3	19140
2,4-D	2016	22	11	3180	3974.8
2,4-D	2016	22	13	1815.9	1815.9
2,4-D	2016	22	15	5640.1	7004
2,4-D	2016	22	17	6804.2	14054.7
2,4-D	2016	22	19	10502.8	11456.4
2,4-D	2016	22	21	3289.5	4137
2,4-D	2016	22	23	7874.6	8299.5
2,4-D	2016	22	25	22080.6	22029.6
2,4-D	2016	22	27	2471.8	2471.8
2,4-D	2016	22	29	21374	21402.7
2,4-D	2016	22	31	10759.1	10882.5
2,4-D	2016	22	33	59.3	1121.1
2,4-D	2016	22	35	26906	26832.6
2,4-D	2016	22	37	830.1	2919.5
2,4-D	2016	22	39	6936.9	7288.1
2,4-D	2016	22	41	35829.6	35743.4
2,4-D	2016	22	43	2863.8	2855.6
2,4-D	2016	22	45	12073.8	12829.9
2,4-D	2016	22	47	8122.7	10017.7
2,4-D	2016	22	49	754.1	754.1
2,4-D	2016	22	51	87.3	87.3
2,4-D	2016	22	53	4672	7146.2
2,4-D	2016	22	55	2673.3	3756.3
2,4-D	2016	22	57	3560.6	4495.1
2,4-D	2016	22	59	360.5	360.5
2,4-D	2016	22	61	1679.2	1679.2
2,4-D	2016	22	63		409.5
2,4-D	2016	22	65	30642.7	30591.8
2,4-D	2016	22	67	33710.8	33736.4
2,4-D	2016	22	69	10854.3	15129.1
2,4-D	2016	22	71	19.7	19.7
2,4-D	2016	22	73	7778.8	8806.2
2,4-D	2016	22	75	1003.3	1015.3
2,4-D	2016	22	77	17895.2	17737.7
2,4-D	2016	22	79	13304.3	13330.6
2,4-D	2016	22	81	10434.2	12414.7
2,4-D	2016	22	83	26037.8	25968.7
2,4-D	2016	22	85		1233.8
2,4-D	2016	22	87	111.9	113.2
2,4-D	2016	22	89	182.4	182.4
2,4-D	2016	22	91	703.3	1517.7
2,4-D	2016	22	93	2236.3	3222
2,4-D	2016	22	95	582.9	606.6
2,4-D	2016	22	97	16878.6	16962.3
2,4-D	2016	22	99	6910.1	8566.3
2,4-D	2016	22	101	10338.8	11039
2,4-D	2016	22	103	9.5	544
2,4-D	2016	22	105	653.6	2439.8
2,4-D	2016	22	107	26256.6	26132.1
2,4-D	2016	22	109	1433.1	1665.2
2,4-D	2016	22	111	2761.1	2761.1
2,4-D	2016	22	113	14994.6	17326.8
2,4-D	2016	22	115	1122.3	2269.8
2,4-D	2016	22	117	1056.2	2242.7
2,4-D	2016	22	119	3591.2	3591.9
2,4-D	2016	22	121	2725.5	2724.7
2,4-D	2016	22	123	16061.4	15988.5
2,4-D	2016	22	125	3089	5010.1
2,4-D	2016	22	127	656.8	656.8
2,4-D	2016	23	1	118	119.7
2,4-D	2016	23	3	1030.6	5803.1
2,4-D	2016	23	5	36.5	36.8
2,4-D	2016	23	7	13.1	13.5
2,4-D	2016	23	9	13.8	15.5
2,4-D	2016	23	11	182.7	185.7
2,4-D	2016	23	13	6.2	6.2
2,4-D	2016	23	15	8.3	8.9
2,4-D	2016	23	17	80.8	81.3
2,4-D	2016	23	19	100.2	1071.5
2,4-D	2016	23	21	14.1	240.7
2,4-D	2016	23	23	5.3	5.5
2,4-D	2016	23	25	37.4	120.8
2,4-D	2016	23	27	25.4	70.2
2,4-D	2016	23	29	36.8	38.7
2,4-D	2016	23	31	69.6	70.1
2,4-D	2016	24	1	1379.2	1506
2,4-D	2016	24	3	916.3	1396.2
2,4-D	2016	24	5	6039.4	6043.2
2,4-D	2016	24	9	1129.2	1364.8
2,4-D	2016	24	11	2847.2	2778.5
2,4-D	2016	24	13	11700.2	11700.9
2,4-D	2016	24	15	1153.1	1388.2
2,4-D	2016	24	17	1188.8	2028
2,4-D	2016	24	19	1798.6	7146.4
2,4-D	2016	24	21	15845.4	15848.4
2,4-D	2016	24	23	8667.7	8922.9
2,4-D	2016	24	25	5983.3	5984.2
2,4-D	2016	24	27	1744.1	1744.6
2,4-D	2016	24	29	2951.6	2845.2
2,4-D	2016	24	31	5678.1	5679
2,4-D	2016	24	33	1096.8	1405
2,4-D	2016	24	35	3161.7	3032
2,4-D	2016	24	37	1630.4	3006.3
2,4-D	2016	24	39	790.4	3018.7
2,4-D	2016	24	41	2491.5	2350
2,4-D	2016	24	43	6669.3	6670.4
2,4-D	2016	24	45	1218.2	3745.4
2,4-D	2016	24	47	1876.1	5946.2
2,4-D	2016	25	1	9.9	8.8
2,4-D	2016	25	3	150.4	129.9
2,4-D	2016	25	5	79.6	72.4
2,4-D	2016	25	7	29.2	22.5
2,4-D	2016	25	9	72.4	66.1
2,4-D	2016	25	11	225.2	201.6
2,4-D	2016	25	13	86.9	79.4
2,4-D	2016	25	15	153	141.3
2,4-D	2016	25	17	136.6	129.9
2,4-D	2016	25	19	0.5	0.4
2,4-D	2016	25	21	18.9	15.6
2,4-D	2016	25	23	69	62.4
2,4-D	2016	25	25	0.2	0.2
2,4-D	2016	25	27	439.7	417.1
2,4-D	2016	26	1	1.8	272.5
2,4-D	2016	26	3	127	159.3
2,4-D	2016	26	5	1050.4	1644.4
2,4-D	2016	26	7	9	862.7
2,4-D	2016	26	9	1188.8	1265.5
2,4-D	2016	26	11	261.8	326
2,4-D	2016	26	13	70.6	95.4
2,4-D	2016	26	15	2551.3	3120.6
2,4-D	2016	26	17	732.8	838.2
2,4-D	2016	26	19	438.4	471.7
2,4-D	2016	26	21	968.3	1390.6
2,4-D	2016	26	23	4048.7	4483.9
2,4-D	2016	26	25	4429.6	4864.7
2,4-D	2016	26	27	707	1223.8
2,4-D	2016	26	29	159.9	229.8
2,4-D	2016	26	31	5.9	98.9
2,4-D	2016	26	33	34.8	205.1
2,4-D	2016	26	35	19.2	318.1
2,4-D	2016	26	37	6291.2	6646.2
2,4-D	2016	26	39	1.4	2.8
2,4-D	2016	26	41	248.8	434.2
2,4-D	2016	26	43	121	183.3
2,4-D	2016	26	45	5276.6	5769.4
2,4-D	2016	26	47	62.9	101.8
2,4-D	2016	26	49	4724.3	4967.5
2,4-D	2016	26	51	27	325
2,4-D	2016	26	53	167.1	181.1
2,4-D	2016	26	55	1933.8	2078.4
2,4-D	2016	26	57	306	2439.9
2,4-D	2016	26	59	5632.7	6140.3
2,4-D	2016	26	61	176	211.8
2,4-D	2016	26	63	1990.6	2131.4
2,4-D	2016	26	65	4514.5	4919.4
2,4-D	2016	26	67	5281.5	5770.9
2,4-D	2016	26	69	3.3	181.2
2,4-D	2016	26	71	38.9	114.2
2,4-D	2016	26	73	133.8	1548.8
2,4-D	2016	26	75	3379.1	3957.5
2,4-D	2016	26	77	618.8	990.8
2,4-D	2016	26	79	644.8	698.8
2,4-D	2016	26	81	1839.1	2121.7
2,4-D	2016	26	83		2
2,4-D	2016	26	85	137.9	183.3
2,4-D	2016	26	87	4502.4	4821.5
2,4-D	2016	26	89	2238.8	2293.9
2,4-D	2016	26	91	13965	14233
2,4-D	2016	26	93	2321.8	2517.6
2,4-D	2016	26	95	0.1	43.2
2,4-D	2016	26	97	156.3	213.3
2,4-D	2016	26	99	2054.8	2157.6
2,4-D	2016	26	101	235	283.2
2,4-D	2016	26	103	0.1	88.4
2,4-D	2016	26	105	2345.4	2440.3
2,4-D	2016	26	107	114.5	514.9
2,4-D	2016	26	109	306.3	418.5
2,4-D	2016	26	111	76.3	570.3
2,4-D	2016	26	113	449.9	947
2,4-D	2016	26	115	8624.4	8788.8
2,4-D	2016	26	117	225.6	1739.7
2,4-D	2016	26	119	9.6	170.4
2,4-D	2016	26	121	1255.2	1369.5
2,4-D	2016	26	123	1713	1899.1
2,4-D	2016	26	125	362.9	501.2
2,4-D	2016	26	127	7089.2	7177.5
2,4-D	2016	26	129	23.1	774.5
2,4-D	2016	26	131	259.7	328.1
2,4-D	2016	26	133	40.3	310.1
2,4-D	2016	26	135	4.7	84
2,4-D	2016	26	137	17.1	191.8
2,4-D	2016	26	139	950.4	1251.8
2,4-D	2016	26	141	209.4	1072.2
2,4-D	2016	26	143	1.7	3.6
2,4-D	2016	26	145	1203.6	1311.8
2,4-D	2016	26	147	4991.6	5221.9
2,4-D	2016	26	149	3193.4	3861.4
2,4-D	2016	26	151	1732.9	1932.8
2,4-D	2016	26	153	62.4	92.3
2,4-D	2016	26	155	7478.7	7702.4
2,4-D	2016	26	157	1278.9	1476.3
2,4-D	2016	26	159	683	1153.2
2,4-D	2016	26	161	5342.7	5649.9
2,4-D	2016	26	163	317.9	359.7
2,4-D	2016	26	165	249	369.9
2,4-D	2016	27	1	320.1	816.8
2,4-D	2016	27	3	274.3	404.5
2,4-D	2016	27	5	259.8	2014.3
2,4-D	2016	27	7	4628.7	4645.6
2,4-D	2016	27	9	1305.1	1434.6
2,4-D	2016	27	11	922.5	1465.7
2,4-D	2016	27	13	418.8	784.7
2,4-D	2016	27	15	502.2	732.9
2,4-D	2016	27	17	47.2	450.7
2,4-D	2016	27	19	712.4	790.3
2,4-D	2016	27	21	5142.9	5147.1
2,4-D	2016	27	23	944.5	1725.9
2,4-D	2016	27	25	648.9	1286.1
2,4-D	2016	27	27	757.3	2385.6
2,4-D	2016	27	29	88.4	1761.4
2,4-D	2016	27	31	1.5	1.5
2,4-D	2016	27	33	3249.7	3890.3
2,4-D	2016	27	35	244	759
2,4-D	2016	27	37	516.8	1053.6
2,4-D	2016	27	39	588.1	1386.9
2,4-D	2016	27	41	1777	2298.8
2,4-D	2016	27	43	394.6	2098.6
2,4-D	2016	27	45	1109.6	2249.7
2,4-D	2016	27	47	474.1	2069.4
2,4-D	2016	27	49	857.4	1980.4
2,4-D	2016	27	51	813	1522.8
2,4-D	2016	27	53	273.2	548.9
2,4-D	2016	27	55	789	1350.1
2,4-D	2016	27	57	2471.7	2484.6
2,4-D	2016	27	59	195.5	797.3
2,4-D	2016	27	61	1760.6	1762.4
2,4-D	2016	27	63	1869.5	2536.6
2,4-D	2016	27	65	497.9	1237.2
2,4-D	2016	27	67	2112.4	2306.4
2,4-D	2016	27	69	1283.4	3204.3
2,4-D	2016	27	71	1145.7	1146.5
2,4-D	2016	27	73	1391.1	2385.7
2,4-D	2016	27	75	43.2	43.2
2,4-D	2016	27	77	1226.2	1250.8
2,4-D	2016	27	79	299.6	428.1
2,4-D	2016	27	81	3529.7	4005.4
2,4-D	2016	27	83	3217.4	3900
2,4-D	2016	27	85	1250	1376
2,4-D	2016	27	87	291.7	974.3
2,4-D	2016	27	89	1652.1	4018.9
2,4-D	2016	27	91	425.3	574.8
2,4-D	2016	27	93	1758.8	1872
2,4-D	2016	27	95	490.7	1143.4
2,4-D	2016	27	97	2377.7	2749.2
2,4-D	2016	27	99	2382.7	3812.2
2,4-D	2016	27	101	3028.2	3704
2,4-D	2016	27	103	243	360.5
2,4-D	2016	27	105	2511.1	3255.4
2,4-D	2016	27	107	1048	2587.7
2,4-D	2016	27	109	696.7	1604.4
2,4-D	2016	27	111	7642.3	10009.4
2,4-D	2016	27	113	677.2	1782.2
2,4-D	2016	27	115	118.6	1221.7
2,4-D	2016	27	117	4788.9	5247.1
2,4-D	2016	27	119	2745.1	5116.2
2,4-D	2016	27	121	1619.7	2422.5
2,4-D	2016	27	123	6.7	14.1
2,4-D	2016	27	125	544.9	1280.7
2,4-D	2016	27	127	1781.4	2683
2,4-D	2016	27	129	2665	2998.8
2,4-D	2016	27	131	369.8	525.9
2,4-D	2016	27	133	3643.5	4146.7
2,4-D	2016	27	135	959.9	3299.1
2,4-D	2016	27	137	1024.6	1023.2
2,4-D	2016	27	139	699.4	759
2,4-D	2016	27	141	843	1421.6
2,4-D	2016	27	143	1347.8	1600.2
2,4-D	2016	27	145	4687.5	5235.5
2,4-D	2016	27	147	313.8	486
2,4-D	2016	27	149	825.8	1648.9
2,4-D	2016	27	151	1076.3	2057.8
2,4-D	2016	27	153	3718.1	4010.4
2,4-D	2016	27	155	488.4	1297
2,4-D	2016	27	157	1096.6	1689.3
2,4-D	2016	27	159	1042.8	1461.6
2,4-D	2016	27	161	257.9	1157.1
2,4-D	2016	27	163	45.2	446
2,4-D	2016	27	165	334.2	1312.5
2,4-D	2016	27	167	1290.7	2165.9
2,4-D	2016	27	169	657.7	1249.5
2,4-D	2016	27	171	1624	1737.6
2,4-D	2016	27	173	1040.1	2144.1
2,4-D	2016	28	1	1372.4	1898.8
2,4-D	2016	28	3	3135.8	3501.2
2,4-D	2016	28	5	485	1730.2
2,4-D	2016	28	7	5874.3	5881.3
2,4-D	2016	28	9	3982.8	4006.8
2,4-D	2016	28	11	47503.9	47494.6
2,4-D	2016	28	13	7216.3	8038.7
2,4-D	2016	28	15	14385.1	14388.5
2,4-D	2016	28	17	10758.5	11777.8
2,4-D	2016	28	19	2493.9	2528.2
2,4-D	2016	28	21	1073.4	1811.8
2,4-D	2016	28	23	2628.7	2636.1
2,4-D	2016	28	25	10295.1	10774.1
2,4-D	2016	28	27	28163.2	28123.8
2,4-D	2016	28	29	79.5	1443.6
2,4-D	2016	28	31	2263.5	2251.3
2,4-D	2016	28	33	6581.7	7135.4
2,4-D	2016	28	35	1676.5	1749.4
2,4-D	2016	28	37	340.3	777.1
2,4-D	2016	28	39	2525	2806.3
2,4-D	2016	28	41	2706.5	2818.9
2,4-D	2016	28	43	2587.3	3645.7
2,4-D	2016	28	45	1630.8	1632.8
2,4-D	2016	28	47	1202.5	1234.1
2,4-D	2016	28	49	2500.6	5598.6
2,4-D	2016	28	51	27754.4	27734.5
2,4-D	2016	28	53	16875.2	16918.3
2,4-D	2016	28	55	11328.8	11319.4
2,4-D	2016	28	57	2822.1	2955.3
2,4-D	2016	28	59	1528.4	1605.5
2,4-D	2016	28	61	3405.3	3420.4
2,4-D	2016	28	63	602.1	1812
2,4-D	2016	28	65	798.4	799.4
2,4-D	2016	28	67	5393.2	5535.5
2,4-D	2016	28	69	6057.6	6210.8
2,4-D	2016	28	71	4022.6	4492.1
2,4-D	2016	28	73	825.8	825.8
2,4-D	2016	28	75	1890.9	1905.5
2,4-D	2016	28	77	1072.1	1072.3
2,4-D	2016	28	79	6388.7	6439.4
2,4-D	2016	28	81	6004.8	6540.7
2,4-D	2016	28	83	26543.5	26532
2,4-D	2016	28	85	112.4	1861.1
2,4-D	2016	28	87	6666.4	7916.2
2,4-D	2016	28	89	16804.6	16978.9
2,4-D	2016	28	91	1222.5	1239.8
2,4-D	2016	28	93	9041.1	9233.9
2,4-D	2016	28	95	12723.2	14016.8
2,4-D	2016	28	97	7969.5	7995.4
2,4-D	2016	28	99	7044.9	7104.9
2,4-D	2016	28	101	4537.6	4887.2
2,4-D	2016	28	103	9168.6	13432.6
2,4-D	2016	28	105	7857.4	7972.3
2,4-D	2016	28	107	10273.4	12652.6
2,4-D	2016	28	109	5671.9	5763.5
2,4-D	2016	28	111	1700.4	1747.4
2,4-D	2016	28	113	1284.3	1287.1
2,4-D	2016	28	115	5442.6	5894.2
2,4-D	2016	28	117	3577.5	3697.9
2,4-D	2016	28	119	16942.4	16923.4
2,4-D	2016	28	121	8586.7	8677.3
2,4-D	2016	28	123	8555.7	8597
2,4-D	2016	28	125	15784.8	15777.5
2,4-D	2016	28	127	2594.6	2589
2,4-D	2016	28	129	1894.9	1889.9
2,4-D	2016	28	131	2870.6	2893.5
2,4-D	2016	28	133	36589.6	36578.4
2,4-D	2016	28	135	22572.4	22605.8
2,4-D	2016	28	137	6744.8	7554.1
2,4-D	2016	28	139	3640.2	3769.1
2,4-D	2016	28	141	1370.4	1466.2
2,4-D	2016	28	143	22441.1	22360.5
2,4-D	2016	28	145	4031.3	4264.9
2,4-D	2016	28	147	1775.9	1801
2,4-D	2016	28	149	3471.4	4132.3
2,4-D	2016	28	151	42667.2	42719.9
2,4-D	2016	28	153	5171.6	5252.6
2,4-D	2016	28	155	6025.9	6036.7
2,4-D	2016	28	157	140.9	1127.7
2,4-D	2016	28	159	5407.1	5585.2
2,4-D	2016	28	161	2985.5	3798
2,4-D	2016	28	163	16608.1	16590.7
2,4-D	2016	29	1	5413.6	5534.8
2,4-D	2016	29	3	14315	14353.3
2,4-D	2016	29	5	25216.5	25223.7
2,4-D	2016	29	7	10279.5	11065.4
2,4-D	2016	29	9	11616.6	11941.7
2,4-D	2016	29	11	5807.5	9233
2,4-D	2016	29	13	17447.1	17464.5
2,4-D	2016	29	15	5583.1	5673.7
2,4-D	2016	29	17	4318.2	5400.8
2,4-D	2016	29	19	4614.4	4911.2
2,4-D	2016	29	21	12527.2	12541.8
2,4-D	2016	29	23	4043.4	4429.2
2,4-D	2016	29	25	12495.8	12510.1
2,4-D	2016	29	27	7628.1	7837.7
2,4-D	2016	29	29	2610.9	2622.4
2,4-D	2016	29	31	5262.9	5555.3
2,4-D	2016	29	33	17419.4	17625.7
2,4-D	2016	29	35	1894.4	1895.2
2,4-D	2016	29	37	10174.6	10199.6
2,4-D	2016	29	39	1534.9	1545.2
2,4-D	2016	29	41	16790.1	17012.8
2,4-D	2016	29	43	7672.2	7704.1
2,4-D	2016	29	45	4728.1	4805.1
2,4-D	2016	29	47	6885.4	6894.8
2,4-D	2016	29	49	9526.6	9532.5
2,4-D	2016	29	51	3473.4	3495.6
2,4-D	2016	29	53	8476.3	8686
2,4-D	2016	29	55	6161.6	6182.2
2,4-D	2016	29	57	9416.9	10826.2
2,4-D	2016	29	59	4096.1	4120.9
2,4-D	2016	29	61	16798.8	16817.2
2,4-D	2016	29	63	12858.3	12882
2,4-D	2016	29	65	7211.3	7241.1
2,4-D	2016	29	67	9411.6	9488.5
2,4-D	2016	29	69	5578.1	7421
2,4-D	2016	29	71	10147.7	10167.1
2,4-D	2016	29	73	6392.9	6404
2,4-D	2016	29	75	12873.4	12904.1
2,4-D	2016	29	77	8884.8	9026.6
2,4-D	2016	29	79	7330.4	7490.9
2,4-D	2016	29	81	21938.7	21984.7
2,4-D	2016	29	83	8794.6	8816.7
2,4-D	2016	29	85	3737.5	3799.2
2,4-D	2016	29	87	18962.8	18969.6
2,4-D	2016	29	89	5692.9	5811.5
2,4-D	2016	29	91	13723	13756.8
2,4-D	2016	29	93	2001.1	2022.5
2,4-D	2016	29	95	5362	5368.2
2,4-D	2016	29	97	7224.4	9210.8
2,4-D	2016	29	99	2737.7	2753.4
2,4-D	2016	29	101	11631.3	11651.6
2,4-D	2016	29	103	5815.8	5951.7
2,4-D	2016	29	105	5555.3	5626.6
2,4-D	2016	29	107	20703	20730.1
2,4-D	2016	29	109	11976.3	12628.1
2,4-D	2016	29	111	5804	5953.4
2,4-D	2016	29	113	11862.8	11874.7
2,4-D	2016	29	115	9344.6	9652.1
2,4-D	2016	29	117	13252.9	13665
2,4-D	2016	29	119	7670.3	7742
2,4-D	2016	29	121	10585.1	10843.7
2,4-D	2016	29	123	2946.1	2985.8
2,4-D	2016	29	125	4574.4	4622.5
2,4-D	2016	29	127	4950.9	5083.6
2,4-D	2016	29	129	4163	4263
2,4-D	2016	29	131	5194.4	5263
2,4-D	2016	29	133	5436.6	5603.5
2,4-D	2016	29	135	5555.3	5648.7
2,4-D	2016	29	137	6224.8	6521.2
2,4-D	2016	29	139	11527.7	11530.6
2,4-D	2016	29	141	4071.7	4161.4
2,4-D	2016	29	143	7484.3	7824.3
2,4-D	2016	29	145	9687.7	10200.4
2,4-D	2016	29	147	32477.3	32581.2
2,4-D	2016	29	149	9303.8	9334.2
2,4-D	2016	29	151	5525.6	5672.5
2,4-D	2016	29	153	9371.2	9407.3
2,4-D	2016	29	155	5169.2	5613.1
2,4-D	2016	29	157	8840.6	8864.7
2,4-D	2016	29	159	11552.3	11832.1
2,4-D	2016	29	161	2625.5	2635.7
2,4-D	2016	29	163	5901.4	6250.3
2,4-D	2016	29	165	11179.4	11185.7
2,4-D	2016	29	167	6644.1	6696.1
2,4-D	2016	29	169	2212.3	2228.6
2,4-D	2016	29	171	3591.3	3655.8
2,4-D	2016	29	173	5283.4	5395.3
2,4-D	2016	29	175	6765.1	6989.1
2,4-D	2016	29	177	16331.6	16346.7
2,4-D	2016	29	179	2342.7	2362.9
2,4-D	2016	29	181	4275.1	4586.6
2,4-D	2016	29	183	7829.2	7841
2,4-D	2016	29	185	5151.8	5167.7
2,4-D	2016	29	186	5155.1	5172
2,4-D	2016	29	187	3094	3102.8
2,4-D	2016	29	189	1272.6	1273.2
2,4-D	2016	29	195	14368.5	14468.3
2,4-D	2016	29	197	2885.3	2915.2
2,4-D	2016	29	199	4339	4421
2,4-D	2016	29	201	4642	4711.5
2,4-D	2016	29	203	4244.4	4259.1
2,4-D	2016	29	205	6112.5	6368.7
2,4-D	2016	29	207	7782.5	8171.2
2,4-D	2016	29	209	4913.8	5048.9
2,4-D	2016	29	211	4922.6	4977.1
2,4-D	2016	29	213	4526.5	4564.9
2,4-D	2016	29	215	15284.1	15376.6
2,4-D	2016	29	217	13034.4	13064.9
2,4-D	2016	29	219	4815.6	4820.5
2,4-D	2016	29	221	3383.6	3396.1
2,4-D	2016	29	223	2928.1	3037.5
2,4-D	2016	29	225	9175.7	9392.6
2,4-D	2016	29	227	7291.9	7338.5
2,4-D	2016	29	229	10597.4	10669.1
2,4-D	2016	30	1	2618	3483.7
2,4-D	2016	30	3	17594.8	18172.7
2,4-D	2016	30	5	34472.2	35269.5
2,4-D	2016	30	7	13227.5	13217.7
2,4-D	2016	30	9	1684	1799.5
2,4-D	2016	30	11	6413.2	6419.3
2,4-D	2016	30	13	51838.4	51830.6
2,4-D	2016	30	15	79711.7	80047.6
2,4-D	2016	30	17	4741	4746.4
2,4-D	2016	30	19	18452.5	18584.3
2,4-D	2016	30	21	15277.8	15287.4
2,4-D	2016	30	23	592.4	592.4
2,4-D	2016	30	25	4949.3	4959.1
2,4-D	2016	30	27	50097.8	50097.4
2,4-D	2016	30	29	5466.6	5718.9
2,4-D	2016	30	31	4208.9	7638.9
2,4-D	2016	30	33	11701.9	11705.6
2,4-D	2016	30	35	22853.3	23472.9
2,4-D	2016	30	37	11970.8	11956.9
2,4-D	2016	30	39	1490.9	1539.1
2,4-D	2016	30	41	66770.9	67015.9
2,4-D	2016	30	43	577.7	1777.8
2,4-D	2016	30	45	21408.3	21394.5
2,4-D	2016	30	47	4660.6	4638.4
2,4-D	2016	30	49	7508.3	7508
2,4-D	2016	30	51	38515.8	38684.4
2,4-D	2016	30	53	265.6	271.6
2,4-D	2016	30	55	17648.5	17658.5
2,4-D	2016	30	57	2212.4	2860.3
2,4-D	2016	30	59	4867	4867.1
2,4-D	2016	30	61	67	76.2
2,4-D	2016	30	63	1398.8	1446.9
2,4-D	2016	30	65	8699.9	8664.2
2,4-D	2016	30	67	1116.3	1224.9
2,4-D	2016	30	69	13370.9	13368.6
2,4-D	2016	30	71	22324.7	23031.8
2,4-D	2016	30	73	31219.5	31714.5
2,4-D	2016	30	75	2616.1	2622.9
2,4-D	2016	30	77	3522.4	3534.8
2,4-D	2016	30	79	5736.6	5741
2,4-D	2016	30	81	1396.1	1729.6
2,4-D	2016	30	83	15632.2	15643.9
2,4-D	2016	30	85	23057.7	23242.1
2,4-D	2016	30	87	7169	7174.1
2,4-D	2016	30	89	1623.9	1659
2,4-D	2016	30	91	19691.4	19868.6
2,4-D	2016	30	93	103.1	108.6
2,4-D	2016	30	95	6420.4	6672.3
2,4-D	2016	30	97	646.8	713.1
2,4-D	2016	30	99	29065.1	29657.3
2,4-D	2016	30	101	41612.2	41981.7
2,4-D	2016	30	103	1250.7	1491
2,4-D	2016	30	105	25137.4	25348
2,4-D	2016	30	107	8904.8	8901.3
2,4-D	2016	30	109	7696.5	7704
2,4-D	2016	30	111	15129.8	16199.3
2,4-D	2016	31	1	35818.6	35818.6
2,4-D	2016	31	3	30489.2	31161.4
2,4-D	2016	31	5	209.5	296
2,4-D	2016	31	7	8580.2	8580.2
2,4-D	2016	31	9	178.7	238.7
2,4-D	2016	31	11	26986.7	27885.7
2,4-D	2016	31	13	15480.9	15480.9
2,4-D	2016	31	15	760.4	1329.2
2,4-D	2016	31	17	770.3	930.4
2,4-D	2016	31	19	15314.9	15500.5
2,4-D	2016	31	21	19838.9	20859.6
2,4-D	2016	31	23	22046.6	22191.9
2,4-D	2016	31	25	22023.9	22054
2,4-D	2016	31	27	29286	30349.4
2,4-D	2016	31	29	8361.7	9104.9
2,4-D	2016	31	31	1692.4	2418
2,4-D	2016	31	33	26373	26398.6
2,4-D	2016	31	35	38497.3	38679.3
2,4-D	2016	31	37	16450.2	16576.7
2,4-D	2016	31	39	25762.8	26416.3
2,4-D	2016	31	41	18149.1	18866.3
2,4-D	2016	31	43	9585.6	10097.6
2,4-D	2016	31	45	5165.6	5165.6
2,4-D	2016	31	47	14228.1	14369.2
2,4-D	2016	31	49	11882	11894.2
2,4-D	2016	31	51	18429.2	18756.4
2,4-D	2016	31	53	21795.3	21849
2,4-D	2016	31	55	4021.3	4035.5
2,4-D	2016	31	57	7915	8238.5
2,4-D	2016	31	59	45514.9	45555.8
2,4-D	2016	31	61	21665.9	21665.9
2,4-D	2016	31	63	6436.8	7903.8
2,4-D	2016	31	65	37781.5	37812.5
2,4-D	2016	31	67	55372.6	55667.9
2,4-D	2016	31	69	6147.6	6172.1
2,4-D	2016	31	71	241.3	339.9
2,4-D	2016	31	73	20371.5	20371.5
2,4-D	2016	31	75	193.6	207.4
2,4-D	2016	31	77	6251.3	6267.6
2,4-D	2016	31	79	11759.8	11767.2
2,4-D	2016	31	81	22368.8	22398.8
2,4-D	2016	31	83	27243.8	27262.7
2,4-D	2016	31	85	6197.8	6595.4
2,4-D	2016	31	87	13192.6	13430.3
2,4-D	2016	31	89	3039.3	3947
2,4-D	2016	31	91	181.7	214.8
2,4-D	2016	31	93	7833.9	7967.9
2,4-D	2016	31	95	33958.4	34095.7
2,4-D	2016	31	97	17648.7	17705.7
2,4-D	2016	31	99	33092.6	33129
2,4-D	2016	31	101	10281.1	11258
2,4-D	2016	31	103	363.6	703.6
2,4-D	2016	31	105	16091	16108.1
2,4-D	2016	31	107	27737.4	29703.7
2,4-D	2016	31	109	23361.2	23419.6
2,4-D	2016	31	111	6059	8944.2
2,4-D	2016	31	113	357.7	453.2
2,4-D	2016	31	115	200.3	358.2
2,4-D	2016	31	117	228.5	266.3
2,4-D	2016	31	119	22139.3	23547.1
2,4-D	2016	31	121	15018.3	15092.7
2,4-D	2016	31	123	6686.9	6698.1
2,4-D	2016	31	125	11050.2	11121.9
2,4-D	2016	31	127	25449.7	25717.9
2,4-D	2016	31	129	33880.7	33932.7
2,4-D	2016	31	131	39889.8	39976.4
2,4-D	2016	31	133	21777.6	21847.3
2,4-D	2016	31	135	20966.8	22142.3
2,4-D	2016	31	137	36170.9	36208.5
2,4-D	2016	31	139	21841.1	22412.4
2,4-D	2016	31	141	28339.8	28456.7
2,4-D	2016	31	143	16884.2	16932.2
2,4-D	2016	31	145	13149.7	14211.5
2,4-D	2016	31	147	32237.8	32309.2
2,4-D	2016	31	149	594.6	664.9
2,4-D	2016	31	151	39314.7	39393.8
2,4-D	2016	31	153	5216	5232.2
2,4-D	2016	31	155	29764.9	29890.2
2,4-D	2016	31	157	3968.4	3968.4
2,4-D	2016	31	159	21988.5	22072.5
2,4-D	2016	31	161	6301.3	6346.4
2,4-D	2016	31	163	6060.9	6155.4
2,4-D	2016	31	165	1066.5	1066.5
2,4-D	2016	31	167	15523.9	16565.8
2,4-D	2016	31	169	40881.9	40995.3
2,4-D	2016	31	171	156.3	176.6
2,4-D	2016	31	173	14810.3	15471.7
2,4-D	2016	31	175	6344	6563.5
2,4-D	2016	31	177	15223.6	15294.5
2,4-D	2016	31	179	20190.5	21464.5
2,4-D	2016	31	181	22319.2	22319.2
2,4-D	2016	31	183	633.6	711.7
2,4-D	2016	31	185	26469.3	26486.5
2,4-D	2016	32	1	874.4	1538.5
2,4-D	2016	32	3	13.1	15.6
2,4-D	2016	32	5	34.8	206.1
2,4-D	2016	32	7	834.2	846.9
2,4-D	2016	32	9	19.2	29.1
2,4-D	2016	32	11	233.9	250.2
2,4-D	2016	32	13	939.6	3167.4
2,4-D	2016	32	15	92.4	114.2
2,4-D	2016	32	17	92.4	107.9
2,4-D	2016	32	19	434.7	1480.1
2,4-D	2016	32	21	6.9	10.7
2,4-D	2016	32	23	20.9	27.5
2,4-D	2016	32	27	657.5	1201.6
2,4-D	2016	32	29	0.3	4.3
2,4-D	2016	32	31	88.6	217.2
2,4-D	2016	32	33	107.4	117.7
2,4-D	2016	32	510	1.3	11.2
2,4-D	2016	33	1	10.4	26.4
2,4-D	2016	33	3	12	23.9
2,4-D	2016	33	5	32.5	54.1
2,4-D	2016	33	7	31	64.5
2,4-D	2016	33	9	57.4	99.1
2,4-D	2016	33	11	98.9	130.5
2,4-D	2016	33	13	82.9	108.2
2,4-D	2016	33	15	103.1	126.7
2,4-D	2016	33	17	19.1	30.8
2,4-D	2016	33	19	36.4	58.2
2,4-D	2016	34	1	61.1	61.1
2,4-D	2016	34	3	2.4	2.6
2,4-D	2016	34	5	697.9	697.9
2,4-D	2016	34	7	28.3	28.3
2,4-D	2016	34	9	27.1	27.1
2,4-D	2016	34	11	779.2	779.2
2,4-D	2016	34	13	0.1	0.2
2,4-D	2016	34	15	862.5	862.5
2,4-D	2016	34	19	820.4	849.7
2,4-D	2016	34	21	167.6	167.6
2,4-D	2016	34	23	133.9	133.9
2,4-D	2016	34	25	285	285
2,4-D	2016	34	27	69.7	81.1
2,4-D	2016	34	29	35.4	35.4
2,4-D	2016	34	31	3.3	3.8
2,4-D	2016	34	33	987.1	987.1
2,4-D	2016	34	35	294.3	297.1
2,4-D	2016	34	37	277.6	285
2,4-D	2016	34	39	0.3	0.3
2,4-D	2016	34	41	1099	1116.1
2,4-D	2016	35	1	965.3	971
2,4-D	2016	35	3	412.5	421.6
2,4-D	2016	35	5	654.4	987.3
2,4-D	2016	35	6	4420.8	4421.6
2,4-D	2016	35	7	463.7	463.7
2,4-D	2016	35	9	10703.3	11575.6
2,4-D	2016	35	11	391.8	424
2,4-D	2016	35	13	1612.8	1723.3
2,4-D	2016	35	15	359.5	438.4
2,4-D	2016	35	17	399.4	405.1
2,4-D	2016	35	19	610.2	610.2
2,4-D	2016	35	21	331.4	331.4
2,4-D	2016	35	23	1149.6	1183.5
2,4-D	2016	35	25	712.3	882
2,4-D	2016	35	27	252.7	252.7
2,4-D	2016	35	28		0
2,4-D	2016	35	29	1082.8	1462
2,4-D	2016	35	31	8551.6	8553
2,4-D	2016	35	33	273.4	275.3
2,4-D	2016	35	35	151	151
2,4-D	2016	35	37	5850.9	5975.5
2,4-D	2016	35	39	3948.5	3999.1
2,4-D	2016	35	41	7848.8	8479.3
2,4-D	2016	35	43	2626.3	2649.9
2,4-D	2016	35	45	7809.9	7964.9
2,4-D	2016	35	47	1095.7	1097.5
2,4-D	2016	35	49	2055.3	2066.3
2,4-D	2016	35	51	1167.6	1250.8
2,4-D	2016	35	53	851.2	874.7
2,4-D	2016	35	55	844.7	864.8
2,4-D	2016	35	57	800.9	1155.7
2,4-D	2016	35	59	1106.3	1564.5
2,4-D	2016	35	61	6233.3	6281.9
2,4-D	2016	36	1	1.5	303.2
2,4-D	2016	36	3	122.8	255.8
2,4-D	2016	36	7	20.1	133.7
2,4-D	2016	36	9	458.7	629.4
2,4-D	2016	36	11	81.4	5057.6
2,4-D	2016	36	13	414.7	601.9
2,4-D	2016	36	15	20.4	293
2,4-D	2016	36	17	18.7	882.1
2,4-D	2016	36	19	4717.1	4835.2
2,4-D	2016	36	21	539.8	1245.5
2,4-D	2016	36	23	6.8	901.2
2,4-D	2016	36	25	65.8	356.5
2,4-D	2016	36	27	376.5	725.1
2,4-D	2016	36	29	148	782.3
2,4-D	2016	36	31	480.7	529.8
2,4-D	2016	36	33	3477	3687.2
2,4-D	2016	36	35	0.9	299.1
2,4-D	2016	36	37	235	1481.2
2,4-D	2016	36	39	31.3	116.2
2,4-D	2016	36	41	0.3	3.1
2,4-D	2016	36	43	24.9	1050.4
2,4-D	2016	36	45	798.1	3991
2,4-D	2016	36	47	0	0
2,4-D	2016	36	49	65.8	2244.8
2,4-D	2016	36	51	287.8	2332.5
2,4-D	2016	36	53	53.4	1538.6
2,4-D	2016	36	55	751.9	1961.1
2,4-D	2016	36	57	5.9	1584.2
2,4-D	2016	36	59	2.1	2.7
2,4-D	2016	36	63	1735.5	3199.7
2,4-D	2016	36	65	84	2411.7
2,4-D	2016	36	67	141.5	2325
2,4-D	2016	36	69	489	2490.2
2,4-D	2016	36	71	253.8	699.3
2,4-D	2016	36	73	3241.5	5079.4
2,4-D	2016	36	75	155	1298.9
2,4-D	2016	36	77	24.6	966.6
2,4-D	2016	36	79		5.1
2,4-D	2016	36	81	0	0.4
2,4-D	2016	36	83	2.1	982.7
2,4-D	2016	36	87	0	22
2,4-D	2016	36	89	307.9	3191.8
2,4-D	2016	36	91	3.7	920.5
2,4-D	2016	36	93	0.3	55
2,4-D	2016	36	95	3.3	806.4
2,4-D	2016	36	97	37.9	443.5
2,4-D	2016	36	99	249.2	2034.5
2,4-D	2016	36	101	761.1	1276.9
2,4-D	2016	36	103	69.7	418.6
2,4-D	2016	36	105	0.2	105.5
2,4-D	2016	36	107	36	317.9
2,4-D	2016	36	109	83.1	1065.2
2,4-D	2016	36	111	85.5	1522.7
2,4-D	2016	36	113	17.8	25.9
2,4-D	2016	36	115	2.1	2219.3
2,4-D	2016	36	117	11417.7	13613.9
2,4-D	2016	36	119	0.9	14.4
2,4-D	2016	36	121	259.3	1434.4
2,4-D	2016	36	123	211.4	673.5
2,4-D	2016	37	1	734.6	2118.7
2,4-D	2016	37	3	1209.3	1955.1
2,4-D	2016	37	5	1868.1	2044.4
2,4-D	2016	37	7	3869.4	4635.7
2,4-D	2016	37	9	2443.5	2477.6
2,4-D	2016	37	11	277.9	280.9
[truncated: 364,050+ more rows]

## Sheet: S22
2,4-DB
COMPOUND	YEAR	STATE_FIPS_CODE	COUNTY_FIPS_CODE	EPEST_LOW_KG	EPEST_HIGH_KG
2,4-DB	2016	1	1	14.6	49.7
2,4-DB	2016	1	3	6234.1	6309.9
2,4-DB	2016	1	5	122.6	122.6
2,4-DB	2016	1	7		75.7
2,4-DB	2016	1	9	57.6	501
2,4-DB	2016	1	11	38.5	38.5
2,4-DB	2016	1	13	30.2	32.5
2,4-DB	2016	1	15		173.3
2,4-DB	2016	1	17		285.9
2,4-DB	2016	1	19	0.4	171.1
2,4-DB	2016	1	21	66.8	269
2,4-DB	2016	1	23		9.4
2,4-DB	2016	1	25		0.4
2,4-DB	2016	1	27		246.2
2,4-DB	2016	1	29		135.4
2,4-DB	2016	1	31	471.1	471.1
2,4-DB	2016	1	35	288.4	328
2,4-DB	2016	1	37		85.4
2,4-DB	2016	1	39	296.1	296.1
2,4-DB	2016	1	41	44.3	44.3
2,4-DB	2016	1	43	7.1	564.3
2,4-DB	2016	1	45	417.4	417.4
2,4-DB	2016	1	47	47.8	114.6
2,4-DB	2016	1	49	58.8	682.3
2,4-DB	2016	1	51	9.3	58.5
2,4-DB	2016	1	53	4146.9	4280.1
2,4-DB	2016	1	55	3	243.2
2,4-DB	2016	1	57	1551.3	1666.5
2,4-DB	2016	1	61	793.8	793.8
2,4-DB	2016	1	65		3.6
2,4-DB	2016	1	67	637.1	637.1
2,4-DB	2016	1	69	1106.6	1106.6
2,4-DB	2016	1	71	1.3	441.9
2,4-DB	2016	1	73		73.4
2,4-DB	2016	1	75		120.5
2,4-DB	2016	1	79	34.2	34.2
2,4-DB	2016	1	81	998.1	1120
2,4-DB	2016	1	85	18.6	18.6
2,4-DB	2016	1	87	6.6	26.1
2,4-DB	2016	1	91	2.3	3.8
2,4-DB	2016	1	95	0.9	461.7
2,4-DB	2016	1	97	2361.8	2397.9
2,4-DB	2016	1	99	2197	2307.2
2,4-DB	2016	1	101		17.5
2,4-DB	2016	1	105	30.4	35.1
2,4-DB	2016	1	107		159.5
2,4-DB	2016	1	109	120.3	120.3
2,4-DB	2016	1	111		344.8
2,4-DB	2016	1	113	140.9	140.9
2,4-DB	2016	1	115		170.2
2,4-DB	2016	1	117		143.8
2,4-DB	2016	1	119	2.7	2.7
2,4-DB	2016	1	121		239
2,4-DB	2016	1	123	7.8	156.7
2,4-DB	2016	1	125		160.2
2,4-DB	2016	1	127		129.3
2,4-DB	2016	1	129	810.7	810.7
2,4-DB	2016	1	131	24.9	35.5
2,4-DB	2016	4	1	13.6	20.8
2,4-DB	2016	4	5	15.6	17.1
2,4-DB	2016	4	7	0	1.6
2,4-DB	2016	4	15	3.1	66.2
2,4-DB	2016	4	17	1	14
2,4-DB	2016	4	25	2.2	10.6
2,4-DB	2016	5	1		39.2
2,4-DB	2016	5	7		2.3
2,4-DB	2016	5	21		25.9
2,4-DB	2016	5	31	21.8	47.1
2,4-DB	2016	5	35		48.8
2,4-DB	2016	5	37	19.9	55.9
2,4-DB	2016	5	55		15.9
2,4-DB	2016	5	63		5.8
2,4-DB	2016	5	67		29.1
2,4-DB	2016	5	75	211.7	225.1
2,4-DB	2016	5	77	19.1	52
2,4-DB	2016	5	85		25.5
2,4-DB	2016	5	93		65.6
2,4-DB	2016	5	95		25.4
2,4-DB	2016	5	107	22.3	73.1
2,4-DB	2016	5	111	87.4	130.5
2,4-DB	2016	5	117		23.9
2,4-DB	2016	5	121	116.9	124.1
2,4-DB	2016	5	123		34.9
2,4-DB	2016	5	143		0.1
2,4-DB	2016	5	145	56.8	64.7
2,4-DB	2016	5	147	18.4	45.9
2,4-DB	2016	6	5	58.2	58.2
2,4-DB	2016	6	7	12.7	12.7
2,4-DB	2016	6	11	261.1	261.1
2,4-DB	2016	6	19	1000.5	1000.5
2,4-DB	2016	6	21	160.4	160.4
2,4-DB	2016	6	25	11474.2	11474.2
2,4-DB	2016	6	29	184.7	184.7
2,4-DB	2016	6	31	59.9	59.9
2,4-DB	2016	6	35	12.2	12.2
2,4-DB	2016	6	39	145.4	145.4
2,4-DB	2016	6	47	1497.4	1497.4
2,4-DB	2016	6	49	282.9	282.9
2,4-DB	2016	6	61	131.6	131.6
2,4-DB	2016	6	63	9	9
2,4-DB	2016	6	65	864.9	864.9
2,4-DB	2016	6	67	174.3	174.3
2,4-DB	2016	6	71	15.2	15.2
2,4-DB	2016	6	77	1601.5	1601.5
2,4-DB	2016	6	89	25.7	25.7
2,4-DB	2016	6	91	22.3	22.3
2,4-DB	2016	6	93	352.9	352.9
2,4-DB	2016	6	95	840.1	840.1
2,4-DB	2016	6	99	510.3	510.3
2,4-DB	2016	6	101	689.1	689.1
2,4-DB	2016	6	103	13.3	13.3
2,4-DB	2016	6	107	61.9	61.9
2,4-DB	2016	6	113	1156.1	1156.1
2,4-DB	2016	8	1	69.3	69.3
2,4-DB	2016	8	3		40.7
2,4-DB	2016	8	5	19.4	19.4
2,4-DB	2016	8	7		5.6
2,4-DB	2016	8	9	13	13
2,4-DB	2016	8	11	42.6	42.6
2,4-DB	2016	8	13		112.5
2,4-DB	2016	8	14	7.7	7.7
2,4-DB	2016	8	15		36.5
2,4-DB	2016	8	17	11.3	11.3
2,4-DB	2016	8	19		0
2,4-DB	2016	8	21		95.6
2,4-DB	2016	8	23		39.3
2,4-DB	2016	8	25	8.3	8.3
2,4-DB	2016	8	27	10.4	10.4
2,4-DB	2016	8	29		49.3
2,4-DB	2016	8	33		13.4
2,4-DB	2016	8	35	27.7	27.7
2,4-DB	2016	8	37		43.8
2,4-DB	2016	8	39	189.9	189.9
2,4-DB	2016	8	41	69.3	69.3
2,4-DB	2016	8	43	7.5	7.5
2,4-DB	2016	8	45		51.6
2,4-DB	2016	8	47		0
2,4-DB	2016	8	49		7.8
2,4-DB	2016	8	51		8.4
2,4-DB	2016	8	53		0.3
2,4-DB	2016	8	55	10.6	10.6
2,4-DB	2016	8	57		15.4
2,4-DB	2016	8	59		6.2
2,4-DB	2016	8	61	0.8	1.2
2,4-DB	2016	8	63	61.9	63.9
2,4-DB	2016	8	65		0
2,4-DB	2016	8	67		21.4
2,4-DB	2016	8	69		187.5
2,4-DB	2016	8	71	20.1	20.1
2,4-DB	2016	8	73	27.9	28.4
2,4-DB	2016	8	75		368.7
2,4-DB	2016	8	77		56.8
2,4-DB	2016	8	81		147.5
2,4-DB	2016	8	83		50.4
2,4-DB	2016	8	85		43.4
2,4-DB	2016	8	87		225
2,4-DB	2016	8	89	56.8	56.8
2,4-DB	2016	8	91		1.9
2,4-DB	2016	8	93		4.8
2,4-DB	2016	8	95	29.3	29.7
2,4-DB	2016	8	97		21.9
2,4-DB	2016	8	99	99.4	99.4
2,4-DB	2016	8	101	14.7	14.7
2,4-DB	2016	8	103		52.1
2,4-DB	2016	8	105		63.1
2,4-DB	2016	8	107		117.6
2,4-DB	2016	8	109		66.5
2,4-DB	2016	8	113		8.6
2,4-DB	2016	8	115		41.1
2,4-DB	2016	8	117		0.4
2,4-DB	2016	8	119		0.4
2,4-DB	2016	8	121	96.5	98.4
2,4-DB	2016	8	123		826.1
2,4-DB	2016	8	125	129.4	132.6
2,4-DB	2016	9	1	2.3	3.6
2,4-DB	2016	9	3	1.6	2.6
2,4-DB	2016	9	5	9.3	14.6
2,4-DB	2016	9	7	0.8	1.2
2,4-DB	2016	9	9	2.8	4.4
2,4-DB	2016	9	11	4.4	6.8
2,4-DB	2016	9	13	2.6	4.1
2,4-DB	2016	9	15	1.4	2.2
2,4-DB	2016	10	3	1.1	1.1
2,4-DB	2016	12	1	51.8	51.8
2,4-DB	2016	12	13	431.8	431.8
2,4-DB	2016	12	23	748.6	748.6
2,4-DB	2016	12	29	60.9	60.9
2,4-DB	2016	12	31	13.3	13.3
2,4-DB	2016	12	33	787.2	787.2
2,4-DB	2016	12	39	146.5	146.5
2,4-DB	2016	12	41	80.8	80.8
2,4-DB	2016	12	47	990.5	990.5
2,4-DB	2016	12	57	31.8	31.8
2,4-DB	2016	12	59	600.7	600.7
2,4-DB	2016	12	63	3793.5	3793.5
2,4-DB	2016	12	65	171	171
2,4-DB	2016	12	67	473.8	473.8
2,4-DB	2016	12	75	186.6	186.6
2,4-DB	2016	12	79	1046	1046
2,4-DB	2016	12	83	74.9	74.9
2,4-DB	2016	12	91	268.6	268.6
2,4-DB	2016	12	107	0	0
2,4-DB	2016	12	113	1909.1	1909.1
2,4-DB	2016	12	119	2.5	2.5
2,4-DB	2016	12	121	1283	1283
2,4-DB	2016	12	127	0.7	0.7
2,4-DB	2016	12	131	584.8	584.8
2,4-DB	2016	12	133	413.8	413.8
2,4-DB	2016	13	1	1269.8	1317.1
2,4-DB	2016	13	3	896.5	896.5
2,4-DB	2016	13	5	304.7	329.2
2,4-DB	2016	13	7	2466.1	2518.3
2,4-DB	2016	13	15	0.8	162.2
2,4-DB	2016	13	17	719.6	719.6
2,4-DB	2016	13	19	1981.4	1981.4
2,4-DB	2016	13	23	314.4	338
2,4-DB	2016	13	25	96.5	97.8
2,4-DB	2016	13	27	1330.3	1330.3
2,4-DB	2016	13	29	40.7	42
2,4-DB	2016	13	31	1202.5	1371.8
2,4-DB	2016	13	33	1050.2	1165.4
2,4-DB	2016	13	37	2529.8	2606.3
2,4-DB	2016	13	43	82.2	120.1
2,4-DB	2016	13	47		60
2,4-DB	2016	13	49		0.3
2,4-DB	2016	13	55		113.4
2,4-DB	2016	13	61	938.7	967
2,4-DB	2016	13	65	8	8
2,4-DB	2016	13	69	2329.9	2329.9
2,4-DB	2016	13	71	2737.2	2737.2
2,4-DB	2016	13	75	1126.5	1126.5
2,4-DB	2016	13	79	41.5	41.5
2,4-DB	2016	13	81	901.2	901.2
2,4-DB	2016	13	83		43.1
2,4-DB	2016	13	87	4725.4	4869.7
2,4-DB	2016	13	91	452.5	479.5
2,4-DB	2016	13	93	1289.2	1289.2
2,4-DB	2016	13	95	541	543.9
2,4-DB	2016	13	99	4486.7	4633.4
2,4-DB	2016	13	101	3.6	3.6
2,4-DB	2016	13	103	97.1	113
2,4-DB	2016	13	107	309.8	379.4
2,4-DB	2016	13	109	79.2	83.3
2,4-DB	2016	13	115	1.8	171.8
2,4-DB	2016	13	125	19.7	26.2
2,4-DB	2016	13	129	0.9	214.4
2,4-DB	2016	13	131	1463.8	1577.8
2,4-DB	2016	13	135	3452.6	3452.6
2,4-DB	2016	13	153	323.1	338.7
2,4-DB	2016	13	155	2395	2395
2,4-DB	2016	13	161	683.4	683.4
2,4-DB	2016	13	163	393.8	448.4
2,4-DB	2016	13	165	498.8	565.2
2,4-DB	2016	13	167	69	72.8
2,4-DB	2016	13	171	0.9	1
2,4-DB	2016	13	173	363.6	363.6
2,4-DB	2016	13	175	379.6	389.9
2,4-DB	2016	13	177	1941.2	2014.3
2,4-DB	2016	13	183		0.9
2,4-DB	2016	13	185	527.3	527.3
2,4-DB	2016	13	193	427.5	473.5
2,4-DB	2016	13	197	69.2	69.7
2,4-DB	2016	13	201	4884.5	4997.1
2,4-DB	2016	13	205	4868.6	5126.9
2,4-DB	2016	13	209	198.3	207.6
2,4-DB	2016	13	211		0.2
2,4-DB	2016	13	213		93.7
2,4-DB	2016	13	223	0.4	29.2
2,4-DB	2016	13	225	18.3	22
2,4-DB	2016	13	229	802.5	826.2
2,4-DB	2016	13	233		106.3
2,4-DB	2016	13	235	391.1	416.7
2,4-DB	2016	13	239	65.2	69.2
2,4-DB	2016	13	243	1813.8	1860.1
2,4-DB	2016	13	249	12.5	15.7
2,4-DB	2016	13	251	504.1	592
2,4-DB	2016	13	253	3118.4	3232
2,4-DB	2016	13	259	397.8	421.6
2,4-DB	2016	13	261	2147.9	2241.5
2,4-DB	2016	13	267	359.1	373.9
2,4-DB	2016	13	269	45.5	47.5
2,4-DB	2016	13	271	20	20
2,4-DB	2016	13	273	2593.4	2686.5
2,4-DB	2016	13	275	1861.5	2005.8
2,4-DB	2016	13	277	1277.8	1277.8
2,4-DB	2016	13	279	312.4	323.2
2,4-DB	2016	13	283	47.4	52.9
2,4-DB	2016	13	287	1276	1276
2,4-DB	2016	13	289	55.4	68.7
2,4-DB	2016	13	295	0.4	190.2
2,4-DB	2016	13	299	187.9	195.9
2,4-DB	2016	13	301		13.4
2,4-DB	2016	13	303	230.1	235.9
2,4-DB	2016	13	305	605.2	620.8
2,4-DB	2016	13	307	767.2	811.6
2,4-DB	2016	13	309	56.5	61.9
2,4-DB	2016	13	313		101.5
2,4-DB	2016	13	315	961.8	961.8
2,4-DB	2016	13	321	2808.2	2808.2
2,4-DB	2016	16	1		104.1
2,4-DB	2016	16	3		56.8
2,4-DB	2016	16	5	179	179
2,4-DB	2016	16	7	270.9	270.9
2,4-DB	2016	16	9		14.3
2,4-DB	2016	16	11	474	474
2,4-DB	2016	16	13	113.2	113.2
2,4-DB	2016	16	15		7.8
2,4-DB	2016	16	17		12.7
2,4-DB	2016	16	19	391.8	391.8
2,4-DB	2016	16	21		92.9
2,4-DB	2016	16	23	375.3	375.3
2,4-DB	2016	16	25	307.2	307.2
2,4-DB	2016	16	27		362.7
2,4-DB	2016	16	29	219.6	219.6
2,4-DB	2016	16	31	307.7	307.7
2,4-DB	2016	16	33	230.2	230.2
2,4-DB	2016	16	35		12.1
2,4-DB	2016	16	37	169.3	169.3
2,4-DB	2016	16	39		317.2
2,4-DB	2016	16	41	306.7	306.7
2,4-DB	2016	16	43	174.1	174.1
2,4-DB	2016	16	45		103
2,4-DB	2016	16	47	176.5	176.5
2,4-DB	2016	16	49		131.1
2,4-DB	2016	16	51	740	740
2,4-DB	2016	16	53	210.8	210.8
2,4-DB	2016	16	55		87.8
2,4-DB	2016	16	57		29.4
2,4-DB	2016	16	59	190.6	190.6
2,4-DB	2016	16	61		60.5
2,4-DB	2016	16	63	130.1	130.1
2,4-DB	2016	16	65	174.1	174.1
2,4-DB	2016	16	67	211.9	211.9
2,4-DB	2016	16	69		71.2
2,4-DB	2016	16	71	329.9	329.9
2,4-DB	2016	16	73		386.4
2,4-DB	2016	16	75		118.4
2,4-DB	2016	16	77	136.4	136.4
2,4-DB	2016	16	79		2.2
2,4-DB	2016	16	81	146.1	146.1
2,4-DB	2016	16	83	342.6	342.6
2,4-DB	2016	16	85		11.6
2,4-DB	2016	16	87		250.2
2,4-DB	2016	17	1		534.2
2,4-DB	2016	17	3		65.8
2,4-DB	2016	17	5		102.3
2,4-DB	2016	17	7		114.2
2,4-DB	2016	17	9		226.7
2,4-DB	2016	17	11	85.8	246.3
2,4-DB	2016	17	13		47.8
2,4-DB	2016	17	15	131.5	276.4
2,4-DB	2016	17	17		80.6
2,4-DB	2016	17	19		343.4
2,4-DB	2016	17	21		154.3
2,4-DB	2016	17	23	112.8	187.3
2,4-DB	2016	17	25	137.9	235.2
2,4-DB	2016	17	27		168.3
2,4-DB	2016	17	29	136	240.2
2,4-DB	2016	17	31		27.6
2,4-DB	2016	17	33	113.4	158.4
2,4-DB	2016	17	35	85.3	133.4
2,4-DB	2016	17	37		124.2
2,4-DB	2016	17	39	34.5	96.6
2,4-DB	2016	17	41	127.4	245.9
2,4-DB	2016	17	43		4.6
2,4-DB	2016	17	45	180.7	304.8
2,4-DB	2016	17	47		107.8
2,4-DB	2016	17	49	116.7	335.1
2,4-DB	2016	17	51	167.9	398.7
2,4-DB	2016	17	53		169.4
2,4-DB	2016	17	55		203.4
2,4-DB	2016	17	57		507.4
2,4-DB	2016	17	59		132.6
2,4-DB	2016	17	61		126.8
2,4-DB	2016	17	63		79.3
2,4-DB	2016	17	65		194.6
2,4-DB	2016	17	67		378.2
2,4-DB	2016	17	69		89.3
2,4-DB	2016	17	71		244.8
2,4-DB	2016	17	73	169.2	350.8
2,4-DB	2016	17	75		459.2
2,4-DB	2016	17	77		240.7
2,4-DB	2016	17	79	146.3	230.1
2,4-DB	2016	17	81		281.3
2,4-DB	2016	17	83		89
2,4-DB	2016	17	85	611.7	1059.1
2,4-DB	2016	17	87		173.8
2,4-DB	2016	17	89		256.3
2,4-DB	2016	17	91		233
2,4-DB	2016	17	93		56.7
2,4-DB	2016	17	95		463.9
2,4-DB	2016	17	97		56.2
2,4-DB	2016	17	99		311.4
2,4-DB	2016	17	101	94.1	117.6
2,4-DB	2016	17	103	68.6	148.8
2,4-DB	2016	17	105		374.8
2,4-DB	2016	17	107	50	128.6
2,4-DB	2016	17	109		301.6
2,4-DB	2016	17	111		299.1
2,4-DB	2016	17	113	108	278.3
2,4-DB	2016	17	115	45.1	97.9
2,4-DB	2016	17	117		213.1
2,4-DB	2016	17	119		179
2,4-DB	2016	17	121	123.2	258.2
2,4-DB	2016	17	123	27.8	194.9
2,4-DB	2016	17	125	29.2	129.8
2,4-DB	2016	17	127		120
2,4-DB	2016	17	129	22.4	104.3
2,4-DB	2016	17	131	265.8	461.4
2,4-DB	2016	17	133		153.7
2,4-DB	2016	17	135		147.2
2,4-DB	2016	17	137		121.7
2,4-DB	2016	17	139	91.4	158.4
2,4-DB	2016	17	141	231.5	404.8
2,4-DB	2016	17	143	30.7	232.6
2,4-DB	2016	17	145		227.2
2,4-DB	2016	17	147		166
2,4-DB	2016	17	149		233.8
2,4-DB	2016	17	151		118.8
2,4-DB	2016	17	153		87.6
2,4-DB	2016	17	155	14.3	39.5
2,4-DB	2016	17	157		232.5
2,4-DB	2016	17	159	109.6	155
2,4-DB	2016	17	161	100.6	219.2
2,4-DB	2016	17	163		175
2,4-DB	2016	17	165		152.3
2,4-DB	2016	17	167		155.1
2,4-DB	2016	17	169		256.4
2,4-DB	2016	17	171		49.1
2,4-DB	2016	17	173	193.4	360.9
2,4-DB	2016	17	175	23.7	76.1
2,4-DB	2016	17	177	445.9	619.3
2,4-DB	2016	17	179	42.6	177.3
2,4-DB	2016	17	181		155.3
2,4-DB	2016	17	183		260.3
2,4-DB	2016	17	185		70.3
2,4-DB	2016	17	187		239.3
2,4-DB	2016	17	189		239.8
2,4-DB	2016	17	191		350.9
2,4-DB	2016	17	193		214.8
2,4-DB	2016	17	195	58.6	169
2,4-DB	2016	17	197		151.5
2,4-DB	2016	17	199		154.7
2,4-DB	2016	17	201	154.4	219.9
2,4-DB	2016	17	203	41.8	197.8
2,4-DB	2016	18	1		205
2,4-DB	2016	18	3		363.1
2,4-DB	2016	18	5		551.6
2,4-DB	2016	18	7		692
2,4-DB	2016	18	9		51.9
2,4-DB	2016	18	11		754.7
2,4-DB	2016	18	13		39.9
2,4-DB	2016	18	15		577.6
2,4-DB	2016	18	17		618.2
2,4-DB	2016	18	19		150.2
2,4-DB	2016	18	21	432.6	531
2,4-DB	2016	18	23		721.4
2,4-DB	2016	18	25		123.9
2,4-DB	2016	18	27		395.1
2,4-DB	2016	18	29		168.4
2,4-DB	2016	18	31		633
2,4-DB	2016	18	33		197.4
2,4-DB	2016	18	35		142.9
2,4-DB	2016	18	37		324.3
2,4-DB	2016	18	39		642.7
2,4-DB	2016	18	41		133.8
2,4-DB	2016	18	43		68.7
2,4-DB	2016	18	45	541.6	668.8
2,4-DB	2016	18	47		304.7
2,4-DB	2016	18	49		560.9
2,4-DB	2016	18	51		402.8
2,4-DB	2016	18	53		760.3
2,4-DB	2016	18	55		411
2,4-DB	2016	18	57		433.7
2,4-DB	2016	18	59		548.4
2,4-DB	2016	18	61		466.2
2,4-DB	2016	18	63		539.4
2,4-DB	2016	18	65		256
2,4-DB	2016	18	67		506.6
2,4-DB	2016	18	69		124
2,4-DB	2016	18	71		611.7
2,4-DB	2016	18	73		666.1
2,4-DB	2016	18	75		167.9
2,4-DB	2016	18	77		158.8
2,4-DB	2016	18	79		181.8
2,4-DB	2016	18	81		426.7
2,4-DB	2016	18	83		473.6
2,4-DB	2016	18	85		691.7
2,4-DB	2016	18	87		358.3
2,4-DB	2016	18	89		345.6
2,4-DB	2016	18	91		695.7
2,4-DB	2016	18	93		513
2,4-DB	2016	18	95		674.7
2,4-DB	2016	18	97		95.2
2,4-DB	2016	18	99		612.3
2,4-DB	2016	18	101		123.7
2,4-DB	2016	18	103		659.8
2,4-DB	2016	18	105		183.1
2,4-DB	2016	18	107	728.9	876
2,4-DB	2016	18	109		368.3
2,4-DB	2016	18	111		504.9
2,4-DB	2016	18	113		283.6
2,4-DB	2016	18	115		79.7
2,4-DB	2016	18	117		292.1
2,4-DB	2016	18	119	169.5	326.6
2,4-DB	2016	18	121	399.5	578.6
2,4-DB	2016	18	123		186.4
2,4-DB	2016	18	125		222.5
2,4-DB	2016	18	127		424.6
2,4-DB	2016	18	129		343.7
2,4-DB	2016	18	131		489.9
2,4-DB	2016	18	133	471.5	664.4
2,4-DB	2016	18	135		197.9
2,4-DB	2016	18	137		173.7
2,4-DB	2016	18	139		715.7
2,4-DB	2016	18	141		378.6
2,4-DB	2016	18	143		70.7
2,4-DB	2016	18	145		696.7
2,4-DB	2016	18	147		384.8
2,4-DB	2016	18	149		313.2
2,4-DB	2016	18	151		236.3
2,4-DB	2016	18	153		342.7
2,4-DB	2016	18	155		164.6
2,4-DB	2016	18	157	577.9	721.3
2,4-DB	2016	18	159		494.8
2,4-DB	2016	18	161		116.4
2,4-DB	2016	18	163		153.7
2,4-DB	2016	18	165	209.6	326.6
2,4-DB	2016	18	167	346.6	393.8
2,4-DB	2016	18	169		659.4
2,4-DB	2016	18	171	456.9	545.9
2,4-DB	2016	18	173		223.3
2,4-DB	2016	18	175		619.9
2,4-DB	2016	18	177		242.1
2,4-DB	2016	18	179		121.5
2,4-DB	2016	18	181		698.6
2,4-DB	2016	18	183		157.3
2,4-DB	2016	19	1	4.2	456.9
2,4-DB	2016	19	3	2.7	398.2
2,4-DB	2016	19	5	1649	2117.1
2,4-DB	2016	19	7		717.8
2,4-DB	2016	19	9		98.8
2,4-DB	2016	19	11		405.7
2,4-DB	2016	19	13	273	359.1
2,4-DB	2016	19	15		320.4
2,4-DB	2016	19	17	345.2	424.5
2,4-DB	2016	19	19	402.5	495.9
2,4-DB	2016	19	21		417.5
2,4-DB	2016	19	23	438.2	590.5
2,4-DB	2016	19	25		79.8
2,4-DB	2016	19	27		113.9
2,4-DB	2016	19	29	4.7	261
2,4-DB	2016	19	31		404.2
2,4-DB	2016	19	33	201.8	302.9
2,4-DB	2016	19	35		561.2
2,4-DB	2016	19	37	559.2	658
2,4-DB	2016	19	39		859.1
2,4-DB	2016	19	41		417.5
2,4-DB	2016	19	43	1853.9	2176.6
2,4-DB	2016	19	45		543.9
2,4-DB	2016	19	47		257.6
2,4-DB	2016	19	49		468
2,4-DB	2016	19	51		706.8
2,4-DB	2016	19	53		902.3
2,4-DB	2016	19	55	926.9	1107.6
2,4-DB	2016	19	57		204.7
2,4-DB	2016	19	59		615.1
2,4-DB	2016	19	61	1884.6	2177.2
2,4-DB	2016	19	63		312.1
2,4-DB	2016	19	65	959.7	1167
2,4-DB	2016	19	67	748.9	858.9
2,4-DB	2016	19	69	212.4	314.3
2,4-DB	2016	19	71	4.2	135.7
2,4-DB	2016	19	73		128.2
2,4-DB	2016	19	75		166.1
2,4-DB	2016	19	77		288.9
2,4-DB	2016	19	79		160.4
2,4-DB	2016	19	81	443.5	515.7
2,4-DB	2016	19	83		291.7
2,4-DB	2016	19	85		231.4
2,4-DB	2016	19	87		327.1
2,4-DB	2016	19	89	550	637.9
2,4-DB	2016	19	91	90.3	156
2,4-DB	2016	19	93		119.8
2,4-DB	2016	19	95		554.1
2,4-DB	2016	19	97		1134.7
2,4-DB	2016	19	99		1134.9
2,4-DB	2016	19	101		350.9
2,4-DB	2016	19	103		485.2
2,4-DB	2016	19	105		606.7
2,4-DB	2016	19	107		493.4
2,4-DB	2016	19	109	228.4	392.9
2,4-DB	2016	19	111		386.7
2,4-DB	2016	19	113		417.6
2,4-DB	2016	19	115		162.1
2,4-DB	2016	19	117		717.3
2,4-DB	2016	19	119		677.2
2,4-DB	2016	19	121		983.7
2,4-DB	2016	19	123		358.9
2,4-DB	2016	19	125		801.8
2,4-DB	2016	19	127		416.2
2,4-DB	2016	19	129	3.6	83
2,4-DB	2016	19	131	328	442.4
2,4-DB	2016	19	133		178.5
2,4-DB	2016	19	135		825
2,4-DB	2016	19	137	3.5	168.1
2,4-DB	2016	19	139		262.8
2,4-DB	2016	19	141		459.3
2,4-DB	2016	19	143		150.6
2,4-DB	2016	19	145	4.3	271.6
2,4-DB	2016	19	147		466.4
2,4-DB	2016	19	149		1437.1
2,4-DB	2016	19	151		161.9
2,4-DB	2016	19	153		270
2,4-DB	2016	19	155	7.2	203
2,4-DB	2016	19	157		693.7
2,4-DB	2016	19	159		1187.1
2,4-DB	2016	19	161		89.2
2,4-DB	2016	19	163		202.9
2,4-DB	2016	19	165		113.4
2,4-DB	2016	19	167		638.3
2,4-DB	2016	19	169		454.7
2,4-DB	2016	19	171		1149.4
2,4-DB	2016	19	173	3.3	350.5
2,4-DB	2016	19	175		1175.7
2,4-DB	2016	19	177		575.3
2,4-DB	2016	19	179		425.5
2,4-DB	2016	19	181		844.7
2,4-DB	2016	19	183		342.3
2,4-DB	2016	19	185		1000.7
2,4-DB	2016	19	187		197
2,4-DB	2016	19	189	107.5	163.7
2,4-DB	2016	19	191	1597.8	1856.8
2,4-DB	2016	19	193		304.3
2,4-DB	2016	19	195	211.1	272.3
2,4-DB	2016	19	197	131.4	217.4
2,4-DB	2016	20	1		42.7
2,4-DB	2016	20	3	41.5	63.7
2,4-DB	2016	20	5	67	81.1
2,4-DB	2016	20	7	26.5	40.1
2,4-DB	2016	20	9	270.8	578.2
2,4-DB	2016	20	11		26.9
2,4-DB	2016	20	13	110.6	124.5
2,4-DB	2016	20	15		72.2
2,4-DB	2016	20	17	12.7	33.7
2,4-DB	2016	20	19		12.3
2,4-DB	2016	20	21		52
2,4-DB	2016	20	23		598
2,4-DB	2016	20	25		21.1
2,4-DB	2016	20	27		482.5
2,4-DB	2016	20	29		611.8
2,4-DB	2016	20	31	44.6	65.7
2,4-DB	2016	20	33	51.3	53.2
2,4-DB	2016	20	35		91.7
2,4-DB	2016	20	37		47.7
2,4-DB	2016	20	39		526.5
2,4-DB	2016	20	41	725	899.1
2,4-DB	2016	20	43	57	65.4
2,4-DB	2016	20	45	20.2	33
2,4-DB	2016	20	47	74.3	166.5
2,4-DB	2016	20	49		14.2
2,4-DB	2016	20	51	8.4	45.1
2,4-DB	2016	20	53	131.4	185.7
2,4-DB	2016	20	55		227.9
2,4-DB	2016	20	57		66.2
2,4-DB	2016	20	59	42.2	63.9
2,4-DB	2016	20	61	8	47.7
2,4-DB	2016	20	63		43.1
2,4-DB	2016	20	65		361.2
2,4-DB	2016	20	67		27.1
2,4-DB	2016	20	69		97.4
2,4-DB	2016	20	71		26.1
2,4-DB	2016	20	73		26.8
2,4-DB	2016	20	75		41.9
2,4-DB	2016	20	77	44.1	73.1
2,4-DB	2016	20	79	33.4	365
2,4-DB	2016	20	81		54.5
2,4-DB	2016	20	83		16.6
2,4-DB	2016	20	85	44.5	67.9
2,4-DB	2016	20	87	45.5	62.2
2,4-DB	2016	20	89		669.2
2,4-DB	2016	20	91	13.4	17
2,4-DB	2016	20	93		198
2,4-DB	2016	20	95	68	144.1
2,4-DB	2016	20	97	35.8	88.2
2,4-DB	2016	20	99		48.4
2,4-DB	2016	20	101		24.7
2,4-DB	2016	20	103	28.2	38.8
2,4-DB	2016	20	105	219.9	287.8
2,4-DB	2016	20	107	35	42.7
2,4-DB	2016	20	109		21.6
2,4-DB	2016	20	111	43.2	92.1
2,4-DB	2016	20	113	591.7	689.9
2,4-DB	2016	20	115	653.6	772
2,4-DB	2016	20	117	143.7	193.3
2,4-DB	2016	20	119		24
2,4-DB	2016	20	121	28.2	36
2,4-DB	2016	20	123		726.7
2,4-DB	2016	20	125		45.1
2,4-DB	2016	20	127	27.1	86.3
2,4-DB	2016	20	129		8.7
2,4-DB	2016	20	131	116	181.8
2,4-DB	2016	20	133		37.7
2,4-DB	2016	20	135		28.2
2,4-DB	2016	20	137		470.9
2,4-DB	2016	20	139	41.9	63.9
2,4-DB	2016	20	141		505.3
2,4-DB	2016	20	143		578.4
2,4-DB	2016	20	145	194.6	249.2
2,4-DB	2016	20	147		469.3
2,4-DB	2016	20	149	41.2	114
2,4-DB	2016	20	151	34.8	124.5
2,4-DB	2016	20	153		659.1
2,4-DB	2016	20	155	170.7	451.6
2,4-DB	2016	20	157		563.8
2,4-DB	2016	20	159	317.4	429.4
2,4-DB	2016	20	161	35.6	82.2
2,4-DB	2016	20	163		452.5
2,4-DB	2016	20	165	28.3	97.8
2,4-DB	2016	20	167	40.7	80.9
2,4-DB	2016	20	169	417.8	517
2,4-DB	2016	20	171		21.4
2,4-DB	2016	20	173	114.7	458.8
2,4-DB	2016	20	175		36.5
2,4-DB	2016	20	177	21.4	32.4
2,4-DB	2016	20	179		476
2,4-DB	2016	20	181		659.1
2,4-DB	2016	20	183		593.3
2,4-DB	2016	20	185	138.6	201.7
2,4-DB	2016	20	187		8.2
2,4-DB	2016	20	189		17.4
2,4-DB	2016	20	191	77	540.9
2,4-DB	2016	20	193		808.9
2,4-DB	2016	20	195		48
2,4-DB	2016	20	197	15.7	49.5
2,4-DB	2016	20	199		16
2,4-DB	2016	20	201		499.5
2,4-DB	2016	20	203		22.9
2,4-DB	2016	20	205		44
2,4-DB	2016	20	207		27.1
2,4-DB	2016	20	209	2.7	3.3
2,4-DB	2016	21	1		263
2,4-DB	2016	21	3		306.1
2,4-DB	2016	21	5	7.2	30.9
2,4-DB	2016	21	7		106.7
2,4-DB	2016	21	9		429.1
2,4-DB	2016	21	11	14.4	60.4
2,4-DB	2016	21	13		1
2,4-DB	2016	21	15		29.5
2,4-DB	2016	21	17	19.7	175.6
2,4-DB	2016	21	19		4.5
2,4-DB	2016	21	21	8.4	40.9
2,4-DB	2016	21	23		43.3
2,4-DB	2016	21	25		1.8
2,4-DB	2016	21	27		372.5
2,4-DB	2016	21	29		79.7
2,4-DB	2016	21	31		174.8
2,4-DB	2016	21	33	205.1	252.1
2,4-DB	2016	21	35		153.2
2,4-DB	2016	21	37		14.1
2,4-DB	2016	21	39		62.5
2,4-DB	2016	21	41		20.4
2,4-DB	2016	21	43		21.6
2,4-DB	2016	21	45		277.7
2,4-DB	2016	21	47	387.3	485
2,4-DB	2016	21	49	14	54.7
2,4-DB	2016	21	51		2.2
2,4-DB	2016	21	53		126.2
2,4-DB	2016	21	55	251.5	275.9
2,4-DB	2016	21	57		98.7
2,4-DB	2016	21	59	201.2	295.5
2,4-DB	2016	21	61		121.5
2,4-DB	2016	21	63		8.4
2,4-DB	2016	21	65		10.5
2,4-DB	2016	21	67	12.1	42.3
2,4-DB	2016	21	69	15.3	141.2
2,4-DB	2016	21	71		0.4
2,4-DB	2016	21	73	6.7	26.5
2,4-DB	2016	21	75		44.2
2,4-DB	2016	21	77		11.9
2,4-DB	2016	21	79	13.7	68.1
2,4-DB	2016	21	81		44.3
2,4-DB	2016	21	83		226.5
2,4-DB	2016	21	85		309.8
2,4-DB	2016	21	87		241
2,4-DB	2016	21	89		15.4
2,4-DB	2016	21	91	125.9	144.3
2,4-DB	2016	21	93		342.3
2,4-DB	2016	21	95		0.4
2,4-DB	2016	21	97	14.6	103.7
2,4-DB	2016	21	99		385.3
2,4-DB	2016	21	101	100.4	204.6
2,4-DB	2016	21	103		84.1
2,4-DB	2016	21	105		45.9
2,4-DB	2016	21	107	227.8	274
2,4-DB	2016	21	109		18.6
2,4-DB	2016	21	111		33
2,4-DB	2016	21	113	8.2	35.4
2,4-DB	2016	21	115		2.8
2,4-DB	2016	21	117		20.7
2,4-DB	2016	21	119		0.6
2,4-DB	2016	21	121		5.7
2,4-DB	2016	21	123		155.4
2,4-DB	2016	21	125		16.8
2,4-DB	2016	21	127		5.2
2,4-DB	2016	21	129		2.8
2,4-DB	2016	21	131		0.1
2,4-DB	2016	21	133		0.1
2,4-DB	2016	21	135		23.1
2,4-DB	2016	21	137	15.4	149.2
2,4-DB	2016	21	139		290.2
2,4-DB	2016	21	141	332.6	420.7
2,4-DB	2016	21	143		97.9
2,4-DB	2016	21	145		67.3
2,4-DB	2016	21	147		3.6
2,4-DB	2016	21	149	97.9	161.1
2,4-DB	2016	21	151	25.8	56.8
2,4-DB	2016	21	153		4.9
2,4-DB	2016	21	155		355.6
2,4-DB	2016	21	157		175.6
2,4-DB	2016	21	159		0.8
2,4-DB	2016	21	161	9.4	112
2,4-DB	2016	21	163		200.5
2,4-DB	2016	21	165		9.9
2,4-DB	2016	21	167	13.4	113
2,4-DB	2016	21	169		264.1
2,4-DB	2016	21	171		323.9
2,4-DB	2016	21	173	9.5	29.8
2,4-DB	2016	21	175		12.2
2,4-DB	2016	21	177	217.1	241.8
2,4-DB	2016	21	179		367.6
2,4-DB	2016	21	181	9	77.9
2,4-DB	2016	21	183	283.9	327
2,4-DB	2016	21	185		30.2
2,4-DB	2016	21	187		63.7
2,4-DB	2016	21	189		3.2
2,4-DB	2016	21	191		27.4
2,4-DB	2016	21	193		1.5
2,4-DB	2016	21	195		1.3
2,4-DB	2016	21	197		5.2
2,4-DB	2016	21	199		46.4
2,4-DB	2016	21	201	3.4	21.5
2,4-DB	2016	21	203		30.6
2,4-DB	2016	21	205		7.8
2,4-DB	2016	21	207		184.2
2,4-DB	2016	21	209	13	70.3
2,4-DB	2016	21	211	10.8	103.1
2,4-DB	2016	21	213	158.3	207.9
2,4-DB	2016	21	215	4.6	39
2,4-DB	2016	21	217		140.3
2,4-DB	2016	21	219	222.6	280
2,4-DB	2016	21	221		227.8
2,4-DB	2016	21	223		32.8
2,4-DB	2016	21	225	141.7	202.7
2,4-DB	2016	21	227		286
2,4-DB	2016	21	229	11.9	63.9
2,4-DB	2016	21	231		24.1
2,4-DB	2016	21	233	157.7	211.1
2,4-DB	2016	21	235		16.2
2,4-DB	2016	21	237		7.7
2,4-DB	2016	21	239	11.5	40.2
2,4-DB	2016	24	1	10.9	10.9
2,4-DB	2016	24	5	10.8	10.8
2,4-DB	2016	24	11	0.7	0.7
2,4-DB	2016	24	13	22	22
2,4-DB	2016	24	15	1.3	1.3
2,4-DB	2016	24	21	51.3	51.3
2,4-DB	2016	24	23	78	78
2,4-DB	2016	24	25	14.2	14.2
2,4-DB	2016	24	27	6.1	6.1
2,4-DB	2016	24	29	0.8	0.8
2,4-DB	2016	24	31	3.4	3.4
2,4-DB	2016	24	35	0.7	0.7
2,4-DB	2016	24	41	0.1	0.1
2,4-DB	2016	24	43	43.6	43.6
2,4-DB	2016	25	3		11.3
2,4-DB	2016	25	5		4.2
2,4-DB	2016	25	7		0.7
2,4-DB	2016	25	9		3
2,4-DB	2016	25	11		11.8
2,4-DB	2016	25	13		6.5
2,4-DB	2016	25	15		4.6
2,4-DB	2016	25	17		4.1
2,4-DB	2016	25	21		1
2,4-DB	2016	25	23		3.1
2,4-DB	2016	25	27		19.4
2,4-DB	2016	26	1		224
2,4-DB	2016	26	3		105.6
2,4-DB	2016	26	5		343.6
2,4-DB	2016	26	7		376.5
2,4-DB	2016	26	9		262
2,4-DB	2016	26	11		100.6
2,4-DB	2016	26	13		12.5
2,4-DB	2016	26	15		385.9
2,4-DB	2016	26	17		126.9
2,4-DB	2016	26	19		39.5
2,4-DB	2016	26	21		109.6
2,4-DB	2016	26	23		229.2
2,4-DB	2016	26	25		254.2
2,4-DB	2016	26	27		195.2
2,4-DB	2016	26	29		185.2
2,4-DB	2016	26	31		269.2
2,4-DB	2016	26	33		125.4
2,4-DB	2016	26	35		306.6
2,4-DB	2016	26	37		327.2
2,4-DB	2016	26	39		0.2
2,4-DB	2016	26	41		328.6
2,4-DB	2016	26	43		128.3
2,4-DB	2016	26	45		305.2
2,4-DB	2016	26	47		277.3
2,4-DB	2016	26	49		206.1
2,4-DB	2016	26	51		269.8
2,4-DB	2016	26	53		11.6
2,4-DB	2016	26	55		245.7
2,4-DB	2016	26	57		280.4
2,4-DB	2016	26	59		374.2
2,4-DB	2016	26	61		41.2
2,4-DB	2016	26	63		292.7
2,4-DB	2016	26	65		281.3
2,4-DB	2016	26	67		360
2,4-DB	2016	26	69		186.2
2,4-DB	2016	26	71		27.5
2,4-DB	2016	26	73		451.1
2,4-DB	2016	26	75		393.8
2,4-DB	2016	26	77		237.6
2,4-DB	2016	26	79		72.8
2,4-DB	2016	26	81		364.4
2,4-DB	2016	26	85		72.9
2,4-DB	2016	26	87		443.6
2,4-DB	2016	26	89		101.7
2,4-DB	2016	26	91		216.7
2,4-DB	2016	26	93		240.4
2,4-DB	2016	26	95		18.9
2,4-DB	2016	26	97		64.6
2,4-DB	2016	26	99		78.3
2,4-DB	2016	26	101		103.8
2,4-DB	2016	26	103		63.7
2,4-DB	2016	26	105		212.8
2,4-DB	2016	26	107		565
2,4-DB	2016	26	109		403.9
2,4-DB	2016	26	111		113.9
2,4-DB	2016	26	113		354.8
2,4-DB	2016	26	115		95.9
2,4-DB	2016	26	117		458.4
2,4-DB	2016	26	119		135.9
2,4-DB	2016	26	121		184.3
2,4-DB	2016	26	123		417
2,4-DB	2016	26	125		85.2
2,4-DB	2016	26	127		286.7
2,4-DB	2016	26	129		324.5
2,4-DB	2016	26	131		26.1
2,4-DB	2016	26	133		585.5
2,4-DB	2016	26	135		92.1
2,4-DB	2016	26	137		196.8
2,4-DB	2016	26	139		281.8
2,4-DB	2016	26	141		357.5
2,4-DB	2016	26	143		28.2
2,4-DB	2016	26	145		84.3
2,4-DB	2016	26	147		224.9
2,4-DB	2016	26	149		253.5
2,4-DB	2016	26	151		609.3
2,4-DB	2016	26	153		35.3
2,4-DB	2016	26	155		366.6
2,4-DB	2016	26	157		311.9
2,4-DB	2016	26	159		204.7
2,4-DB	2016	26	161		392
2,4-DB	2016	26	163		18.3
2,4-DB	2016	26	165		172
2,4-DB	2016	27	1		175.2
2,4-DB	2016	27	3		186.5
2,4-DB	2016	27	5		9.4
2,4-DB	2016	27	7		769.6
2,4-DB	2016	27	9	4.2	380.4
2,4-DB	2016	27	11		95.6
2,4-DB	2016	27	13		367.3
2,4-DB	2016	27	15		540.7
2,4-DB	2016	27	17		305.7
2,4-DB	2016	27	19	5.3	342.2
2,4-DB	2016	27	21		278.7
2,4-DB	2016	27	23		152.7
2,4-DB	2016	27	25		263.4
2,4-DB	2016	27	27		21.5
2,4-DB	2016	27	29		2.5
2,4-DB	2016	27	33		242.5
2,4-DB	2016	27	35		230
2,4-DB	2016	27	37		422.9
2,4-DB	2016	27	39		213.7
2,4-DB	2016	27	41		602.3
2,4-DB	2016	27	43		286.9
2,4-DB	2016	27	45		1813.1
2,4-DB	2016	27	47		545.5
2,4-DB	2016	27	49		1199.9
2,4-DB	2016	27	51		111.1
2,4-DB	2016	27	53		163.9
2,4-DB	2016	27	55		1539.5
2,4-DB	2016	27	57		244.5
2,4-DB	2016	27	59		244.4
2,4-DB	2016	27	61		299.4
2,4-DB	2016	27	63		173.1
2,4-DB	2016	27	65		396.4
2,4-DB	2016	27	67	13.1	513
2,4-DB	2016	27	69		18.3
2,4-DB	2016	27	71		245.2
2,4-DB	2016	27	73		309.6
2,4-DB	2016	27	77		126.1
2,4-DB	2016	27	79		501.2
2,4-DB	2016	27	81		461.7
2,4-DB	2016	27	83		288.5
2,4-DB	2016	27	85	10.3	233.2
2,4-DB	2016	27	87		8.2
2,4-DB	2016	27	89		36.7
2,4-DB	2016	27	91		226.1
2,4-DB	2016	27	93	11.3	291.6
2,4-DB	2016	27	95		329.7
2,4-DB	2016	27	97	4.2	1286.3
2,4-DB	2016	27	99		382.6
2,4-DB	2016	27	101		492.4
2,4-DB	2016	27	103		519
2,4-DB	2016	27	105		245.2
2,4-DB	2016	27	107		23.1
2,4-DB	2016	27	109		1025.6
2,4-DB	2016	27	111		2200.9
2,4-DB	2016	27	113		17.4
2,4-DB	2016	27	115		488.6
2,4-DB	2016	27	117		488.4
2,4-DB	2016	27	119		37.5
2,4-DB	2016	27	121		568.3
2,4-DB	2016	27	123		2.3
2,4-DB	2016	27	125		10.9
2,4-DB	2016	27	127		231.5
2,4-DB	2016	27	129	25	131.5
2,4-DB	2016	27	131		1231.9
2,4-DB	2016	27	133		242
2,4-DB	2016	27	135		20.5
2,4-DB	2016	27	139	3.8	233.1
2,4-DB	2016	27	141	1.8	144.9
2,4-DB	2016	27	143	13.3	243.1
2,4-DB	2016	27	145	12	2858.7
2,4-DB	2016	27	147		608.1
2,4-DB	2016	27	149		157.8
2,4-DB	2016	27	151		233.7
2,4-DB	2016	27	153	6.2	1261.6
2,4-DB	2016	27	155		98.5
2,4-DB	2016	27	157		1225.5
2,4-DB	2016	27	159	0.9	497
2,4-DB	2016	27	161		280.2
2,4-DB	2016	27	163		180.8
2,4-DB	2016	27	165		156.8
2,4-DB	2016	27	167		202.3
2,4-DB	2016	27	169		1557.5
2,4-DB	2016	27	171	9.1	615.9
2,4-DB	2016	27	173		357.5
2,4-DB	2016	28	7	4.3	4.3
2,4-DB	2016	28	9		3.4
2,4-DB	2016	28	13	26.7	33.3
2,4-DB	2016	28	15	31.8	31.8
2,4-DB	2016	28	21	2.6	2.6
2,4-DB	2016	28	27	176.9	176.9
2,4-DB	2016	28	29	2	2
2,4-DB	2016	28	31	21.7	21.7
2,4-DB	2016	28	33	29.1	37.1
2,4-DB	2016	28	35	1.5	1.5
2,4-DB	2016	28	39	115.7	115.7
2,4-DB	2016	28	41	140.3	140.3
2,4-DB	2016	28	43	11.4	12.7
2,4-DB	2016	28	49	13.3	13.3
2,4-DB	2016	28	51	141.7	141.7
2,4-DB	2016	28	53	73.8	73.8
2,4-DB	2016	28	57	17.6	17.6
2,4-DB	2016	28	59	1	1
2,4-DB	2016	28	63	5.3	5.3
2,4-DB	2016	28	67	0.5	0.5
2,4-DB	2016	28	71		2.3
2,4-DB	2016	28	73	1.5	1.5
2,4-DB	2016	28	77	1.3	1.3
2,4-DB	2016	28	81	21.9	21.9
2,4-DB	2016	28	83	84.5	84.5
2,4-DB	2016	28	87	67.8	67.8
2,4-DB	2016	28	93		6.2
2,4-DB	2016	28	95	112.5	112.5
2,4-DB	2016	28	101	1	1
2,4-DB	2016	28	103	28.7	28.7
2,4-DB	2016	28	107	74.6	82.4
2,4-DB	2016	28	109	3	3
2,4-DB	2016	28	111	1.2	1.2
2,4-DB	2016	28	115	25.1	25.1
2,4-DB	2016	28	119	77.7	77.7
2,4-DB	2016	28	121	3.6	3.6
2,4-DB	2016	28	125	62.8	62.8
2,4-DB	2016	28	127	1	1
2,4-DB	2016	28	129	0.6	0.6
2,4-DB	2016	28	135	93.9	93.9
2,4-DB	2016	28	137	15.8	20.3
2,4-DB	2016	28	143	78.1	78.1
2,4-DB	2016	28	147	1.8	1.8
2,4-DB	2016	28	149	18.8	18.8
2,4-DB	2016	28	151	129.2	129.2
2,4-DB	2016	28	161	23.7	25.1
2,4-DB	2016	28	163	65.6	65.6
2,4-DB	2016	29	1	2.8	975
2,4-DB	2016	29	3		468.6
2,4-DB	2016	29	5		183.7
2,4-DB	2016	29	7		442.6
2,4-DB	2016	29	9	11.7	11.7
2,4-DB	2016	29	11	182.6	182.6
2,4-DB	2016	29	13	25	1228.8
2,4-DB	2016	29	15		1054.5
2,4-DB	2016	29	17		65.2
2,4-DB	2016	29	19		583.6
2,4-DB	2016	29	21		317.1
2,4-DB	2016	29	23		197.3
2,4-DB	2016	29	25		567.6
2,4-DB	2016	29	27		871.5
2,4-DB	2016	29	29		717.1
2,4-DB	2016	29	31		600.3
2,4-DB	2016	29	33	7.9	588.4
2,4-DB	2016	29	35		0.1
2,4-DB	2016	29	37	14.5	836.4
2,4-DB	2016	29	39	1.7	919.5
2,4-DB	2016	29	41	8.5	709.6
2,4-DB	2016	29	43	1.5	1.5
2,4-DB	2016	29	45		494.4
2,4-DB	2016	29	47		384.1
2,4-DB	2016	29	49		429.7
2,4-DB	2016	29	51		702.3
2,4-DB	2016	29	53		723.7
2,4-DB	2016	29	55		904.1
2,4-DB	2016	29	57	71.6	71.6
2,4-DB	2016	29	59		1073.2
2,4-DB	2016	29	61		598.4
2,4-DB	2016	29	63		563.4
2,4-DB	2016	29	65		0.3
2,4-DB	2016	29	67		0.8
2,4-DB	2016	29	69		61.3
2,4-DB	2016	29	71		884.5
2,4-DB	2016	29	73		692.3
2,4-DB	2016	29	75		690.4
2,4-DB	2016	29	77	7.7	7.7
2,4-DB	2016	29	79	4.1	393.8
2,4-DB	2016	29	81		983.2
2,4-DB	2016	29	83	14.3	1025.4
2,4-DB	2016	29	85		884.3
2,4-DB	2016	29	87		164.2
2,4-DB	2016	29	89		533.3
2,4-DB	2016	29	93		0
2,4-DB	2016	29	95	7.6	204.6
2,4-DB	2016	29	97	99.4	99.4
2,4-DB	2016	29	99		340.6
2,4-DB	2016	29	101	16	1114.6
2,4-DB	2016	29	103		496.5
2,4-DB	2016	29	105		1481.5
2,4-DB	2016	29	107	23.3	507.6
2,4-DB	2016	29	109	31.6	31.6
2,4-DB	2016	29	111		354.6
2,4-DB	2016	29	113		422.3
2,4-DB	2016	29	115	4.8	745.3
2,4-DB	2016	29	117	7.1	491.9
2,4-DB	2016	29	119	2.9	2.9
2,4-DB	2016	29	121	5.7	1024.9
2,4-DB	2016	29	123		1.9
2,4-DB	2016	29	125		1120.9
2,4-DB	2016	29	127		318.6
2,4-DB	2016	29	129	2	833.9
2,4-DB	2016	29	131		1393.9
2,4-DB	2016	29	133		74.1
2,4-DB	2016	29	135		912.3
2,4-DB	2016	29	137		527.4
2,4-DB	2016	29	139		406.9
2,4-DB	2016	29	141		822
2,4-DB	2016	29	143		60.5
2,4-DB	2016	29	145	21.6	21.6
2,4-DB	2016	29	147		1275.7
2,4-DB	2016	29	151		1194.2
2,4-DB	2016	29	153		0.6
2,4-DB	2016	29	155		46.2
2,4-DB	2016	29	157		523.9
2,4-DB	2016	29	159		995.8
2,4-DB	2016	29	161		712.9
2,4-DB	2016	29	163		709.7
2,4-DB	2016	29	165		293.3
2,4-DB	2016	29	167		1699
2,4-DB	2016	29	169		623
2,4-DB	2016	29	171	1.6	1170.1
2,4-DB	2016	29	173		416
2,4-DB	2016	29	175	3.6	465
2,4-DB	2016	29	177		624.4
2,4-DB	2016	29	179		0.2
2,4-DB	2016	29	181		20
2,4-DB	2016	29	183		160
2,4-DB	2016	29	185	7.5	905.3
2,4-DB	2016	29	186		443.8
2,4-DB	2016	29	187		406.7
2,4-DB	2016	29	189		48.8
2,4-DB	2016	29	195		448
2,4-DB	2016	29	197	1.5	584.8
2,4-DB	2016	29	199		493.1
2,4-DB	2016	29	201		180.7
2,4-DB	2016	29	205		445.3
2,4-DB	2016	29	207		244.6
2,4-DB	2016	29	209	5.3	5.3
2,4-DB	2016	29	211	2.6	1067.6
2,4-DB	2016	29	213		0.4
2,4-DB	2016	29	215		0.6
2,4-DB	2016	29	217	13	1188.4
2,4-DB	2016	29	219		191.8
2,4-DB	2016	29	221		493.4
2,4-DB	2016	29	223		6.9
2,4-DB	2016	29	225		1.6
2,4-DB	2016	29	227		546.8
2,4-DB	2016	29	229		0.9
2,4-DB	2016	30	1		149.3
2,4-DB	2016	30	3		213.6
2,4-DB	2016	30	7		202.4
2,4-DB	2016	30	9		141.6
2,4-DB	2016	30	11		8
2,4-DB	2016	30	13		512.1
2,4-DB	2016	30	17		9.8
2,4-DB	2016	30	23		50
2,4-DB	2016	30	25		2.4
2,4-DB	2016	30	27		1251.3
2,4-DB	2016	30	29		143.4
2,4-DB	2016	30	31		270.2
2,4-DB	2016	30	37		140.4
2,4-DB	2016	30	39		74
2,4-DB	2016	30	43		78.2
2,4-DB	2016	30	45		739.2
2,4-DB	2016	30	47		360.8
2,4-DB	2016	30	49		198.2
2,4-DB	2016	30	53		21.3
2,4-DB	2016	30	57		263.1
2,4-DB	2016	30	59		169.3
2,4-DB	2016	30	61		9.3
2,4-DB	2016	30	63		66.6
2,4-DB	2016	30	65		251.9
2,4-DB	2016	30	67		158.9
2,4-DB	2016	30	69		111.5
2,4-DB	2016	30	75		2.5
2,4-DB	2016	30	77		143.4
2,4-DB	2016	30	79		14.1
2,4-DB	2016	30	81		107.3
2,4-DB	2016	30	87		20.2
2,4-DB	2016	30	89		106.4
2,4-DB	2016	30	93		14.2
2,4-DB	2016	30	95		243.4
2,4-DB	2016	30	97		96.9
2,4-DB	2016	30	103		37.3
2,4-DB	2016	30	107		247.8
2,4-DB	2016	30	109		7.1
2,4-DB	2016	30	111		290.6
2,4-DB	2016	31	1	257.6	257.6
2,4-DB	2016	31	3		924.5
2,4-DB	2016	31	11		769.6
2,4-DB	2016	31	19		245.1
2,4-DB	2016	31	21		171.9
2,4-DB	2016	31	23		553.4
2,4-DB	2016	31	25		322.9
2,4-DB	2016	31	27		681.6
2,4-DB	2016	31	29		237.4
2,4-DB	2016	31	35		101.1
2,4-DB	2016	31	37		298.7
2,4-DB	2016	31	39		265.8
2,4-DB	2016	31	41		246.1
2,4-DB	2016	31	43		135.1
2,4-DB	2016	31	47		190
2,4-DB	2016	31	51		470
2,4-DB	2016	31	53		264.5
2,4-DB	2016	31	55		67.5
2,4-DB	2016	31	57		197.9
2,4-DB	2016	31	59		101.7
2,4-DB	2016	31	61	180.4	180.4
2,4-DB	2016	31	63		244.5
2,4-DB	2016	31	65	299.8	299.8
2,4-DB	2016	31	67		192.5
2,4-DB	2016	31	73	149.7	149.7
2,4-DB	2016	31	77		114.5
2,4-DB	2016	31	79		111.1
2,4-DB	2016	31	81		319.7
2,4-DB	2016	31	83	219.9	219.9
2,4-DB	2016	31	85		163.4
2,4-DB	2016	31	87		251.1
2,4-DB	2016	31	93		123.2
2,4-DB	2016	31	95		125.3
2,4-DB	2016	31	97		72.1
2,4-DB	2016	31	99	258.9	258.9
2,4-DB	2016	31	101		270.3
2,4-DB	2016	31	107		2168.6
2,4-DB	2016	31	109		614.7
2,4-DB	2016	31	111		432.8
2,4-DB	2016	31	119		404.8
2,4-DB	2016	31	121		323.2
2,4-DB	2016	31	125		591.7
2,4-DB	2016	31	127		64.5
2,4-DB	2016	31	129		179.3
2,4-DB	2016	31	131		119.6
2,4-DB	2016	31	133		69.4
2,4-DB	2016	31	135		442.3
2,4-DB	2016	31	137	259.7	259.7
2,4-DB	2016	31	139		488
2,4-DB	2016	31	141		719.8
2,4-DB	2016	31	143		349.6
2,4-DB	2016	31	145		387.8
2,4-DB	2016	31	147		88.3
2,4-DB	2016	31	151		123.5
2,4-DB	2016	31	153		81.2
2,4-DB	2016	31	155		521
2,4-DB	2016	31	159		514.4
2,4-DB	2016	31	163		110.5
2,4-DB	2016	31	167		391.4
2,4-DB	2016	31	169		148.3
2,4-DB	2016	31	173		162.1
2,4-DB	2016	31	175		115.2
2,4-DB	2016	31	177		276.5
2,4-DB	2016	31	179		287.5
2,4-DB	2016	31	181	248.8	248.8
2,4-DB	2016	31	185		383.7
2,4-DB	2016	32	1		683.6
2,4-DB	2016	32	3		66.2
2,4-DB	2016	32	5		176.4
2,4-DB	2016	32	7	463.1	463.1
2,4-DB	2016	32	9		264.6
2,4-DB	2016	32	11	595.4	595.4
2,4-DB	2016	32	13		2293.4
2,4-DB	2016	32	15	793.9	793.9
2,4-DB	2016	32	17		414.6
2,4-DB	2016	32	19		1076.1
2,4-DB	2016	32	21		101.8
2,4-DB	2016	32	23		176.4
2,4-DB	2016	32	27		560.1
2,4-DB	2016	32	29		4.2
2,4-DB	2016	32	31		132.3
2,4-DB	2016	32	33	374.9	374.9
2,4-DB	2016	32	510		10.1
2,4-DB	2016	33	1		1.3
2,4-DB	2016	33	3		1.1
2,4-DB	2016	33	5		3.2
2,4-DB	2016	33	7		4.1
2,4-DB	2016	33	9		3.9
2,4-DB	2016	33	11		5.2
2,4-DB	2016	33	13		4.3
2,4-DB	2016	33	15		2.5
2,4-DB	2016	33	17		2.7
2,4-DB	2016	33	19		3.2
2,4-DB	2016	34	1	0.1	0.1
2,4-DB	2016	34	5	0.7	0.7
2,4-DB	2016	34	7	0.1	0.1
2,4-DB	2016	34	9	0.1	0.1
2,4-DB	2016	34	11	0.7	0.7
2,4-DB	2016	34	15	0.6	0.6
2,4-DB	2016	34	19	1.4	1.4
2,4-DB	2016	34	21	0.1	0.1
2,4-DB	2016	34	23	0.1	0.1
2,4-DB	2016	34	25	0.6	0.6
2,4-DB	2016	34	27	0.2	0.2
2,4-DB	2016	34	29	0.1	0.1
2,4-DB	2016	34	31	0	0
2,4-DB	2016	34	33	1.7	1.7
2,4-DB	2016	34	35	0.7	0.7
2,4-DB	2016	34	37	1.6	1.6
2,4-DB	2016	34	41	1.5	1.5
2,4-DB	2016	35	1	0.9	17.4
2,4-DB	2016	35	3		1.5
2,4-DB	2016	35	5		302.4
2,4-DB	2016	35	6	4.1	6.7
2,4-DB	2016	35	7		10
2,4-DB	2016	35	9		3.5
2,4-DB	2016	35	11		14.9
2,4-DB	2016	35	13		155
2,4-DB	2016	35	15		194
2,4-DB	2016	35	17		12
2,4-DB	2016	35	19		2
2,4-DB	2016	35	23		41.3
2,4-DB	2016	35	25	7.1	39.7
2,4-DB	2016	35	27		1.5
2,4-DB	2016	35	28		0
2,4-DB	2016	35	29		52.9
2,4-DB	2016	35	31	8	12.1
2,4-DB	2016	35	33		6.1
2,4-DB	2016	35	35		13.3
2,4-DB	2016	35	37		4.1
2,4-DB	2016	35	39	3.5	90.7
2,4-DB	2016	35	41	8.1	12.8
2,4-DB	2016	35	43	2.4	32.2
2,4-DB	2016	35	45	6.6	246.1
2,4-DB	2016	35	47		7.3
2,4-DB	2016	35	49	1.8	34.9
2,4-DB	2016	35	51		24.8
2,4-DB	2016	35	53		61.9
2,4-DB	2016	35	55	0.7	58.5
2,4-DB	2016	35	57		13
2,4-DB	2016	35	59		2
2,4-DB	2016	35	61	1.7	43
2,4-DB	2016	36	1		67.3
2,4-DB	2016	36	3		2.5
2,4-DB	2016	36	7		3.2
2,4-DB	2016	36	9		7.9
2,4-DB	2016	36	11		16.4
2,4-DB	2016	36	13		5.7
2,4-DB	2016	36	15		4.4
2,4-DB	2016	36	17		7.5
2,4-DB	2016	36	19		47
2,4-DB	2016	36	21		35.7
2,4-DB	2016	36	23		6.9
2,4-DB	2016	36	25		35.3
2,4-DB	2016	36	27		25.1
2,4-DB	2016	36	29	6.2	6.2
2,4-DB	2016	36	31		29.8
2,4-DB	2016	36	33		56
2,4-DB	2016	36	35		23.5
2,4-DB	2016	36	37	10.7	10.7
2,4-DB	2016	36	39		16.2
2,4-DB	2016	36	43		14
2,4-DB	2016	36	45		88.1
2,4-DB	2016	36	49		66
2,4-DB	2016	36	51	15.5	15.5
2,4-DB	2016	36	53		14
2,4-DB	2016	36	55	7.4	7.4
2,4-DB	2016	36	57		104.6
2,4-DB	2016	36	63	12	12
2,4-DB	2016	36	65		27.7
2,4-DB	2016	36	67		12.8
2,4-DB	2016	36	69	8.6	8.6
2,4-DB	2016	36	71		16.2
2,4-DB	2016	36	73	2.9	2.9
2,4-DB	2016	36	75		5.1
2,4-DB	2016	36	77		12.2
2,4-DB	2016	36	83		37.3
2,4-DB	2016	36	89		88.1
2,4-DB	2016	36	91		23.5
2,4-DB	2016	36	93		6.5
2,4-DB	2016	36	95		56.4
2,4-DB	2016	36	97		5
2,4-DB	2016	36	99	6.3	6.3
2,4-DB	2016	36	101		26.2
2,4-DB	2016	36	103	0.4	0.7
2,4-DB	2016	36	105		11.8
2,4-DB	2016	36	107		9.4
2,4-DB	2016	36	109		4
2,4-DB	2016	36	111		8.9
2,4-DB	2016	36	113		0.6
2,4-DB	2016	36	115		81.9
2,4-DB	2016	36	117	6.1	6.1
2,4-DB	2016	36	119		2.7
2,4-DB	2016	36	121	18.3	18.3
2,4-DB	2016	36	123	16.6	16.6
2,4-DB	2016	37	3		0
2,4-DB	2016	37	7		23.2
2,4-DB	2016	37	13	46.4	81.7
2,4-DB	2016	37	15	834	891
2,4-DB	2016	37	17	37.2	37.2
2,4-DB	2016	37	19	0.2	0.2
2,4-DB	2016	37	21	6.6	187.8
2,4-DB	2016	37	23	0.3	48.5
2,4-DB	2016	37	25		29.6
2,4-DB	2016	37	29		2.7
2,4-DB	2016	37	31	17.5	44.8
2,4-DB	2016	37	39	0.2	41
2,4-DB	2016	37	41	402.8	424.3
2,4-DB	2016	37	43	0.1	22.1
2,4-DB	2016	37	45		64
2,4-DB	2016	37	47	58.2	58.2
2,4-DB	2016	37	49	75	98
2,4-DB	2016	37	51	2.6	2.6
2,4-DB	2016	37	57	0.1	0.1
2,4-DB	2016	37	59	0.1	0.1
2,4-DB	2016	37	61	51.9	51.9
2,4-DB	2016	37	65	587.8	612.1
2,4-DB	2016	37	69		1.4
2,4-DB	2016	37	71		18.7
2,4-DB	2016	37	73	327.9	364.9
2,4-DB	2016	37	75		16
2,4-DB	2016	37	77		4.2
2,4-DB	2016	37	79	139.6	174.2
2,4-DB	2016	37	81		0.5
2,4-DB	2016	37	83	777.3	925.1
2,4-DB	2016	37	85	2.4	2.4
2,4-DB	2016	37	87	4.9	178.8
2,4-DB	2016	37	89	0.8	47
2,4-DB	2016	37	91	484.5	518.7
2,4-DB	2016	37	95		24.4
2,4-DB	2016	37	99	0.2	33.1
2,4-DB	2016	37	101	108.2	121.6
2,4-DB	2016	37	103	54.1	79.8
2,4-DB	2016	37	105		5
2,4-DB	2016	37	107	37.8	47.3
2,4-DB	2016	37	109		22.7
2,4-DB	2016	37	111		45.8
2,4-DB	2016	37	113	0.4	50.3
2,4-DB	2016	37	115	2.8	146.6
2,4-DB	2016	37	117	998.6	1066.6
2,4-DB	2016	37	119		6.3
2,4-DB	2016	37	121	0.8	46.1
2,4-DB	2016	37	123		12.2
2,4-DB	2016	37	125		23.3
2,4-DB	2016	37	127	319.3	350.3
2,4-DB	2016	37	131	531.1	660.1
2,4-DB	2016	37	133	11.9	11.9
2,4-DB	2016	37	137		3.7
2,4-DB	2016	37	139		7
2,4-DB	2016	37	143	93.6	119.5
2,4-DB	2016	37	147	639.9	652.7
2,4-DB	2016	37	149	1	44
2,4-DB	2016	37	153		7.9
2,4-DB	2016	37	155	52.6	52.6
2,4-DB	2016	37	159		0.2
2,4-DB	2016	37	161	1.7	127.4
2,4-DB	2016	37	163	33.9	33.9
2,4-DB	2016	37	165	1.6	1.6
2,4-DB	2016	37	167		31.6
2,4-DB	2016	37	171	0.2	0.2
2,4-DB	2016	37	173		11.9
2,4-DB	2016	37	175	4.6	33.8
2,4-DB	2016	37	177		6.6
2,4-DB	2016	37	179		43.5
2,4-DB	2016	37	183		5.7
2,4-DB	2016	37	185	0.3	7
2,4-DB	2016	37	187	132.8	156.1
2,4-DB	2016	37	191	264.3	271.8
2,4-DB	2016	37	195	193.2	205.4
2,4-DB	2016	37	199	1.6	82.6
2,4-DB	2016	38	1	5.9	5.9
2,4-DB	2016	38	7	10	10
2,4-DB	2016	38	11	16.8	16.8
2,4-DB	2016	38	15		79.1
2,4-DB	2016	38	25		16.8
2,4-DB	2016	38	29		27.9
2,4-DB	2016	38	33	9	9
2,4-DB	2016	38	37		6.8
2,4-DB	2016	38	41	14.7	14.7
2,4-DB	2016	38	53		39.1
2,4-DB	2016	38	55		37
2,4-DB	2016	38	57		54.7
2,4-DB	2016	38	59		53
2,4-DB	2016	38	65		21.4
2,4-DB	2016	38	85		8.1
2,4-DB	2016	38	87	10.5	10.5
2,4-DB	2016	38	89	21.9	21.9
2,4-DB	2016	39	1		168.1
2,4-DB	2016	39	3		104.4
2,4-DB	2016	39	5		466.3
2,4-DB	2016	39	7		370
2,4-DB	2016	39	9		476.4
2,4-DB	2016	39	11		181.7
2,4-DB	2016	39	13	892.4	1003.4
2,4-DB	2016	39	15		147.7
2,4-DB	2016	39	17	17.5	260.4
2,4-DB	2016	39	19	352.6	505
2,4-DB	2016	39	21		177.6
2,4-DB	2016	39	23		117.1
2,4-DB	2016	39	25	18.8	175.8
2,4-DB	2016	39	27	49.4	138.1
2,4-DB	2016	39	29		610.1
2,4-DB	2016	39	31	628.2	810.5
2,4-DB	2016	39	33		175
2,4-DB	2016	39	35		11.4
2,4-DB	2016	39	37		336.1
2,4-DB	2016	39	39		105.2
2,4-DB	2016	39	41	80.4	235.7
2,4-DB	2016	39	43		94.9
2,4-DB	2016	39	45	76.4	490.5
2,4-DB	2016	39	47	121.3	254
2,4-DB	2016	39	49	30.1	104.8
2,4-DB	2016	39	51		87.4
2,4-DB	2016	39	53		64.7
2,4-DB	2016	39	55		303.1
2,4-DB	2016	39	57	32.3	167.4
2,4-DB	2016	39	59		934.2
2,4-DB	2016	39	61	1.7	63.4
2,4-DB	2016	39	63		127.3
2,4-DB	2016	39	65		190.7
2,4-DB	2016	39	67	609.1	678.8
2,4-DB	2016	39	69		129
2,4-DB	2016	39	71		212.8
2,4-DB	2016	39	73		136.8
2,4-DB	2016	39	75	763.8	966.2
2,4-DB	2016	39	77		233.1
2,4-DB	2016	39	79		33.6
2,4-DB	2016	39	81	341	443.3
2,4-DB	2016	39	83	61	749.6
2,4-DB	2016	39	85		37.8
2,4-DB	2016	39	87		37.3
2,4-DB	2016	39	89	77.3	732
2,4-DB	2016	39	91		261.9
2,4-DB	2016	39	93		206
2,4-DB	2016	39	95		64.3
2,4-DB	2016	39	97	140.5	369
2,4-DB	2016	39	99		210.7
2,4-DB	2016	39	101	122.1	204.6
2,4-DB	2016	39	103		207.2
2,4-DB	2016	39	105		424.8
2,4-DB	2016	39	107		203
2,4-DB	2016	39	109		177.2
2,4-DB	2016	39	111		792.7
2,4-DB	2016	39	113	20.5	109.2
2,4-DB	2016	39	115		749.5
2,4-DB	2016	39	117	82.3	293.7
2,4-DB	2016	39	119		982.8
2,4-DB	2016	39	121		700.1
2,4-DB	2016	39	123		177.2
2,4-DB	2016	39	125		83.9
2,4-DB	2016	39	127		396.2
2,4-DB	2016	39	129	125.9	340.6
2,4-DB	2016	39	131		66.4
2,4-DB	2016	39	133		237.9
2,4-DB	2016	39	135	40.7	285.3
2,4-DB	2016	39	137		253
2,4-DB	2016	39	139		437.2
2,4-DB	2016	39	141	68.4	607.4
2,4-DB	2016	39	143		268.5
2,4-DB	2016	39	145		56.8
2,4-DB	2016	39	147		205.6
2,4-DB	2016	39	149		195.1
2,4-DB	2016	39	151		476.9
2,4-DB	2016	39	153		71.2
2,4-DB	2016	39	155		315.1
2,4-DB	2016	39	157	453.3	572.9
2,4-DB	2016	39	159	123.6	421.8
2,4-DB	2016	39	161		72.9
2,4-DB	2016	39	163		150.8
2,4-DB	2016	39	165	18.7	204.9
2,4-DB	2016	39	167		799.9
2,4-DB	2016	39	169		971
2,4-DB	2016	39	171		138.2
2,4-DB	2016	39	173		204.8
2,4-DB	2016	39	175		146.6
2,4-DB	2016	40	1	5.5	5.5
2,4-DB	2016	40	3	7.1	341.4
2,4-DB	2016	40	5		0.6
2,4-DB	2016	40	7	0.2	8.6
2,4-DB	2016	40	9		162.4
2,4-DB	2016	40	11		79.4
2,4-DB	2016	40	13	4.3	59.8
2,4-DB	2016	40	15		209.3
2,4-DB	2016	40	17	659.8	660.3
2,4-DB	2016	40	19		20.9
2,4-DB	2016	40	21	3.9	3.9
2,4-DB	2016	40	25		19.1
2,4-DB	2016	40	27	130.2	130.2
2,4-DB	2016	40	29	0.1	0.9
2,4-DB	2016	40	31		99.8
2,4-DB	2016	40	33		6.1
2,4-DB	2016	40	35		15.4
2,4-DB	2016	40	37	17.9	18
2,4-DB	2016	40	39		286
2,4-DB	2016	40	41		12
2,4-DB	2016	40	43		47.8
2,4-DB	2016	40	45	0.1	8.4
2,4-DB	2016	40	47	14.3	95
2,4-DB	2016	40	49		313.4
2,4-DB	2016	40	51	1373.7	1374.4
2,4-DB	2016	40	53	20.6	125.2
2,4-DB	2016	40	55		52
2,4-DB	2016	40	57		71.1
2,4-DB	2016	40	59		18.8
2,4-DB	2016	40	61	7.4	7.4
2,4-DB	2016	40	63	17.9	17.9
2,4-DB	2016	40	65		23.8
2,4-DB	2016	40	69		3
2,4-DB	2016	40	71	52.8	133.5
2,4-DB	2016	40	73	468.9	469.8
2,4-DB	2016	40	75		93.3
2,4-DB	2016	40	81	72.4	72.6
2,4-DB	2016	40	83	115.6	116
2,4-DB	2016	40	85	25.2	29
2,4-DB	2016	40	87	344.3	345.2
2,4-DB	2016	40	91	3.7	3.7
2,4-DB	2016	40	93	696.7	765.8
2,4-DB	2016	40	95		1.2
2,4-DB	2016	40	97		19
2,4-DB	2016	40	99		20.2
2,4-DB	2016	40	101	20.3	20.3
2,4-DB	2016	40	103	12.4	55.2
2,4-DB	2016	40	105	0.6	18.4
2,4-DB	2016	40	107	8.2	8.3
2,4-DB	2016	40	109	154.3	154.9
2,4-DB	2016	40	111	12.8	12.8
2,4-DB	2016	40	113		25.2
2,4-DB	2016	40	115		36.6
2,4-DB	2016	40	117		41.5
2,4-DB	2016	40	119	132.4	132.9
2,4-DB	2016	40	121	15.9	15.9
2,4-DB	2016	40	123		3.4
2,4-DB	2016	40	125	125	125.7
2,4-DB	2016	40	129		116.4
2,4-DB	2016	40	131		12.4
2,4-DB	2016	40	133	41	41
2,4-DB	2016	40	135	11.8	11.8
2,4-DB	2016	40	137		47.5
2,4-DB	2016	40	139	0.3	19.8
2,4-DB	2016	40	141		128.3
2,4-DB	2016	40	143		7.1
2,4-DB	2016	40	145	2.7	62.4
2,4-DB	2016	40	147		22.9
2,4-DB	2016	40	149		257.2
2,4-DB	2016	40	151		80.7
2,4-DB	2016	40	153	0.2	39.7
2,4-DB	2016	41	1	16.8	588.4
2,4-DB	2016	41	3		0.5
2,4-DB	2016	41	5		15.7
2,4-DB	2016	41	9		3.4
2,4-DB	2016	41	11		7.7
2,4-DB	2016	41	13		227.1
2,4-DB	2016	41	15		1.1
2,4-DB	2016	41	17		149.6
2,4-DB	2016	41	19		11.1
2,4-DB	2016	41	21		33.9
2,4-DB	2016	41	23		103.4
2,4-DB	2016	41	25		714.8
2,4-DB	2016	41	27		10.3
2,4-DB	2016	41	29		17.6
2,4-DB	2016	41	31		227.9
2,4-DB	2016	41	33		3.3
2,4-DB	2016	41	35		1109.3
2,4-DB	2016	41	37		1162.5
2,4-DB	2016	41	39		3.2
2,4-DB	2016	41	43		5.4
2,4-DB	2016	41	45		940.6
2,4-DB	2016	41	47		21.3
2,4-DB	2016	41	49		551.9
2,4-DB	2016	41	51		1.7
2,4-DB	2016	41	53		2.7
2,4-DB	2016	41	55		4.5
2,4-DB	2016	41	57		4.7
2,4-DB	2016	41	59	13.8	775.9
2,4-DB	2016	41	61	7.8	592.1
2,4-DB	2016	41	63	10.1	429.3
2,4-DB	2016	41	65		119.5
2,4-DB	2016	41	67		8.3
2,4-DB	2016	41	69		89.4
2,4-DB	2016	41	71		15.7
2,4-DB	2016	42	1	51.3	51.3
2,4-DB	2016	42	3	53.8	99
2,4-DB	2016	42	5		242.5
2,4-DB	2016	42	7		183.7
2,4-DB	2016	42	9	196.7	196.7
2,4-DB	2016	42	11	13.6	13.6
2,4-DB	2016	42	13		79.8
2,4-DB	2016	42	15		90.3
2,4-DB	2016	42	17	0.8	0.8
2,4-DB	2016	42	19		259.2
2,4-DB	2016	42	21		84.6
2,4-DB	2016	42	23		2.4
2,4-DB	2016	42	25		1
2,4-DB	2016	42	27		124.3
2,4-DB	2016	42	29	7.2	7.2
2,4-DB	2016	42	31		170.3
2,4-DB	2016	42	33		73.3
2,4-DB	2016	42	35		20.2
2,4-DB	2016	42	37		35.3
2,4-DB	2016	42	39		44.8
2,4-DB	2016	42	41	153.9	153.9
2,4-DB	2016	42	43		35.3
2,4-DB	2016	42	45	0.1	0.1
2,4-DB	2016	42	47		18.7
2,4-DB	2016	42	49		17.4
2,4-DB	2016	42	51	173.5	329
2,4-DB	2016	42	53		1.5
2,4-DB	2016	42	55	249.7	249.7
2,4-DB	2016	42	57	51.3	51.3
2,4-DB	2016	42	59	76.5	333.7
2,4-DB	2016	42	61		122.7
2,4-DB	2016	42	63		243.4
2,4-DB	2016	42	65		202.9
2,4-DB	2016	42	67		78.5
2,4-DB	2016	42	69		11.4
2,4-DB	2016	42	71	14.2	14.2
2,4-DB	2016	42	73		205.6
2,4-DB	2016	42	75	4.5	4.5
2,4-DB	2016	42	77		4.3
2,4-DB	2016	42	79		2.3
2,4-DB	2016	42	81		64.8
2,4-DB	2016	42	83		13
2,4-DB	2016	42	85		67.3
2,4-DB	2016	42	87		69.4
2,4-DB	2016	42	89		0.6
2,4-DB	2016	42	91	0.8	0.8
2,4-DB	2016	42	93		23.6
2,4-DB	2016	42	95		4.6
2,4-DB	2016	42	97		59.7
2,4-DB	2016	42	99		70.7
2,4-DB	2016	42	103		0.1
2,4-DB	2016	42	105		35.3
2,4-DB	2016	42	107		2.3
2,4-DB	2016	42	109		77.2
2,4-DB	2016	42	111	254.3	444.3
2,4-DB	2016	42	113		9.4
2,4-DB	2016	42	115		27.4
2,4-DB	2016	42	117		64.1
2,4-DB	2016	42	119		68.1
2,4-DB	2016	42	121		23.5
2,4-DB	2016	42	123		13.8
2,4-DB	2016	42	125	433.7	823.8
2,4-DB	2016	42	127		9.9
2,4-DB	2016	42	129	322.9	485
2,4-DB	2016	42	131		23.2
2,4-DB	2016	42	133	128.3	128.3
2,4-DB	2016	44	3		0.3
2,4-DB	2016	44	5		1
2,4-DB	2016	44	7		1.9
2,4-DB	2016	44	9		2.3
2,4-DB	2016	45	1		63.8
2,4-DB	2016	45	3	25.9	109.8
2,4-DB	2016	45	5	599.1	625
2,4-DB	2016	45	7	0.2	94
2,4-DB	2016	45	9	845.8	869.1
2,4-DB	2016	45	11	828.1	858.8
2,4-DB	2016	45	15	19.2	23
2,4-DB	2016	45	17	1205.4	1293.2
2,4-DB	2016	45	19		2.5
2,4-DB	2016	45	21		35.9
2,4-DB	2016	45	23	56.6	64
2,4-DB	2016	45	25	11.9	54.3
2,4-DB	2016	45	27	789	833.7
2,4-DB	2016	45	29	634.3	655
2,4-DB	2016	45	31	155	255.2
2,4-DB	2016	45	33	71.1	104.8
2,4-DB	2016	45	35	687.2	706.2
2,4-DB	2016	45	37		23.4
2,4-DB	2016	45	39	20.5	20.5
2,4-DB	2016	45	41	73.7	122.8
2,4-DB	2016	45	43	2.6	27.2
2,4-DB	2016	45	45		38.5
2,4-DB	2016	45	47		35.5
2,4-DB	2016	45	49	1092.5	1145.1
2,4-DB	2016	45	51	216	249.8
2,4-DB	2016	45	55	18.9	18.9
2,4-DB	2016	45	57	37.7	37.7
2,4-DB	2016	45	59		69.8
2,4-DB	2016	45	61	274	331
2,4-DB	2016	45	63	71.9	107.9
2,4-DB	2016	45	65		10.7
2,4-DB	2016	45	67	111.8	138.2
2,4-DB	2016	45	69	132.1	186
2,4-DB	2016	45	71		37.9
2,4-DB	2016	45	73		41.4
2,4-DB	2016	45	75	1786.2	1906.8
2,4-DB	2016	45	77		25.1
2,4-DB	2016	45	79	452	471.6
2,4-DB	2016	45	81		50
2,4-DB	2016	45	83		50.9
2,4-DB	2016	45	85	295.9	325
2,4-DB	2016	45	87		27.8
2,4-DB	2016	45	89	116.9	178.8
2,4-DB	2016	45	91	71.3	85.1
2,4-DB	2016	46	9		494.3
2,4-DB	2016	46	11		1323.5
2,4-DB	2016	46	19		0.8
2,4-DB	2016	46	23		1850
2,4-DB	2016	46	27		150.3
2,4-DB	2016	46	31		4.5
2,4-DB	2016	46	35		1023.8
2,4-DB	2016	46	41		1.4
2,4-DB	2016	46	43		509.5
2,4-DB	2016	46	61		714.4
2,4-DB	2016	46	63		12.2
2,4-DB	2016	46	67		747.5
2,4-DB	2016	46	77		1612.4
2,4-DB	2016	46	79		705
2,4-DB	2016	46	83		223.1
2,4-DB	2016	46	87		748.9
2,4-DB	2016	46	97		1378
2,4-DB	2016	46	99		1207.1
2,4-DB	2016	46	101		697.9
2,4-DB	2016	46	105		30.7
2,4-DB	2016	46	111		1762.1
2,4-DB	2016	46	125		365.1
2,4-DB	2016	46	127		191.3
2,4-DB	2016	46	135		432.2
2,4-DB	2016	46	137		0.7
2,4-DB	2016	47	1	0.4	105.7
2,4-DB	2016	47	3	6.5	1051.9
2,4-DB	2016	47	5		3
2,4-DB	2016	47	7	0.8	283.6
2,4-DB	2016	47	9	3.2	283.3
2,4-DB	2016	47	11	1.7	257.1
2,4-DB	2016	47	13	1.4	103.2
2,4-DB	2016	47	15	1.3	336.2
2,4-DB	2016	47	17		9.2
2,4-DB	2016	47	19	2.2	130.7
2,4-DB	2016	47	21	1.2	154.9
2,4-DB	2016	47	23		4
2,4-DB	2016	47	25	6.1	389
2,4-DB	2016	47	27	0.7	276.5
2,4-DB	2016	47	29	2	165.2
2,4-DB	2016	47	31	3.2	287.2
2,4-DB	2016	47	33		14.4
2,4-DB	2016	47	35	2	337
2,4-DB	2016	47	37	1.2	115.2
2,4-DB	2016	47	39		2.1
2,4-DB	2016	47	41	0.5	334.5
2,4-DB	2016	47	43	6.1	555.5
2,4-DB	2016	47	45	34	34
2,4-DB	2016	47	47		14.3
2,4-DB	2016	47	49	1.2	285
2,4-DB	2016	47	51	2.1	223.6
2,4-DB	2016	47	53		28.1
2,4-DB	2016	47	55	8.5	1245.5
2,4-DB	2016	47	57	3.2	278.5
2,4-DB	2016	47	59	22.2	659.6
2,4-DB	2016	47	61	0.3	67.7
2,4-DB	2016	47	63	4.5	170.8
2,4-DB	2016	47	65	0.9	137.7
2,4-DB	2016	47	67	0.2	212.6
2,4-DB	2016	47	69		7.3
2,4-DB	2016	47	71		6.4
2,4-DB	2016	47	73	8.7	376.5
2,4-DB	2016	47	75		21.2
2,4-DB	2016	47	77		7.9
2,4-DB	2016	47	79		11.3
2,4-DB	2016	47	81	2	388.7
2,4-DB	2016	47	83	1.5	199.3
2,4-DB	2016	47	85	1.6	350.3
2,4-DB	2016	47	87	3.1	296.7
2,4-DB	2016	47	89	4.5	279.1
2,4-DB	2016	47	91	3.9	139.1
2,4-DB	2016	47	93	2.7	187.7
2,4-DB	2016	47	95	12.5	12.5
2,4-DB	2016	47	97	22.5	22.5
2,4-DB	2016	47	99	14.1	739.3
2,4-DB	2016	47	101		94.9
2,4-DB	2016	47	103	4.4	1067.6
2,4-DB	2016	47	105	1.8	166.1
2,4-DB	2016	47	107	2.5	307.8
2,4-DB	2016	47	109		6.1
2,4-DB	2016	47	111	3.3	434.6
2,4-DB	2016	47	113		12.1
2,4-DB	2016	47	115		116.8
2,4-DB	2016	47	117	16	696.6
2,4-DB	2016	47	119	11.7	1025.4
2,4-DB	2016	47	121	0.4	153
2,4-DB	2016	47	123	1.9	293.5
2,4-DB	2016	47	125	9.2	421.9
2,4-DB	2016	47	127	0.9	299.7
2,4-DB	2016	47	129	1.1	121.6
2,4-DB	2016	47	131	26.6	26.6
2,4-DB	2016	47	133	2.6	353.2
2,4-DB	2016	47	135		128.5
2,4-DB	2016	47	137	0.2	118.9
2,4-DB	2016	47	139	0.4	73.8
2,4-DB	2016	47	141	1.8	262.9
2,4-DB	2016	47	143	1.2	136.2
2,4-DB	2016	47	145	1.5	126.9
2,4-DB	2016	47	147	16.5	422.5
2,4-DB	2016	47	149	3.4	667.4
2,4-DB	2016	47	151	1.3	82.6
2,4-DB	2016	47	153	0.3	98.8
2,4-DB	2016	47	155	2	170
2,4-DB	2016	47	157	6.7	6.7
2,4-DB	2016	47	159	3.5	599.9
2,4-DB	2016	47	161	0.3	198.1
2,4-DB	2016	47	163	15.3	266.4
2,4-DB	2016	47	165	9.2	631.5
2,4-DB	2016	47	167	21.4	21.4
2,4-DB	2016	47	169	0.7	185.3
2,4-DB	2016	47	171	0.1	12.2
2,4-DB	2016	47	173	0.8	134.9
2,4-DB	2016	47	175	1.1	100.5
2,4-DB	2016	47	177	1	365
2,4-DB	2016	47	179	14	326.3
2,4-DB	2016	47	181	1.9	504
2,4-DB	2016	47	183		21.3
2,4-DB	2016	47	185	1.7	370.6
2,4-DB	2016	47	187	5.1	534.3
2,4-DB	2016	47	189	2.9	858.6
2,4-DB	2016	48	3	13	13
2,4-DB	2016	48	9	0.4	0.4
2,4-DB	2016	48	11	1.1	1.1
2,4-DB	2016	48	15	1.8	2.5
2,4-DB	2016	48	17	25.2	45.4
2,4-DB	2016	48	19	0.8	0.8
2,4-DB	2016	48	21	5.9	7.1
2,4-DB	2016	48	23	0.5	0.5
2,4-DB	2016	48	25	5.5	5.5
2,4-DB	2016	48	27	6.6	11.1
2,4-DB	2016	48	29	3.2	3.4
2,4-DB	2016	48	31	0.8	0.8
2,4-DB	2016	48	35		1.6
2,4-DB	2016	48	45	0.6	6.2
2,4-DB	2016	48	49	3.1	3.1
2,4-DB	2016	48	51	2.9	4.7
2,4-DB	2016	48	53	1.4	1.4
2,4-DB	2016	48	55	4.1	4.1
2,4-DB	2016	48	59	1.2	1.2
2,4-DB	2016	48	65		7.9
2,4-DB	2016	48	69		10.4
2,4-DB	2016	48	75		10.9
2,4-DB	2016	48	77	3.3	3.3
2,4-DB	2016	48	79	147.9	148.3
2,4-DB	2016	48	85	4.4	10.2
2,4-DB	2016	48	87		101.4
2,4-DB	2016	48	89	1.2	3.3
2,4-DB	2016	48	91	0.3	0.3
2,4-DB	2016	48	93	35.7	35.7
2,4-DB	2016	48	95	0.2	0.2
2,4-DB	2016	48	97		9.7
2,4-DB	2016	48	99		0.7
2,4-DB	2016	48	101		10
2,4-DB	2016	48	107	7.3	7.3
2,4-DB	2016	48	111		13.9
[truncated: 362 more rows]

## Sheet: S23
Acephate
COMPOUND	YEAR	STATE_FIPS_CODE	COUNTY_FIPS_CODE	EPEST_LOW_KG	EPEST_HIGH_KG
ACEPHATE	2016	1	1	134.6	201.4
ACEPHATE	2016	1	3	4371.5	4371.5
ACEPHATE	2016	1	5	471	552.8
ACEPHATE	2016	1	7		3.6
ACEPHATE	2016	1	9		429.1
ACEPHATE	2016	1	11		105.7
ACEPHATE	2016	1	13	30.8	30.8
ACEPHATE	2016	1	15		808.4
ACEPHATE	2016	1	17		0.4
ACEPHATE	2016	1	19		3492.4
ACEPHATE	2016	1	21		46.5
ACEPHATE	2016	1	23	10.2	10.2
ACEPHATE	2016	1	25	0.3	0.3
ACEPHATE	2016	1	27		0
ACEPHATE	2016	1	29		44.2
ACEPHATE	2016	1	31	909.4	1285
ACEPHATE	2016	1	33	739.3	1183.7
ACEPHATE	2016	1	35	220.5	220.5
ACEPHATE	2016	1	39	1182.7	1373.5
ACEPHATE	2016	1	41	72.5	110.4
ACEPHATE	2016	1	43		1006.1
ACEPHATE	2016	1	45	673.6	1012.9
ACEPHATE	2016	1	47	256	488.8
ACEPHATE	2016	1	49		2001
ACEPHATE	2016	1	51	188.8	227.6
ACEPHATE	2016	1	53	2760.4	2760.4
ACEPHATE	2016	1	55		909
ACEPHATE	2016	1	57		174.4
ACEPHATE	2016	1	59	45.2	151.5
ACEPHATE	2016	1	61	1425.8	2064.9
ACEPHATE	2016	1	63		37.6
ACEPHATE	2016	1	65	13.9	64.6
ACEPHATE	2016	1	67	1139.4	1651.3
ACEPHATE	2016	1	69	1381.5	2311.4
ACEPHATE	2016	1	71		4077.2
ACEPHATE	2016	1	73		7.1
ACEPHATE	2016	1	75		34.3
ACEPHATE	2016	1	77	1853	2335.3
ACEPHATE	2016	1	79	1158.1	1921.5
ACEPHATE	2016	1	81		91.5
ACEPHATE	2016	1	83	1683.1	2999.1
ACEPHATE	2016	1	85		56.5
ACEPHATE	2016	1	87	74.8	131.4
ACEPHATE	2016	1	89	2794.9	3624.7
ACEPHATE	2016	1	91	5.6	80.4
ACEPHATE	2016	1	93	56.2	88.2
ACEPHATE	2016	1	95		1039
ACEPHATE	2016	1	97	1577.8	1577.8
ACEPHATE	2016	1	99	1513.3	1513.3
ACEPHATE	2016	1	101	67.3	149
ACEPHATE	2016	1	103	308.2	501.9
ACEPHATE	2016	1	105	17.7	224.1
ACEPHATE	2016	1	107		137.7
ACEPHATE	2016	1	109	348.6	438
ACEPHATE	2016	1	111		12.3
ACEPHATE	2016	1	113	242.7	356.4
ACEPHATE	2016	1	115		10.1
ACEPHATE	2016	1	117		202.6
ACEPHATE	2016	1	119		47.7
ACEPHATE	2016	1	121		447
ACEPHATE	2016	1	123		50.4
ACEPHATE	2016	1	125		166
ACEPHATE	2016	1	127		29
ACEPHATE	2016	1	129	525.2	525.2
ACEPHATE	2016	1	131	31.8	31.8
ACEPHATE	2016	1	133		3.1
ACEPHATE	2016	4	1	1.5	1.5
ACEPHATE	2016	4	3		0.1
ACEPHATE	2016	4	5	0.4	0.4
ACEPHATE	2016	4	13	30.8	109.1
ACEPHATE	2016	4	15	0.1	0.1
ACEPHATE	2016	4	17	0.6	0.6
ACEPHATE	2016	4	19	0.1	1.2
ACEPHATE	2016	4	21	0	89.6
ACEPHATE	2016	4	23		0.4
ACEPHATE	2016	4	25	0.1	0.1
ACEPHATE	2016	4	27	46.3	5106.2
ACEPHATE	2016	5	1	193.7	193.7
ACEPHATE	2016	5	3	11233	11233
ACEPHATE	2016	5	7		41.4
ACEPHATE	2016	5	17	12788.4	12788.4
ACEPHATE	2016	5	19		423.9
ACEPHATE	2016	5	21	21342.7	21342.7
ACEPHATE	2016	5	25		5.2
ACEPHATE	2016	5	29		65.7
ACEPHATE	2016	5	31	43766.1	43766.1
ACEPHATE	2016	5	33		183.7
ACEPHATE	2016	5	35	1916.8	1916.8
ACEPHATE	2016	5	37	1062.9	1062.9
ACEPHATE	2016	5	41	13179.6	13179.6
ACEPHATE	2016	5	43	4159.1	4159.1
ACEPHATE	2016	5	45		27.6
ACEPHATE	2016	5	47		24.5
ACEPHATE	2016	5	53		0.5
ACEPHATE	2016	5	55	7296	7296
ACEPHATE	2016	5	57		56.8
ACEPHATE	2016	5	59		1.7
ACEPHATE	2016	5	63	205.4	205.4
ACEPHATE	2016	5	67	2154.7	2154.7
ACEPHATE	2016	5	69	5159.2	5159.2
ACEPHATE	2016	5	71		18
ACEPHATE	2016	5	73	2603.6	6133.3
ACEPHATE	2016	5	75	469.2	469.2
ACEPHATE	2016	5	77	4990.7	4990.7
ACEPHATE	2016	5	79	8382.8	8382.8
ACEPHATE	2016	5	81		2296.5
ACEPHATE	2016	5	83		94.9
ACEPHATE	2016	5	85	1090.5	1090.5
ACEPHATE	2016	5	91		3477.7
ACEPHATE	2016	5	93	58581.7	58581.7
ACEPHATE	2016	5	95	884.7	884.7
ACEPHATE	2016	5	105		5.4
ACEPHATE	2016	5	107	1194.6	1194.6
ACEPHATE	2016	5	111	15116.4	15116.4
ACEPHATE	2016	5	115		119.4
ACEPHATE	2016	5	117	292.5	292.5
ACEPHATE	2016	5	119		74.6
ACEPHATE	2016	5	121	252.8	252.8
ACEPHATE	2016	5	123	2307.3	2307.3
ACEPHATE	2016	5	125		0.6
ACEPHATE	2016	5	131		47.5
ACEPHATE	2016	5	143		1.8
ACEPHATE	2016	5	145	279.8	279.8
ACEPHATE	2016	5	147	1120.9	1120.9
ACEPHATE	2016	5	149		113.3
ACEPHATE	2016	6	1	2.2	2.2
ACEPHATE	2016	6	11	79.8	79.8
ACEPHATE	2016	6	15	30.7	30.7
ACEPHATE	2016	6	19	14197	14197
ACEPHATE	2016	6	25	1081.3	1081.3
ACEPHATE	2016	6	29	5659	5659
ACEPHATE	2016	6	31	6855.2	6855.2
ACEPHATE	2016	6	37	119.7	119.7
ACEPHATE	2016	6	39	242.2	242.2
ACEPHATE	2016	6	45	0.1	0.1
ACEPHATE	2016	6	47	1401	1401
ACEPHATE	2016	6	53	13142	13142
ACEPHATE	2016	6	59	113	113
ACEPHATE	2016	6	61	19.1	19.1
ACEPHATE	2016	6	65	84.7	84.7
ACEPHATE	2016	6	67	37.3	37.3
ACEPHATE	2016	6	69	786.1	786.1
ACEPHATE	2016	6	71	153.8	153.8
ACEPHATE	2016	6	73	409.4	409.4
ACEPHATE	2016	6	77	1812.1	1812.1
ACEPHATE	2016	6	79	1319.7	1319.7
ACEPHATE	2016	6	81	13	13
ACEPHATE	2016	6	83	5293.7	5293.7
ACEPHATE	2016	6	85	724.6	724.6
ACEPHATE	2016	6	87	627	627
ACEPHATE	2016	6	95	244.1	244.1
ACEPHATE	2016	6	97	54.1	54.1
ACEPHATE	2016	6	99	2498.3	2498.3
ACEPHATE	2016	6	101	1571.7	1571.7
ACEPHATE	2016	6	107	2934.9	2934.9
ACEPHATE	2016	6	111	6449.9	6449.9
ACEPHATE	2016	6	113	307.8	307.8
ACEPHATE	2016	8	9	3.3	3.3
ACEPHATE	2016	8	25	0.2	0.2
ACEPHATE	2016	8	89	0.4	0.4
ACEPHATE	2016	9	1	0.3	0.3
ACEPHATE	2016	9	3	0.9	0.9
ACEPHATE	2016	9	5	0.2	0.2
ACEPHATE	2016	9	7	0.3	0.3
ACEPHATE	2016	9	9	0.2	0.2
ACEPHATE	2016	9	11	0.3	0.3
ACEPHATE	2016	9	13	0.2	0.2
ACEPHATE	2016	9	15	0.3	0.3
ACEPHATE	2016	10	3		436.8
ACEPHATE	2016	12	1	0.2	555.2
ACEPHATE	2016	12	3	1.3	1.3
ACEPHATE	2016	12	5	0.5	0.5
ACEPHATE	2016	12	7	0	0.7
ACEPHATE	2016	12	9	139.4	139.4
ACEPHATE	2016	12	13	93.3	312.6
ACEPHATE	2016	12	15	130.2	130.2
ACEPHATE	2016	12	17		1.6
ACEPHATE	2016	12	19		0.2
ACEPHATE	2016	12	21	286.4	286.4
ACEPHATE	2016	12	23	1000.6	1000.6
ACEPHATE	2016	12	27	0.2	0.2
ACEPHATE	2016	12	29	77.8	77.8
ACEPHATE	2016	12	31	27	27
ACEPHATE	2016	12	33	193	567.3
ACEPHATE	2016	12	39	1.9	62.2
ACEPHATE	2016	12	41	0	788
ACEPHATE	2016	12	45	0.1	0.1
ACEPHATE	2016	12	47	1259.7	1259.7
ACEPHATE	2016	12	49	3.6	3.6
ACEPHATE	2016	12	51	501.8	501.8
ACEPHATE	2016	12	53		0.7
ACEPHATE	2016	12	57	3.9	321.4
ACEPHATE	2016	12	59	145.4	356
ACEPHATE	2016	12	61	0.7	0.7
ACEPHATE	2016	12	63	160	1634.2
ACEPHATE	2016	12	65	129.5	200.1
ACEPHATE	2016	12	67	606.4	606.5
ACEPHATE	2016	12	69	0.1	0.8
ACEPHATE	2016	12	71	87.3	87.3
ACEPHATE	2016	12	73	3.3	3.3
ACEPHATE	2016	12	75	0.1	1640.6
ACEPHATE	2016	12	77	0.1	0.1
ACEPHATE	2016	12	79	1652	1652
ACEPHATE	2016	12	81	281.5	281.5
ACEPHATE	2016	12	83	0	719.7
ACEPHATE	2016	12	85	1.6	1.6
ACEPHATE	2016	12	86	2530.9	2530.9
ACEPHATE	2016	12	89	2.9	2.9
ACEPHATE	2016	12	91	116.9	227.4
ACEPHATE	2016	12	93	92.3	92.3
ACEPHATE	2016	12	95	0	0.2
ACEPHATE	2016	12	97		40.9
ACEPHATE	2016	12	99	2231.9	2231.9
ACEPHATE	2016	12	101	0	1.8
ACEPHATE	2016	12	105	0.2	3.9
ACEPHATE	2016	12	107	0	0.7
ACEPHATE	2016	12	109	0	76
ACEPHATE	2016	12	113	116.4	930.1
ACEPHATE	2016	12	115	19.7	19.7
ACEPHATE	2016	12	117	0	0.7
ACEPHATE	2016	12	119	0	23.3
ACEPHATE	2016	12	121	1886.1	1886.1
ACEPHATE	2016	12	123	0.5	0.5
ACEPHATE	2016	12	125	0	12.4
ACEPHATE	2016	12	127		7.5
ACEPHATE	2016	12	129	0.5	0.5
ACEPHATE	2016	12	131	78.7	290
ACEPHATE	2016	12	133	54	222.2
ACEPHATE	2016	13	1	298.7	707.4
ACEPHATE	2016	13	3	948	999.3
ACEPHATE	2016	13	5	143.9	378.2
ACEPHATE	2016	13	7	1214.3	1222.8
ACEPHATE	2016	13	9		1.5
ACEPHATE	2016	13	11		0
ACEPHATE	2016	13	15	301.9	587.6
ACEPHATE	2016	13	17	721.1	725.8
ACEPHATE	2016	13	19	1971.3	2041.6
ACEPHATE	2016	13	21		120.8
ACEPHATE	2016	13	23	1001.7	2275.6
ACEPHATE	2016	13	25	10.2	62.8
ACEPHATE	2016	13	27	3949.2	3958.8
ACEPHATE	2016	13	29	8.6	35.3
ACEPHATE	2016	13	31	4444.9	4610.1
ACEPHATE	2016	13	33	3023.8	3152.4
ACEPHATE	2016	13	35		1.8
ACEPHATE	2016	13	37	1707.9	1748.1
ACEPHATE	2016	13	39		0.1
ACEPHATE	2016	13	43	993.7	1069.2
ACEPHATE	2016	13	45		0.8
ACEPHATE	2016	13	49	1.7	5.2
ACEPHATE	2016	13	51		0.5
ACEPHATE	2016	13	53		1
ACEPHATE	2016	13	55	43	185.8
ACEPHATE	2016	13	61	899.1	919.2
ACEPHATE	2016	13	65	2.5	2.5
ACEPHATE	2016	13	69	2498.4	2599.1
ACEPHATE	2016	13	71	3152.5	3189.4
ACEPHATE	2016	13	73		0.6
ACEPHATE	2016	13	75	1293.6	1301
ACEPHATE	2016	13	77		49
ACEPHATE	2016	13	79		174.8
ACEPHATE	2016	13	81	2335.5	2335.5
ACEPHATE	2016	13	87	3447.3	3530.5
ACEPHATE	2016	13	91	1157.1	1584.7
ACEPHATE	2016	13	93	5069.4	5069.4
ACEPHATE	2016	13	95	164.1	178.6
ACEPHATE	2016	13	97		39
ACEPHATE	2016	13	99	3219.6	3296.2
ACEPHATE	2016	13	101	101.1	102.2
ACEPHATE	2016	13	103	415.3	473.5
ACEPHATE	2016	13	105		13.8
ACEPHATE	2016	13	107	1827.1	1930.4
ACEPHATE	2016	13	109	24.6	197
ACEPHATE	2016	13	111	11.7	11.7
ACEPHATE	2016	13	113		0
ACEPHATE	2016	13	115	98.4	384.1
ACEPHATE	2016	13	119		9.5
ACEPHATE	2016	13	121	0.1	0.1
ACEPHATE	2016	13	123	9.5	9.5
ACEPHATE	2016	13	125	171	190.8
ACEPHATE	2016	13	127		9.6
ACEPHATE	2016	13	129	7.3	520.3
ACEPHATE	2016	13	131	2489.7	2531.4
ACEPHATE	2016	13	133		0.2
ACEPHATE	2016	13	135		0
ACEPHATE	2016	13	137		1.8
ACEPHATE	2016	13	139	77.7	77.7
ACEPHATE	2016	13	141		5.2
ACEPHATE	2016	13	145		38.4
ACEPHATE	2016	13	147		39.9
ACEPHATE	2016	13	149		0
ACEPHATE	2016	13	151		65
ACEPHATE	2016	13	153	663.1	1068.5
ACEPHATE	2016	13	155	2193.6	2214.1
ACEPHATE	2016	13	157	0.8	0.8
ACEPHATE	2016	13	159		0.1
ACEPHATE	2016	13	161	1320.3	1339.7
ACEPHATE	2016	13	163	1431.8	1596
ACEPHATE	2016	13	165	1741.6	1788.7
ACEPHATE	2016	13	167	162.3	628
ACEPHATE	2016	13	169		0.7
ACEPHATE	2016	13	171	3.2	228
ACEPHATE	2016	13	173	557.7	593.6
ACEPHATE	2016	13	175	437.4	1813.8
ACEPHATE	2016	13	177	1947.1	2059.9
ACEPHATE	2016	13	179		6.3
ACEPHATE	2016	13	183	5	87.2
ACEPHATE	2016	13	185	747.1	754.1
ACEPHATE	2016	13	191		0.1
ACEPHATE	2016	13	193	1868.4	3035.9
ACEPHATE	2016	13	195		18.8
ACEPHATE	2016	13	197	23.5	333.8
ACEPHATE	2016	13	199		39.1
ACEPHATE	2016	13	201	2685.1	2752.2
ACEPHATE	2016	13	205	4659.1	4990.9
ACEPHATE	2016	13	207		0.7
ACEPHATE	2016	13	209	395	616.7
ACEPHATE	2016	13	211	6.8	152.2
ACEPHATE	2016	13	213		272.7
ACEPHATE	2016	13	217		188.8
ACEPHATE	2016	13	219	453.8	453.8
ACEPHATE	2016	13	221		13.3
ACEPHATE	2016	13	225	155.2	668.5
ACEPHATE	2016	13	229	154.7	354.9
ACEPHATE	2016	13	231		5.6
ACEPHATE	2016	13	233	47.3	255
ACEPHATE	2016	13	235	1086.4	1609.8
ACEPHATE	2016	13	237		0.6
ACEPHATE	2016	13	239	63.5	63.8
ACEPHATE	2016	13	243	1865.5	1882.2
ACEPHATE	2016	13	245		5.1
ACEPHATE	2016	13	247		0.8
ACEPHATE	2016	13	249	130.9	277.1
ACEPHATE	2016	13	251	2307.9	2408.3
ACEPHATE	2016	13	253	2494.3	2533.3
ACEPHATE	2016	13	255		31.8
ACEPHATE	2016	13	259	445	448
ACEPHATE	2016	13	261	2873.2	2958.1
ACEPHATE	2016	13	263		1.6
ACEPHATE	2016	13	265		0
ACEPHATE	2016	13	267	92.2	806.7
ACEPHATE	2016	13	269	83.7	816.7
ACEPHATE	2016	13	271	1119.2	1119.2
ACEPHATE	2016	13	273	2116.7	2164.6
ACEPHATE	2016	13	275	2831.5	2904.3
ACEPHATE	2016	13	277	1470	1514.4
ACEPHATE	2016	13	279	68.8	831.8
ACEPHATE	2016	13	283	232.8	279.2
ACEPHATE	2016	13	285		0
ACEPHATE	2016	13	287	1795.7	1795.7
ACEPHATE	2016	13	289	566.1	622.3
ACEPHATE	2016	13	293		12.6
ACEPHATE	2016	13	295		272.7
ACEPHATE	2016	13	299	49.6	196.1
ACEPHATE	2016	13	301	352.1	352.1
ACEPHATE	2016	13	303	246.9	786.6
ACEPHATE	2016	13	305	103.9	454
ACEPHATE	2016	13	307	793.7	812.1
ACEPHATE	2016	13	309	230.2	385.2
ACEPHATE	2016	13	311	21.3	21.3
ACEPHATE	2016	13	313		31.2
ACEPHATE	2016	13	315	1909.3	1909.3
ACEPHATE	2016	13	319		142.7
ACEPHATE	2016	13	321	3782.3	3802.2
ACEPHATE	2016	17	3		203.6
ACEPHATE	2016	17	5		514.3
ACEPHATE	2016	17	7	708.1	708.1
ACEPHATE	2016	17	11		1311.8
ACEPHATE	2016	17	13		118.3
ACEPHATE	2016	17	15		386.5
ACEPHATE	2016	17	17		406.5
ACEPHATE	2016	17	19		2201.3
ACEPHATE	2016	17	21		1238.9
ACEPHATE	2016	17	23		796.3
ACEPHATE	2016	17	25		973.1
ACEPHATE	2016	17	27		607.7
ACEPHATE	2016	17	29		960
ACEPHATE	2016	17	31	49.6	49.6
ACEPHATE	2016	17	33		800.4
ACEPHATE	2016	17	35		602.1
ACEPHATE	2016	17	37	2144.1	2144.1
ACEPHATE	2016	17	39		850.9
ACEPHATE	2016	17	41		899.1
ACEPHATE	2016	17	43	34.7	34.7
ACEPHATE	2016	17	45		1275
ACEPHATE	2016	17	47	1.6	392.4
ACEPHATE	2016	17	49		823.4
ACEPHATE	2016	17	51		1184.5
ACEPHATE	2016	17	53		1165.6
ACEPHATE	2016	17	55		699.2
ACEPHATE	2016	17	59		630.1
ACEPHATE	2016	17	61		720.9
ACEPHATE	2016	17	63	1691.4	1691.4
ACEPHATE	2016	17	65		894.2
ACEPHATE	2016	17	69		49.4
ACEPHATE	2016	17	73		1522.5
ACEPHATE	2016	17	75		2604.8
ACEPHATE	2016	17	77		514
ACEPHATE	2016	17	79		1032.4
ACEPHATE	2016	17	81		830.8
ACEPHATE	2016	17	83		384
ACEPHATE	2016	17	85		382
ACEPHATE	2016	17	87		110.5
ACEPHATE	2016	17	89	1035.8	1035.8
ACEPHATE	2016	17	91		1241.9
ACEPHATE	2016	17	93	927.2	927.2
ACEPHATE	2016	17	97	159.4	159.4
ACEPHATE	2016	17	99	4436.7	4436.7
ACEPHATE	2016	17	101		663.8
ACEPHATE	2016	17	103		1011.4
ACEPHATE	2016	17	105		2470.3
ACEPHATE	2016	17	107		1232.9
ACEPHATE	2016	17	111	1043.1	1043.1
ACEPHATE	2016	17	113		2663
ACEPHATE	2016	17	115		1110.9
ACEPHATE	2016	17	117		1178.2
ACEPHATE	2016	17	119		875.8
ACEPHATE	2016	17	121		869.5
ACEPHATE	2016	17	123		685.9
ACEPHATE	2016	17	125		719.1
ACEPHATE	2016	17	127		295.3
ACEPHATE	2016	17	129		551.4
ACEPHATE	2016	17	131		925.3
ACEPHATE	2016	17	133		473.2
ACEPHATE	2016	17	135		1098.1
ACEPHATE	2016	17	137		804.7
ACEPHATE	2016	17	139		644.9
ACEPHATE	2016	17	141		923.5
ACEPHATE	2016	17	143		755.9
ACEPHATE	2016	17	145		548.8
ACEPHATE	2016	17	147		1111.8
ACEPHATE	2016	17	149		804.7
ACEPHATE	2016	17	151		118.5
ACEPHATE	2016	17	153		236.6
ACEPHATE	2016	17	155		216.1
ACEPHATE	2016	17	157		650.3
ACEPHATE	2016	17	159		773.2
ACEPHATE	2016	17	161		416.9
ACEPHATE	2016	17	163		623.3
ACEPHATE	2016	17	165		462.3
ACEPHATE	2016	17	167		1070.4
ACEPHATE	2016	17	171		307.7
ACEPHATE	2016	17	173		1364.7
ACEPHATE	2016	17	175		584.6
ACEPHATE	2016	17	177		752.3
ACEPHATE	2016	17	179		1049.1
ACEPHATE	2016	17	181		192.7
ACEPHATE	2016	17	183		1865
ACEPHATE	2016	17	185		402.3
ACEPHATE	2016	17	189		888.7
ACEPHATE	2016	17	191	3.5	1352.6
ACEPHATE	2016	17	193	7.5	992.9
ACEPHATE	2016	17	195		754.1
ACEPHATE	2016	17	197	1888.8	1888.8
ACEPHATE	2016	17	199		208.4
ACEPHATE	2016	17	201		408.9
ACEPHATE	2016	17	203		1031.1
ACEPHATE	2016	18	1	0.8	670.4
ACEPHATE	2016	18	3	2.9	853.4
ACEPHATE	2016	18	5	0.6	0.6
ACEPHATE	2016	18	7		940.6
ACEPHATE	2016	18	15	2	651.1
ACEPHATE	2016	18	17	0.4	647.8
ACEPHATE	2016	18	19	8.6	8.6
ACEPHATE	2016	18	21	0.7	0.6
ACEPHATE	2016	18	27	0.8	519.9
ACEPHATE	2016	18	29	0.2	0.2
ACEPHATE	2016	18	33	32.7	622.5
ACEPHATE	2016	18	37		400.6
ACEPHATE	2016	18	39	28	335.7
ACEPHATE	2016	18	41	0.4	0.4
ACEPHATE	2016	18	47	0.8	0.8
ACEPHATE	2016	18	49	40.7	582
ACEPHATE	2016	18	51		773.2
ACEPHATE	2016	18	53	1	1
ACEPHATE	2016	18	55		423.6
ACEPHATE	2016	18	57	0.7	0.7
ACEPHATE	2016	18	59	0.8	0.8
ACEPHATE	2016	18	61	1	1
ACEPHATE	2016	18	69	40.1	777.1
ACEPHATE	2016	18	71	0.7	0.7
ACEPHATE	2016	18	73		861.7
ACEPHATE	2016	18	75	1.1	1.1
ACEPHATE	2016	18	77	22.7	22.7
ACEPHATE	2016	18	79	1.8	1.8
ACEPHATE	2016	18	83	1.2	916.7
ACEPHATE	2016	18	85	54.5	712.6
ACEPHATE	2016	18	87	0.8	275.6
ACEPHATE	2016	18	89		441.1
ACEPHATE	2016	18	91		733.5
ACEPHATE	2016	18	99	0.4	524.4
ACEPHATE	2016	18	101		106.9
ACEPHATE	2016	18	103		691.8
ACEPHATE	2016	18	107	1.3	1.3
ACEPHATE	2016	18	111		694
ACEPHATE	2016	18	113	0.8	495.2
ACEPHATE	2016	18	115	3.3	3.3
ACEPHATE	2016	18	117	0.3	0.3
ACEPHATE	2016	18	119	0.3	0.2
ACEPHATE	2016	18	125		368.5
ACEPHATE	2016	18	127		501.2
ACEPHATE	2016	18	129		696.7
ACEPHATE	2016	18	131		658.1
ACEPHATE	2016	18	135	1.3	1.3
ACEPHATE	2016	18	137	8	8
ACEPHATE	2016	18	139	1.1	1.1
ACEPHATE	2016	18	141	0.8	352.1
ACEPHATE	2016	18	143	4.7	4.7
ACEPHATE	2016	18	147	2.2	542.7
ACEPHATE	2016	18	149		339.8
ACEPHATE	2016	18	151		269
ACEPHATE	2016	18	153		647.4
ACEPHATE	2016	18	155	35.3	35.3
ACEPHATE	2016	18	163		273.9
ACEPHATE	2016	18	169	0.2	738.1
ACEPHATE	2016	18	173		388.3
ACEPHATE	2016	18	175	1.1	1.1
ACEPHATE	2016	18	177	3.2	3.2
ACEPHATE	2016	18	179	44.1	903.7
ACEPHATE	2016	18	181		945.1
ACEPHATE	2016	18	183	0.8	520.7
ACEPHATE	2016	19	7		105
ACEPHATE	2016	19	9		750.2
ACEPHATE	2016	19	15		792.2
ACEPHATE	2016	19	21		1140.1
ACEPHATE	2016	19	23		825.1
ACEPHATE	2016	19	25		1044.7
ACEPHATE	2016	19	27		881.8
ACEPHATE	2016	19	33		802.9
ACEPHATE	2016	19	35		1074.3
ACEPHATE	2016	19	39		94.8
ACEPHATE	2016	19	41		1034
ACEPHATE	2016	19	47		1120.4
ACEPHATE	2016	19	49		799.6
ACEPHATE	2016	19	51		121.7
ACEPHATE	2016	19	53		96
ACEPHATE	2016	19	57		147.4
ACEPHATE	2016	19	59		654.8
ACEPHATE	2016	19	63		707.4
ACEPHATE	2016	19	67		778.2
ACEPHATE	2016	19	69		803.7
ACEPHATE	2016	19	73		960
ACEPHATE	2016	19	75		997.8
ACEPHATE	2016	19	77		737.9
ACEPHATE	2016	19	79		845.6
ACEPHATE	2016	19	81		822.6
ACEPHATE	2016	19	83		732.9
ACEPHATE	2016	19	85		987.9
ACEPHATE	2016	19	87		160.3
ACEPHATE	2016	19	91		771.6
ACEPHATE	2016	19	93		744.5
ACEPHATE	2016	19	99		1099.8
ACEPHATE	2016	19	101		158.2
ACEPHATE	2016	19	107		229.5
ACEPHATE	2016	19	109		1642.7
ACEPHATE	2016	19	111		155.7
ACEPHATE	2016	19	115		163.8
ACEPHATE	2016	19	117		91.6
ACEPHATE	2016	19	119		1001.1
ACEPHATE	2016	19	121		164.3
ACEPHATE	2016	19	123		234.1
ACEPHATE	2016	19	125		173
ACEPHATE	2016	19	127		1005.2
ACEPHATE	2016	19	131		691
ACEPHATE	2016	19	133		1128.6
ACEPHATE	2016	19	135		76.6
ACEPHATE	2016	19	141		1149.2
ACEPHATE	2016	19	143		832.5
ACEPHATE	2016	19	147		861.3
ACEPHATE	2016	19	149		1608.2
ACEPHATE	2016	19	151		1115.4
ACEPHATE	2016	19	153		547
ACEPHATE	2016	19	157		936.1
ACEPHATE	2016	19	159		148.5
ACEPHATE	2016	19	161		1053.7
ACEPHATE	2016	19	165		1095.7
ACEPHATE	2016	19	167		1251.2
ACEPHATE	2016	19	169		845.6
ACEPHATE	2016	19	171		1160.7
ACEPHATE	2016	19	175		116.6
ACEPHATE	2016	19	177		110.6
ACEPHATE	2016	19	179		116.6
ACEPHATE	2016	19	181		157.8
ACEPHATE	2016	19	183		215.8
ACEPHATE	2016	19	185		168.4
ACEPHATE	2016	19	187		1186.2
ACEPHATE	2016	19	189		649
ACEPHATE	2016	19	193		1323.6
ACEPHATE	2016	19	195		632.6
ACEPHATE	2016	19	197		991.2
ACEPHATE	2016	20	1		368.1
ACEPHATE	2016	20	7		60
ACEPHATE	2016	20	11		175.4
ACEPHATE	2016	20	15		456.8
ACEPHATE	2016	20	19		42.1
ACEPHATE	2016	20	21		554.4
ACEPHATE	2016	20	25	3.7	3.7
ACEPHATE	2016	20	33		8.1
ACEPHATE	2016	20	35		613.3
ACEPHATE	2016	20	37		396.2
ACEPHATE	2016	20	47		144.7
ACEPHATE	2016	20	49		77.8
ACEPHATE	2016	20	55	385.2	385.2
ACEPHATE	2016	20	57	325.9	325.9
ACEPHATE	2016	20	63		11
ACEPHATE	2016	20	67	38.7	38.7
ACEPHATE	2016	20	69	305.5	305.5
ACEPHATE	2016	20	71		1.3
ACEPHATE	2016	20	73		148.8
ACEPHATE	2016	20	77		150.1
ACEPHATE	2016	20	79		584.6
ACEPHATE	2016	20	81	281.2	281.2
ACEPHATE	2016	20	83	47.1	47.1
ACEPHATE	2016	20	93	137.5	137.5
ACEPHATE	2016	20	95		130.8
ACEPHATE	2016	20	97		163.6
ACEPHATE	2016	20	99		398.7
ACEPHATE	2016	20	101		9.8
ACEPHATE	2016	20	109		4.2
ACEPHATE	2016	20	115	4.2	7
ACEPHATE	2016	20	119	304.2	304.2
ACEPHATE	2016	20	125		363.8
ACEPHATE	2016	20	129	6.4	6.4
ACEPHATE	2016	20	133		313.2
ACEPHATE	2016	20	135		3.1
ACEPHATE	2016	20	145		101.3
ACEPHATE	2016	20	151		460.8
ACEPHATE	2016	20	155		460.1
ACEPHATE	2016	20	171		7.5
ACEPHATE	2016	20	173		554.9
ACEPHATE	2016	20	175	268.3	268.3
ACEPHATE	2016	20	185		157.6
ACEPHATE	2016	20	187	12.1	12.1
ACEPHATE	2016	20	189	180.8	180.8
ACEPHATE	2016	20	191		968
ACEPHATE	2016	20	195		13.4
ACEPHATE	2016	20	199		5.4
ACEPHATE	2016	20	203		12.3
ACEPHATE	2016	20	205		409.3
ACEPHATE	2016	20	207		178.8
ACEPHATE	2016	21	1	69.2	69.2
ACEPHATE	2016	21	3	439.6	439.6
ACEPHATE	2016	21	5	66.8	66.8
ACEPHATE	2016	21	7		267.4
ACEPHATE	2016	21	9	616.8	616.8
ACEPHATE	2016	21	11	447.1	447.1
ACEPHATE	2016	21	15	156.8	156.8
ACEPHATE	2016	21	17	1048.4	1048.4
ACEPHATE	2016	21	21	123.3	123.3
ACEPHATE	2016	21	23	420.1	420.1
ACEPHATE	2016	21	25	20	20
ACEPHATE	2016	21	27	374.7	374.7
ACEPHATE	2016	21	29	4.2	4.2
ACEPHATE	2016	21	31	12.2	12.2
ACEPHATE	2016	21	33	67.2	398.7
ACEPHATE	2016	21	35		316.5
ACEPHATE	2016	21	37	28	28
ACEPHATE	2016	21	39		192
ACEPHATE	2016	21	41	151.2	151.2
ACEPHATE	2016	21	43	34.6	34.6
ACEPHATE	2016	21	45	83.6	83.6
ACEPHATE	2016	21	47	621.5	1310.8
ACEPHATE	2016	21	49	354.6	354.6
ACEPHATE	2016	21	51	61.8	61.8
ACEPHATE	2016	21	53	34.6	34.6
ACEPHATE	2016	21	55		172.7
ACEPHATE	2016	21	57	14.4	14.4
ACEPHATE	2016	21	59	226.8	892.2
ACEPHATE	2016	21	61	32	32
ACEPHATE	2016	21	63	4.4	4.4
ACEPHATE	2016	21	65	0.1	0.1
ACEPHATE	2016	21	67	513.9	513.9
ACEPHATE	2016	21	69	719.5	719.5
ACEPHATE	2016	21	73	231.3	231.3
ACEPHATE	2016	21	75		305.6
ACEPHATE	2016	21	77	324.8	324.8
ACEPHATE	2016	21	79	709.2	709.2
ACEPHATE	2016	21	81	280	280
ACEPHATE	2016	21	83		598.3
ACEPHATE	2016	21	85	37.5	37.5
ACEPHATE	2016	21	87	353.1	353.1
ACEPHATE	2016	21	89	18.2	18.2
ACEPHATE	2016	21	91	54.6	184.6
ACEPHATE	2016	21	93	56.2	56.2
ACEPHATE	2016	21	97	750.3	750.3
ACEPHATE	2016	21	99	200.3	200.3
ACEPHATE	2016	21	101	39.2	774.6
ACEPHATE	2016	21	103	924.1	924.1
ACEPHATE	2016	21	105		291.4
ACEPHATE	2016	21	107	21	346.7
ACEPHATE	2016	21	109	34.6	34.6
ACEPHATE	2016	21	111	9.5	9.5
ACEPHATE	2016	21	113	149	149
ACEPHATE	2016	21	115	0	0
ACEPHATE	2016	21	117	106.4	106.4
ACEPHATE	2016	21	123	90.8	90.8
ACEPHATE	2016	21	125	52.7	52.7
ACEPHATE	2016	21	127	2.2	2.2
ACEPHATE	2016	21	135	96.4	96.4
ACEPHATE	2016	21	137	313.5	313.5
ACEPHATE	2016	21	139		139.9
ACEPHATE	2016	21	141	285.6	907.4
ACEPHATE	2016	21	143		51.9
ACEPHATE	2016	21	145		132
ACEPHATE	2016	21	149	51.8	497.6
ACEPHATE	2016	21	151	87.4	87.4
ACEPHATE	2016	21	153	23.3	23.3
ACEPHATE	2016	21	155	119.6	119.6
ACEPHATE	2016	21	157		132.7
ACEPHATE	2016	21	161	657.8	657.8
ACEPHATE	2016	21	163	49	49
ACEPHATE	2016	21	165	4.4	4.4
ACEPHATE	2016	21	167	221	221
ACEPHATE	2016	21	169	237.8	237.8
ACEPHATE	2016	21	171	475.6	475.6
ACEPHATE	2016	21	173	282.7	282.7
ACEPHATE	2016	21	175	34.6	34.6
ACEPHATE	2016	21	177	15.4	189.8
ACEPHATE	2016	21	179	89.4	89.4
ACEPHATE	2016	21	181	899.4	899.4
ACEPHATE	2016	21	183	26.6	331
ACEPHATE	2016	21	185	16.2	16.2
ACEPHATE	2016	21	187	610.5	610.5
ACEPHATE	2016	21	189	25.5	25.5
ACEPHATE	2016	21	191	481.7	481.7
ACEPHATE	2016	21	195	0.1	0.1
ACEPHATE	2016	21	197	8.2	8.2
ACEPHATE	2016	21	199	121.8	121.8
ACEPHATE	2016	21	201	102.8	102.8
ACEPHATE	2016	21	203	72.7	72.7
ACEPHATE	2016	21	205	5.6	5.6
ACEPHATE	2016	21	207	13.1	13.1
ACEPHATE	2016	21	209	442	442
ACEPHATE	2016	21	211	1017.6	1017.6
ACEPHATE	2016	21	213	33.6	384
ACEPHATE	2016	21	215	286.8	286.8
ACEPHATE	2016	21	217	145.6	145.6
ACEPHATE	2016	21	219	355.6	761.1
ACEPHATE	2016	21	221		150.2
ACEPHATE	2016	21	223	425.7	425.7
ACEPHATE	2016	21	225	6.2	436.4
ACEPHATE	2016	21	227	147	147
ACEPHATE	2016	21	229	318.6	318.6
ACEPHATE	2016	21	231	43.6	43.6
ACEPHATE	2016	21	233	21.8	398.6
ACEPHATE	2016	21	237	11.1	11.1
ACEPHATE	2016	21	239	442	442
ACEPHATE	2016	22	1	1386.9	1386.9
ACEPHATE	2016	22	3	252.3	252.3
ACEPHATE	2016	22	5	354.2	354.2
ACEPHATE	2016	22	7	2577.2	2577.2
ACEPHATE	2016	22	9	31494.7	31494.7
ACEPHATE	2016	22	11	240.2	240.2
ACEPHATE	2016	22	15	2269.6	2313.2
ACEPHATE	2016	22	17	3077.4	4835.2
ACEPHATE	2016	22	19	294.3	294.3
ACEPHATE	2016	22	21	381.3	1143.2
ACEPHATE	2016	22	23	135.3	135.3
ACEPHATE	2016	22	25	38832.3	38832.3
ACEPHATE	2016	22	27	1.1	1.1
ACEPHATE	2016	22	29	42906.3	42906.3
ACEPHATE	2016	22	31	211.6	232.6
ACEPHATE	2016	22	33		42.3
ACEPHATE	2016	22	35	29090.7	29090.7
ACEPHATE	2016	22	37		1374.8
ACEPHATE	2016	22	39	11065.2	11065.2
ACEPHATE	2016	22	41	11509.2	11509.2
ACEPHATE	2016	22	43	4257.9	4257.9
ACEPHATE	2016	22	45	1338.2	1338.2
ACEPHATE	2016	22	47	5600.4	5600.4
ACEPHATE	2016	22	53	518.8	518.8
ACEPHATE	2016	22	55	2329.4	2329.4
ACEPHATE	2016	22	57	291.1	291.1
ACEPHATE	2016	22	59	38	38
ACEPHATE	2016	22	61	20.9	20.9
ACEPHATE	2016	22	63		13.6
ACEPHATE	2016	22	65	25379.1	25379.1
ACEPHATE	2016	22	67	22684.6	22684.6
ACEPHATE	2016	22	69	6854.4	7145.7
ACEPHATE	2016	22	73	1631.6	2555.2
ACEPHATE	2016	22	77	26102.8	26102.8
ACEPHATE	2016	22	79	14613.5	14613.5
ACEPHATE	2016	22	81	3127.1	3209.8
ACEPHATE	2016	22	83	13073.6	13073.6
ACEPHATE	2016	22	93	1039.1	1039.1
ACEPHATE	2016	22	95	64.7	64.7
ACEPHATE	2016	22	97	34897.1	34897.1
ACEPHATE	2016	22	99	5501.3	5501.3
ACEPHATE	2016	22	101	1387.7	1387.7
ACEPHATE	2016	22	105		273.1
ACEPHATE	2016	22	107	20121.8	20121.8
ACEPHATE	2016	22	111	2.3	2.3
ACEPHATE	2016	22	113	309.3	309.3
ACEPHATE	2016	22	117		499.9
ACEPHATE	2016	22	121	1565.6	1565.6
ACEPHATE	2016	22	123	11097.9	11097.9
ACEPHATE	2016	22	125		1312.3
ACEPHATE	2016	24	3	0.1	0.1
ACEPHATE	2016	24	5	0.5	0.5
ACEPHATE	2016	24	9	0.1	0.1
ACEPHATE	2016	24	15	1.9	1.9
ACEPHATE	2016	24	17	1.5	1.5
ACEPHATE	2016	24	19		915.3
ACEPHATE	2016	24	35	1.3	1.3
ACEPHATE	2016	24	37	8.6	8.6
ACEPHATE	2016	24	39		381.7
ACEPHATE	2016	24	45		433
ACEPHATE	2016	24	47		696.9
ACEPHATE	2016	25	1	0.5	0.5
ACEPHATE	2016	25	3	1.6	1.6
ACEPHATE	2016	25	5	0.5	0.5
ACEPHATE	2016	25	7	0.1	0.1
ACEPHATE	2016	25	9	1.6	1.6
ACEPHATE	2016	25	11	10.7	10.7
ACEPHATE	2016	25	13	0.6	0.6
ACEPHATE	2016	25	15	10.7	10.7
ACEPHATE	2016	25	17	2.3	2.3
ACEPHATE	2016	25	21	0.2	0.2
ACEPHATE	2016	25	23	1.4	1.4
ACEPHATE	2016	25	27	0.6	0.6
ACEPHATE	2016	26	5	108.6	108.6
ACEPHATE	2016	26	11	0.4	0.4
ACEPHATE	2016	26	15	4.2	4.2
ACEPHATE	2016	26	17	3.3	3.3
ACEPHATE	2016	26	21	121.6	121.6
ACEPHATE	2016	26	23	962.8	962.8
ACEPHATE	2016	26	25	148.2	148.2
ACEPHATE	2016	26	27	814.7	814.7
ACEPHATE	2016	26	35	0.4	0.4
ACEPHATE	2016	26	37	6.7	6.7
ACEPHATE	2016	26	45	137.9	137.9
ACEPHATE	2016	26	49		8.6
ACEPHATE	2016	26	51	1.2	1.2
ACEPHATE	2016	26	57	95.4	95.4
ACEPHATE	2016	26	59	1.7	1.7
ACEPHATE	2016	26	63	142	142
ACEPHATE	2016	26	65	21.6	21.6
ACEPHATE	2016	26	67	4.2	4.2
ACEPHATE	2016	26	73	166.1	166.1
ACEPHATE	2016	26	75	10	10
ACEPHATE	2016	26	77	730.2	730.2
ACEPHATE	2016	26	81	11.8	11.8
ACEPHATE	2016	26	87		52.4
ACEPHATE	2016	26	91		1.2
ACEPHATE	2016	26	93		3.7
ACEPHATE	2016	26	99		154.7
ACEPHATE	2016	26	107	1.2	1.2
ACEPHATE	2016	26	111	0.8	0.8
ACEPHATE	2016	26	115		21.6
ACEPHATE	2016	26	117	407.3	407.3
ACEPHATE	2016	26	125		1.6
ACEPHATE	2016	26	133	22.2	22.2
ACEPHATE	2016	26	139	24.9	24.9
ACEPHATE	2016	26	145	2	2
ACEPHATE	2016	26	147		15.9
ACEPHATE	2016	26	149	2127.1	2127.1
ACEPHATE	2016	26	151	11.8	11.8
ACEPHATE	2016	26	155	2.5	2.5
ACEPHATE	2016	26	157	196.7	196.7
ACEPHATE	2016	26	159	8.2	8.2
ACEPHATE	2016	26	161		11
ACEPHATE	2016	26	163		13.9
ACEPHATE	2016	27	11		920.5
ACEPHATE	2016	27	13		1374.6
ACEPHATE	2016	27	15		997.8
ACEPHATE	2016	27	23		867
ACEPHATE	2016	27	33		1281.6
ACEPHATE	2016	27	41		563.5
ACEPHATE	2016	27	43		1339.2
ACEPHATE	2016	27	47		1112.2
ACEPHATE	2016	27	51		908.1
ACEPHATE	2016	27	63		1349.1
ACEPHATE	2016	27	73		1449.4
ACEPHATE	2016	27	79		730.5
ACEPHATE	2016	27	81		820.1
ACEPHATE	2016	27	83		1241.3
ACEPHATE	2016	27	91		1226.5
ACEPHATE	2016	27	101		1401.7
ACEPHATE	2016	27	103		610.4
ACEPHATE	2016	27	105		1463.4
ACEPHATE	2016	27	111		1260.2
ACEPHATE	2016	27	117		737
ACEPHATE	2016	27	121		677.8
ACEPHATE	2016	27	127		1657.5
ACEPHATE	2016	27	131		535.5
ACEPHATE	2016	27	133		890.1
ACEPHATE	2016	27	147		610.4
ACEPHATE	2016	27	149		875.2
ACEPHATE	2016	27	151		1018.4
ACEPHATE	2016	27	155		1161.5
ACEPHATE	2016	27	161		648.2
ACEPHATE	2016	27	165		801.2
ACEPHATE	2016	27	167		1354
ACEPHATE	2016	27	173		1373.7
ACEPHATE	2016	28	1	556.6	762.1
ACEPHATE	2016	28	3	421.7	586.5
ACEPHATE	2016	28	5	169.1	169.1
ACEPHATE	2016	28	7	2715.5	2715.5
ACEPHATE	2016	28	9		150.7
ACEPHATE	2016	28	11	10699.1	10699.1
ACEPHATE	2016	28	13		826.9
ACEPHATE	2016	28	15	4060.7	4060.7
ACEPHATE	2016	28	17	184.3	820.5
ACEPHATE	2016	28	19	33.7	33.7
ACEPHATE	2016	28	21	263.3	323.1
ACEPHATE	2016	28	25	159.4	364.5
ACEPHATE	2016	28	27	39313.5	39313.5
ACEPHATE	2016	28	29		46.2
ACEPHATE	2016	28	31	102.1	102.1
ACEPHATE	2016	28	33		809.2
ACEPHATE	2016	28	35	12.8	12.8
ACEPHATE	2016	28	37	110.1	110.1
ACEPHATE	2016	28	39	312.5	319
ACEPHATE	2016	28	41	318.3	324.8
ACEPHATE	2016	28	43		847.9
ACEPHATE	2016	28	47		1.2
ACEPHATE	2016	28	49	652.4	1177.4
ACEPHATE	2016	28	51	14361.9	14361.9
ACEPHATE	2016	28	53	9393.9	9393.9
ACEPHATE	2016	28	55	5553.8	5553.8
ACEPHATE	2016	28	57	318.6	470.4
ACEPHATE	2016	28	59	8.4	15
ACEPHATE	2016	28	63	131.7	545.3
ACEPHATE	2016	28	67	1	7.6
ACEPHATE	2016	28	69		8.8
ACEPHATE	2016	28	71		485.2
ACEPHATE	2016	28	73	7.3	7.3
ACEPHATE	2016	28	77	58.2	58.2
ACEPHATE	2016	28	79	231.9	231.9
ACEPHATE	2016	28	81	1383.4	1868
ACEPHATE	2016	28	83	19491.5	19491.5
ACEPHATE	2016	28	85	44.3	44.3
ACEPHATE	2016	28	87	985.3	1218.8
ACEPHATE	2016	28	89	4473.3	4473.3
ACEPHATE	2016	28	91	17.4	17.4
ACEPHATE	2016	28	93		407.7
ACEPHATE	2016	28	95	339	1229.6
ACEPHATE	2016	28	97	3250.5	3250.5
ACEPHATE	2016	28	101	2	30.5
ACEPHATE	2016	28	103	1928.2	2230.1
ACEPHATE	2016	28	105	82.6	103.4
ACEPHATE	2016	28	107		2316.7
ACEPHATE	2016	28	109	5.7	25.8
ACEPHATE	2016	28	111	10.3	10.3
ACEPHATE	2016	28	113	27.4	27.4
ACEPHATE	2016	28	115	955.4	1256.9
ACEPHATE	2016	28	117	332	578.6
ACEPHATE	2016	28	119	14072	14072
ACEPHATE	2016	28	121	1576.9	1576.9
ACEPHATE	2016	28	123	247.6	247.6
ACEPHATE	2016	28	125	5760.5	5760.5
ACEPHATE	2016	28	127	35.5	35.5
ACEPHATE	2016	28	129	41.6	41.6
ACEPHATE	2016	28	133	10481.7	10481.7
ACEPHATE	2016	28	135	11567.3	11567.3
ACEPHATE	2016	28	137		799.6
ACEPHATE	2016	28	139	354.9	478.7
ACEPHATE	2016	28	141	276.4	321.6
ACEPHATE	2016	28	143	14235.2	14235.2
ACEPHATE	2016	28	145	573.4	827.6
ACEPHATE	2016	28	147	13.3	13.3
ACEPHATE	2016	28	149	1065.4	1448.5
ACEPHATE	2016	28	151	16390.6	16390.6
ACEPHATE	2016	28	153		4.7
ACEPHATE	2016	28	155	3898.7	3898.7
ACEPHATE	2016	28	157	46.6	46.6
ACEPHATE	2016	28	159		27.5
ACEPHATE	2016	28	161		682.5
ACEPHATE	2016	28	163	12089.9	12089.9
ACEPHATE	2016	29	1	183.3	183.3
ACEPHATE	2016	29	3		150.1
ACEPHATE	2016	29	5		266
ACEPHATE	2016	29	7		350.5
ACEPHATE	2016	29	9		199.5
ACEPHATE	2016	29	11		3113.2
ACEPHATE	2016	29	13		268.4
ACEPHATE	2016	29	15		403.3
ACEPHATE	2016	29	17	3324.7	3324.7
ACEPHATE	2016	29	19		613.4
ACEPHATE	2016	29	21	0.7	138.3
ACEPHATE	2016	29	23	1768.2	1768.1
ACEPHATE	2016	29	25		115.2
ACEPHATE	2016	29	27		1144.5
ACEPHATE	2016	29	29		4.6
ACEPHATE	2016	29	31	1156.1	1156.1
ACEPHATE	2016	29	33	518.8	518.8
ACEPHATE	2016	29	35	3	3
ACEPHATE	2016	29	37		155.5
ACEPHATE	2016	29	39		18
ACEPHATE	2016	29	41	555.6	555.6
ACEPHATE	2016	29	43		24.8
ACEPHATE	2016	29	45		161.7
ACEPHATE	2016	29	47		51.8
ACEPHATE	2016	29	49		58.3
ACEPHATE	2016	29	51		235.8
ACEPHATE	2016	29	53		1360.6
ACEPHATE	2016	29	55		15.3
ACEPHATE	2016	29	57		1219.7
ACEPHATE	2016	29	59		30
ACEPHATE	2016	29	61		174.4
ACEPHATE	2016	29	63		121.5
ACEPHATE	2016	29	65	13.8	13.8
ACEPHATE	2016	29	67	39.6	39.6
ACEPHATE	2016	29	69	41063.8	41063.8
ACEPHATE	2016	29	71		759.5
ACEPHATE	2016	29	73		272.8
ACEPHATE	2016	29	75		111.7
ACEPHATE	2016	29	77		131.8
ACEPHATE	2016	29	79	265.6	265.6
ACEPHATE	2016	29	81		198.4
ACEPHATE	2016	29	83		153.8
ACEPHATE	2016	29	85		90.9
ACEPHATE	2016	29	87		203.6
ACEPHATE	2016	29	89	0.6	939.6
ACEPHATE	2016	29	93	0.9	0.9
ACEPHATE	2016	29	95		81.4
ACEPHATE	2016	29	97		1694
ACEPHATE	2016	29	99		122.2
ACEPHATE	2016	29	101		171.2
ACEPHATE	2016	29	103		198.5
ACEPHATE	2016	29	105		32
ACEPHATE	2016	29	107		250.1
ACEPHATE	2016	29	109		538.3
ACEPHATE	2016	29	111		173.3
ACEPHATE	2016	29	113		1676.1
ACEPHATE	2016	29	115	316.1	316.1
ACEPHATE	2016	29	117	463.5	463.5
ACEPHATE	2016	29	119		48.9
ACEPHATE	2016	29	121	371.8	371.8
ACEPHATE	2016	29	123	96.2	96.2
ACEPHATE	2016	29	125		77.9
ACEPHATE	2016	29	127		140.7
ACEPHATE	2016	29	129	132.6	132.6
ACEPHATE	2016	29	131		103.9
ACEPHATE	2016	29	133	2797	2797
ACEPHATE	2016	29	135		557.4
ACEPHATE	2016	29	137		202.7
ACEPHATE	2016	29	139		1582.3
ACEPHATE	2016	29	141	0.1	257.9
ACEPHATE	2016	29	143	42297.7	42297.7
ACEPHATE	2016	29	145		368.9
ACEPHATE	2016	29	147		319.7
ACEPHATE	2016	29	151		241.7
ACEPHATE	2016	29	153	31.8	31.8
ACEPHATE	2016	29	155	19096.6	19096.6
ACEPHATE	2016	29	157		1032.3
ACEPHATE	2016	29	159		1957.9
ACEPHATE	2016	29	161		5.7
ACEPHATE	2016	29	163		185.5
ACEPHATE	2016	29	165	6.4	118.6
ACEPHATE	2016	29	167		87.9
ACEPHATE	2016	29	169		11.1
ACEPHATE	2016	29	171	104.5	104.5
ACEPHATE	2016	29	173		153.4
ACEPHATE	2016	29	175	233.9	233.9
ACEPHATE	2016	29	177	1	164.6
ACEPHATE	2016	29	179	9.7	9.7
ACEPHATE	2016	29	181	1020.9	1020.9
ACEPHATE	2016	29	183		1254.9
ACEPHATE	2016	29	185		80.5
ACEPHATE	2016	29	186		429.9
ACEPHATE	2016	29	187		69.8
ACEPHATE	2016	29	189		192.1
ACEPHATE	2016	29	195		2797.1
ACEPHATE	2016	29	197	97.7	97.7
ACEPHATE	2016	29	199		130
ACEPHATE	2016	29	201	3724.3	3724.3
ACEPHATE	2016	29	205		245.2
ACEPHATE	2016	29	207	28382.9	28382.9
ACEPHATE	2016	29	209		89.7
ACEPHATE	2016	29	211	167.1	167.1
ACEPHATE	2016	29	213	19.7	19.7
ACEPHATE	2016	29	215	28.1	28.1
ACEPHATE	2016	29	217		139.3
ACEPHATE	2016	29	219		663.5
ACEPHATE	2016	29	221		26.9
ACEPHATE	2016	29	223	352.8	352.8
ACEPHATE	2016	29	225	80.2	80.2
ACEPHATE	2016	29	227		65.2
ACEPHATE	2016	29	229	44.4	44.4
ACEPHATE	2016	31	23		935.3
ACEPHATE	2016	31	25		1076.8
ACEPHATE	2016	31	37		655.6
ACEPHATE	2016	31	53		951.7
ACEPHATE	2016	31	55		171.9
ACEPHATE	2016	31	81		638.3
ACEPHATE	2016	31	109		1093.2
ACEPHATE	2016	31	121		519.1
ACEPHATE	2016	31	125		407.2
ACEPHATE	2016	31	141		1059.5
ACEPHATE	2016	31	143		668.8
ACEPHATE	2016	31	153		255.8
ACEPHATE	2016	31	155		1362.2
ACEPHATE	2016	31	159		945.2
ACEPHATE	2016	31	177		725.5
ACEPHATE	2016	31	185		790.5
ACEPHATE	2016	34	3	0	0
ACEPHATE	2016	34	19	3.3	3.3
ACEPHATE	2016	34	27	0.5	0.5
ACEPHATE	2016	34	31	0	0
ACEPHATE	2016	34	35	1.1	1.1
ACEPHATE	2016	34	37	0.1	0.1
ACEPHATE	2016	34	41	3	3
ACEPHATE	2016	35	5	0.3	0.3
ACEPHATE	2016	35	9	7.9	7.9
ACEPHATE	2016	35	13	0.5	0.5
ACEPHATE	2016	35	15	0.9	0.9
ACEPHATE	2016	35	23	8.5	8.5
ACEPHATE	2016	35	25	2.4	2.4
ACEPHATE	2016	35	29	24.8	24.8
ACEPHATE	2016	35	41	20.4	20.4
ACEPHATE	2016	35	51	3.5	3.5
ACEPHATE	2016	36	1	2.3	2.3
ACEPHATE	2016	36	7	2.8	2.8
ACEPHATE	2016	36	11	16.4	16.4
ACEPHATE	2016	36	15	2.4	2.4
ACEPHATE	2016	36	21	1.3	1.3
ACEPHATE	2016	36	25	0.1	0.1
ACEPHATE	2016	36	27	0.7	0.7
ACEPHATE	2016	36	35	0.1	0.1
ACEPHATE	2016	36	39	1.3	1.3
ACEPHATE	2016	36	43	0.6	0.6
ACEPHATE	2016	36	53	8.8	8.8
ACEPHATE	2016	36	57	8.3	8.3
ACEPHATE	2016	36	59	0	0
ACEPHATE	2016	36	65	0.1	0.1
ACEPHATE	2016	36	67	10.4	10.4
ACEPHATE	2016	36	71	377.6	377.6
ACEPHATE	2016	36	75	253.5	253.5
ACEPHATE	2016	36	77	0.3	0.3
ACEPHATE	2016	36	79	0	0
ACEPHATE	2016	36	83	1.9	1.9
ACEPHATE	2016	36	87	0.1	0.1
ACEPHATE	2016	36	91	4.6	4.6
ACEPHATE	2016	36	93	0.7	0.7
ACEPHATE	2016	36	95	1.9	1.9
ACEPHATE	2016	36	97	1.3	1.3
ACEPHATE	2016	36	103	2.5	2.5
ACEPHATE	2016	36	105	0.2	0.2
ACEPHATE	2016	36	107	0.3	0.3
ACEPHATE	2016	36	109	0.7	0.7
ACEPHATE	2016	36	111	1	1
ACEPHATE	2016	36	115	5.3	5.3
ACEPHATE	2016	36	119	0	0
ACEPHATE	2016	37	1	154.4	238
ACEPHATE	2016	37	3	115	162.1
ACEPHATE	2016	37	5	15.3	17.1
ACEPHATE	2016	37	7	126.8	427
ACEPHATE	2016	37	9	22.4	23.5
ACEPHATE	2016	37	11	2.9	2.9
ACEPHATE	2016	37	13	1527.8	2676.8
ACEPHATE	2016	37	15	4860.2	5473.6
ACEPHATE	2016	37	17	617.6	902.4
ACEPHATE	2016	37	19	31.6	208.5
ACEPHATE	2016	37	21		8.6
ACEPHATE	2016	37	25	2.1	127.5
ACEPHATE	2016	37	27	0.6	15.8
ACEPHATE	2016	37	29	144.8	731.5
ACEPHATE	2016	37	31	882.2	1227
ACEPHATE	2016	37	33	364.2	417.8
ACEPHATE	2016	37	35	0	178.5
ACEPHATE	2016	37	37	2.7	60.6
ACEPHATE	2016	37	41	1776.9	2078.8
ACEPHATE	2016	37	43		0.7
ACEPHATE	2016	37	45	156.7	466.5
ACEPHATE	2016	37	47	1091	2154.4
ACEPHATE	2016	37	49	1028.7	1490.4
ACEPHATE	2016	37	51	377	741.6
ACEPHATE	2016	37	53		353.2
ACEPHATE	2016	37	55		21.3
ACEPHATE	2016	37	57	92.5	295.7
ACEPHATE	2016	37	59	27.1	175.2
ACEPHATE	2016	37	61	1076.2	2063.7
ACEPHATE	2016	37	63	36.4	50.5
ACEPHATE	2016	37	65	3026.8	3947.8
ACEPHATE	2016	37	67	138.4	225.7
ACEPHATE	2016	37	69	610.9	945.1
ACEPHATE	2016	37	71		79.9
ACEPHATE	2016	37	73	2498	2904.4
ACEPHATE	2016	37	75		0
ACEPHATE	2016	37	77	529.1	620.2
ACEPHATE	2016	37	79	2443.9	3122
ACEPHATE	2016	37	81	356.5	550.2
ACEPHATE	2016	37	83	9505.9	10195.2
ACEPHATE	2016	37	85	779.1	1335.4
ACEPHATE	2016	37	87		14.2
ACEPHATE	2016	37	91	2956	3263.6
ACEPHATE	2016	37	93	88.4	320.1
ACEPHATE	2016	37	95	876.6	1539.7
ACEPHATE	2016	37	97	26.7	357.2
ACEPHATE	2016	37	99		0.1
ACEPHATE	2016	37	101	2575.3	3548.8
ACEPHATE	2016	37	103	1558.9	1943.6
ACEPHATE	2016	37	105	429.1	522.1
ACEPHATE	2016	37	107	1585.9	2326.9
ACEPHATE	2016	37	109	1.6	164.9
ACEPHATE	2016	37	113	0.4	0.4
ACEPHATE	2016	37	115		14.2
ACEPHATE	2016	37	117	5799.9	6251.9
ACEPHATE	2016	37	119		22.9
ACEPHATE	2016	37	121		2
ACEPHATE	2016	37	123	12.1	26.1
ACEPHATE	2016	37	125	52.8	129.2
ACEPHATE	2016	37	127	3319.5	3915.7
ACEPHATE	2016	37	129	0.1	6.6
ACEPHATE	2016	37	131	7794.8	8484.1
ACEPHATE	2016	37	133	309.6	668.5
ACEPHATE	2016	37	135	119.5	185.9
ACEPHATE	2016	37	137	174.9	544.1
ACEPHATE	2016	37	139	379.2	1209.1
ACEPHATE	2016	37	141	23.8	354.2
ACEPHATE	2016	37	143	1536.5	2391
ACEPHATE	2016	37	145	740.1	986.9
ACEPHATE	2016	37	147	2007.8	3156.6
ACEPHATE	2016	37	151	104.9	272
ACEPHATE	2016	37	153	267.7	345.1
ACEPHATE	2016	37	155	995.6	2533.7
ACEPHATE	2016	37	157	512.8	613.4
ACEPHATE	2016	37	159	2.3	376.3
ACEPHATE	2016	37	161	29	29.1
ACEPHATE	2016	37	163	1646.5	2776.3
ACEPHATE	2016	37	165	73.4	297.5
ACEPHATE	2016	37	167	765.2	1133.6
ACEPHATE	2016	37	169	276.8	328.1
ACEPHATE	2016	37	171	730	927.5
ACEPHATE	2016	37	177	356.8	913.1
ACEPHATE	2016	37	179	137.9	1313.3
ACEPHATE	2016	37	181	265.1	392.4
ACEPHATE	2016	37	183	598.7	832.3
ACEPHATE	2016	37	185	283.9	435.8
ACEPHATE	2016	37	187	1495.5	2302.6
ACEPHATE	2016	37	189	7.1	7.1
ACEPHATE	2016	37	191	2210.4	3260.2
ACEPHATE	2016	37	193	146.2	183
ACEPHATE	2016	37	195	2118.1	2773.1
ACEPHATE	2016	37	197	551.9	907
ACEPHATE	2016	37	199		3.7
ACEPHATE	2016	39	1	40.5	40.5
ACEPHATE	2016	39	3	0.8	723.1
ACEPHATE	2016	39	15	49.5	49.5
ACEPHATE	2016	39	25	2.2	2.2
ACEPHATE	2016	39	39		867
ACEPHATE	2016	39	51	1.2	702.9
ACEPHATE	2016	39	53	11.9	11.9
ACEPHATE	2016	39	57	0.7	0.7
ACEPHATE	2016	39	63	0.4	1130.7
ACEPHATE	2016	39	69	406.5	1244.7
ACEPHATE	2016	39	71	6.1	6.1
ACEPHATE	2016	39	79	0.1	0.1
ACEPHATE	2016	39	87	0	0
ACEPHATE	2016	39	95	10.6	258.2
ACEPHATE	2016	39	111	0	0
ACEPHATE	2016	39	125	32	985.4
ACEPHATE	2016	39	131	0.1	0.1
ACEPHATE	2016	39	137		1101.5
ACEPHATE	2016	39	141	0.3	0.3
ACEPHATE	2016	39	145	0.1	0.1
ACEPHATE	2016	39	161	31.9	1063.4
ACEPHATE	2016	39	171	22.6	742.3
ACEPHATE	2016	39	173	43.6	1313.7
ACEPHATE	2016	40	7	3.9	3.9
ACEPHATE	2016	40	9	589.1	965.8
ACEPHATE	2016	40	11	80.4	177.8
ACEPHATE	2016	40	13	1.6	1.6
ACEPHATE	2016	40	15	2365.4	2365.4
ACEPHATE	2016	40	17	100	100
ACEPHATE	2016	40	23	418.4	418.4
ACEPHATE	2016	40	25	68.8	68.8
ACEPHATE	2016	40	27	4.6	4.6
ACEPHATE	2016	40	31	1087.3	1087.3
ACEPHATE	2016	40	33	403.1	403.1
ACEPHATE	2016	40	37	0.8	0.8
ACEPHATE	2016	40	39	284	405.1
ACEPHATE	2016	40	43	16.3	16.3
ACEPHATE	2016	40	45	278.9	278.9
ACEPHATE	2016	40	47		44.8
ACEPHATE	2016	40	51	94	94
ACEPHATE	2016	40	53		48.6
ACEPHATE	2016	40	55	2403.6	2403.6
ACEPHATE	2016	40	57	4578.2	4578.2
ACEPHATE	2016	40	61		0.2
ACEPHATE	2016	40	63		49.3
ACEPHATE	2016	40	65	18312.9	18312.9
ACEPHATE	2016	40	71		140.2
ACEPHATE	2016	40	73	24.2	24.2
ACEPHATE	2016	40	75	2098.4	2098.4
ACEPHATE	2016	40	79	1744.9	1744.9
ACEPHATE	2016	40	81	5.4	5.4
ACEPHATE	2016	40	87	1.5	1.5
ACEPHATE	2016	40	89	704.1	704.1
ACEPHATE	2016	40	91		23.4
ACEPHATE	2016	40	93	2379.6	2379.6
ACEPHATE	2016	40	101	0.4	438.5
ACEPHATE	2016	40	105	2	2
ACEPHATE	2016	40	107	2.2	2.2
ACEPHATE	2016	40	111		96.4
ACEPHATE	2016	40	119	8.2	8.2
ACEPHATE	2016	40	121		32.7
ACEPHATE	2016	40	129	82.6	82.6
ACEPHATE	2016	40	135		286.2
ACEPHATE	2016	40	139	73.5	73.5
ACEPHATE	2016	40	141	13543.9	13543.9
ACEPHATE	2016	40	145	9.1	9.1
ACEPHATE	2016	40	149	1025.7	1105.6
ACEPHATE	2016	40	151		25.6
ACEPHATE	2016	40	153		16.9
ACEPHATE	2016	42	1	2.3	2.3
ACEPHATE	2016	42	11	9.8	9.8
ACEPHATE	2016	42	17	4.3	4.3
ACEPHATE	2016	42	21	0.4	0.4
ACEPHATE	2016	42	27	6.7	6.7
ACEPHATE	2016	42	29	318.5	318.5
ACEPHATE	2016	42	37	0.7	0.7
ACEPHATE	2016	42	41	1.1	1.1
ACEPHATE	2016	42	43	1.4	1.4
ACEPHATE	2016	42	61	7.5	7.5
ACEPHATE	2016	42	69	0.4	0.4
ACEPHATE	2016	42	71	2573.1	2573.1
ACEPHATE	2016	42	75	11.8	11.8
ACEPHATE	2016	42	77	0.2	0.2
ACEPHATE	2016	42	79	0.4	0.4
ACEPHATE	2016	42	89	0.3	0.3
ACEPHATE	2016	42	93	21.3	21.3
ACEPHATE	2016	42	95	0.3	0.3
ACEPHATE	2016	42	97	31.8	31.8
ACEPHATE	2016	42	107	0.6	0.6
ACEPHATE	2016	42	109	1.3	1.3
ACEPHATE	2016	42	115	0.1	0.1
ACEPHATE	2016	42	119	2.2	2.2
ACEPHATE	2016	42	127	0	0
ACEPHATE	2016	42	133	25.6	25.6
ACEPHATE	2016	45	1	0.6	0.7
ACEPHATE	2016	45	3	285.5	348.2
ACEPHATE	2016	45	5		385
ACEPHATE	2016	45	7	12.4	12.4
ACEPHATE	2016	45	9		424.2
ACEPHATE	2016	45	11		497.2
ACEPHATE	2016	45	15		39.3
ACEPHATE	2016	45	17	1135.1	2107
ACEPHATE	2016	45	19		22.7
ACEPHATE	2016	45	23	112.1	127.3
ACEPHATE	2016	45	25	255.6	519.2
ACEPHATE	2016	45	27	759.8	1649.5
ACEPHATE	2016	45	29		390.3
ACEPHATE	2016	45	31	2191.9	2885.3
ACEPHATE	2016	45	33	777.5	1402.2
ACEPHATE	2016	45	35		345.1
ACEPHATE	2016	45	37	33.8	49
ACEPHATE	2016	45	41	997	1880.4
ACEPHATE	2016	45	43	246.2	316.7
ACEPHATE	2016	45	49		750.9
ACEPHATE	2016	45	51	1516.2	2246.9
ACEPHATE	2016	45	55		34.2
ACEPHATE	2016	45	57		20.9
ACEPHATE	2016	45	61	258	1403.5
ACEPHATE	2016	45	63	67.7	287.3
ACEPHATE	2016	45	67	792.5	1069.9
ACEPHATE	2016	45	69	1354.6	1747.8
ACEPHATE	2016	45	71	2.2	52.5
ACEPHATE	2016	45	75	1724.1	3265.2
ACEPHATE	2016	45	79	425.7	607
ACEPHATE	2016	45	81	8.8	28.8
ACEPHATE	2016	45	85	291.9	960.5
ACEPHATE	2016	45	89	1287.5	1941.6
ACEPHATE	2016	45	91	209.4	234.1
ACEPHATE	2016	46	9		777.4
ACEPHATE	2016	46	11		1032.4
ACEPHATE	2016	46	23		1147.5
ACEPHATE	2016	46	27		859.6
ACEPHATE	2016	46	35		577.5
ACEPHATE	2016	46	43		606.3
ACEPHATE	2016	46	61		663
ACEPHATE	2016	46	67		1307.9
ACEPHATE	2016	46	77		1205.1
ACEPHATE	2016	46	79		917.2
ACEPHATE	2016	46	83		1098.2
ACEPHATE	2016	46	87		896.6
ACEPHATE	2016	46	97		666.3
ACEPHATE	2016	46	99		1159.9
ACEPHATE	2016	46	101		813.5
ACEPHATE	2016	46	111		434.3
ACEPHATE	2016	46	125		1098.2
ACEPHATE	2016	46	127		892.5
ACEPHATE	2016	46	135		693.4
ACEPHATE	2016	47	3	9.2	21.9
ACEPHATE	2016	47	5		75.5
ACEPHATE	2016	47	9	8.9	8.9
ACEPHATE	2016	47	11	5.4	5.4
ACEPHATE	2016	47	15	5.3	5.3
ACEPHATE	2016	47	17	5649.7	5882.8
ACEPHATE	2016	47	19	5.9	5.9
ACEPHATE	2016	47	21	11.8	80.5
ACEPHATE	2016	47	23	606.2	708.4
ACEPHATE	2016	47	25	164.7	164.7
ACEPHATE	2016	47	27	84	84
ACEPHATE	2016	47	29	10.6	10.6
ACEPHATE	2016	47	33	7130	7495.2
ACEPHATE	2016	47	35	0.1	0.1
ACEPHATE	2016	47	39		54.2
ACEPHATE	2016	47	41	4.9	4.9
ACEPHATE	2016	47	43	15.7	50.1
ACEPHATE	2016	47	45	812.5	1329.4
ACEPHATE	2016	47	47	5279.7	5641.8
ACEPHATE	2016	47	49	0.2	0.2
ACEPHATE	2016	47	51	275.6	275.6
ACEPHATE	2016	47	53	4070.8	4782.8
ACEPHATE	2016	47	55	6.7	16.1
ACEPHATE	2016	47	57	55.5	55.5
ACEPHATE	2016	47	59	112.2	112.2
ACEPHATE	2016	47	63	96.2	96.2
ACEPHATE	2016	47	67	16.5	16.5
ACEPHATE	2016	47	69	2935.9	3121.5
ACEPHATE	2016	47	71	81	242.9
ACEPHATE	2016	47	73	265.6	265.6
ACEPHATE	2016	47	75	10978.8	11514.3
ACEPHATE	2016	47	77	513.2	714
ACEPHATE	2016	47	79	194.4	485
ACEPHATE	2016	47	81	0.4	101.7
ACEPHATE	2016	47	83	0.1	3.7
ACEPHATE	2016	47	85		128.8
ACEPHATE	2016	47	87	60.7	60.7
ACEPHATE	2016	47	89	26.6	26.6
ACEPHATE	2016	47	91	25.4	25.4
ACEPHATE	2016	47	93	5.9	5.9
ACEPHATE	2016	47	95	467.7	658.1
ACEPHATE	2016	47	97	1335.2	1677.2
ACEPHATE	2016	47	99	18	485.2
ACEPHATE	2016	47	101		3.9
ACEPHATE	2016	47	103	7.9	558.9
ACEPHATE	2016	47	105	6.7	6.7
ACEPHATE	2016	47	107	129.9	129.9
ACEPHATE	2016	47	109	1603.6	1758.8
ACEPHATE	2016	47	111	1243.9	1243.9
ACEPHATE	2016	47	113	3108.6	3414.1
ACEPHATE	2016	47	117	3	3
ACEPHATE	2016	47	119	5.4	5.4
ACEPHATE	2016	47	123	144	144
ACEPHATE	2016	47	125	54.8	484.3
ACEPHATE	2016	47	129	0	0
ACEPHATE	2016	47	131	99.3	503.5
ACEPHATE	2016	47	133	0.6	0.6
ACEPHATE	2016	47	135		7.7
ACEPHATE	2016	47	137	2.1	2.1
ACEPHATE	2016	47	141	4.8	4.8
ACEPHATE	2016	47	143	6.1	6.1
ACEPHATE	2016	47	145	2.1	2.1
ACEPHATE	2016	47	147	115.4	1012.1
ACEPHATE	2016	47	149	7.7	37.3
ACEPHATE	2016	47	155	0.4	0.4
ACEPHATE	2016	47	157	608.5	710.1
ACEPHATE	2016	47	159	317.4	317.4
ACEPHATE	2016	47	161	13.8	85.9
ACEPHATE	2016	47	163	25.4	25.4
ACEPHATE	2016	47	165	305.7	305.7
ACEPHATE	2016	47	167	715.9	1040.4
ACEPHATE	2016	47	169	116.7	116.7
ACEPHATE	2016	47	173	0.1	0.1
ACEPHATE	2016	47	177	2	2
ACEPHATE	2016	47	179	129.9	129.9
ACEPHATE	2016	47	181		91
ACEPHATE	2016	47	183	366	907.1
ACEPHATE	2016	47	185	1.8	1.8
ACEPHATE	2016	47	187	3.3	3.3
ACEPHATE	2016	47	189	17.7	17.7
ACEPHATE	2016	48	1	15.5	74.6
ACEPHATE	2016	48	3	3	3
ACEPHATE	2016	48	9	20.9	20.9
ACEPHATE	2016	48	11	172.6	172.6
ACEPHATE	2016	48	13	772.3	772.3
ACEPHATE	2016	48	15	2263.9	2263.9
ACEPHATE	2016	48	17	22.3	22.3
ACEPHATE	2016	48	19	0.8	0.8
ACEPHATE	2016	48	21	515.8	515.8
ACEPHATE	2016	48	23	25.3	25.3
ACEPHATE	2016	48	25	1255.7	1255.7
ACEPHATE	2016	48	27	473.2	531.4
ACEPHATE	2016	48	29	698.2	698.2
ACEPHATE	2016	48	33	66.2	66.2
ACEPHATE	2016	48	35	216.7	216.7
ACEPHATE	2016	48	37	781.4	781.4
ACEPHATE	2016	48	39	422.8	422.8
ACEPHATE	2016	48	41	199.3	199.3
ACEPHATE	2016	48	45	690.6	690.6
ACEPHATE	2016	48	49	12.1	12.1
ACEPHATE	2016	48	51	6694.8	6694.8
ACEPHATE	2016	48	55	701.7	701.7
ACEPHATE	2016	48	57	1248.4	1248.4
ACEPHATE	2016	48	59	6.9	6.9
ACEPHATE	2016	48	61	2573.5	2573.5
ACEPHATE	2016	48	65	1416.7	1416.7
ACEPHATE	2016	48	67	0.3	0.3
ACEPHATE	2016	48	69	917.5	917.5
ACEPHATE	2016	48	71	5.5	5.5
ACEPHATE	2016	48	75	68.9	68.9
ACEPHATE	2016	48	79	43.6	43.6
ACEPHATE	2016	48	81	1.4	1.4
ACEPHATE	2016	48	83	21.1	21.1
ACEPHATE	2016	48	85	221.5	290.2
ACEPHATE	2016	48	87	104.7	104.7
ACEPHATE	2016	48	89	5695.9	5695.9
ACEPHATE	2016	48	91	67.5	67.5
ACEPHATE	2016	48	93	141.7	141.7
ACEPHATE	2016	48	95	37.6	37.6
ACEPHATE	2016	48	97	149	191.5
ACEPHATE	2016	48	99	96.9	96.9
ACEPHATE	2016	48	101	41.9	41.9
ACEPHATE	2016	48	107	73.1	73.1
ACEPHATE	2016	48	109		1.1
ACEPHATE	2016	48	111	189.3	189.3
ACEPHATE	2016	48	113		7.9
ACEPHATE	2016	48	115	105.3	105.3
ACEPHATE	2016	48	117	435.7	435.7
ACEPHATE	2016	48	119	836.9	1761.4
ACEPHATE	2016	48	121	145.2	227.6
ACEPHATE	2016	48	123	372.7	372.7
ACEPHATE	2016	48	125	49.2	49.2
ACEPHATE	2016	48	127	180.2	180.2
ACEPHATE	2016	48	129	24.3	24.3
ACEPHATE	2016	48	131	237.1	237.1
ACEPHATE	2016	48	133	90.3	90.3
ACEPHATE	2016	48	139	3407.7	3551.8
ACEPHATE	2016	48	141		1.9
ACEPHATE	2016	48	143	17.8	17.8
ACEPHATE	2016	48	145	697.7	880.7
ACEPHATE	2016	48	147	423.1	1066
ACEPHATE	2016	48	149	74.1	74.1
ACEPHATE	2016	48	151	406.8	406.8
ACEPHATE	2016	48	153	4779.1	4779.1
ACEPHATE	2016	48	155	2.5	2.5
ACEPHATE	2016	48	157	2930.7	2930.7
ACEPHATE	2016	48	159	58	58
ACEPHATE	2016	48	163	1722.1	1722.1
ACEPHATE	2016	48	165	93.8	93.8
ACEPHATE	2016	48	167	0.7	0.7
ACEPHATE	2016	48	169	73.5	73.5
ACEPHATE	2016	48	173	37.4	37.4
ACEPHATE	2016	48	175	80.9	80.9
ACEPHATE	2016	48	177	93.5	93.5
ACEPHATE	2016	48	179	704.3	704.3
ACEPHATE	2016	48	181	168.8	214.7
ACEPHATE	2016	48	185	18.4	18.4
ACEPHATE	2016	48	187	424.7	424.7
ACEPHATE	2016	48	189	4650.3	4650.3
ACEPHATE	2016	48	191	114.5	114.5
ACEPHATE	2016	48	193		7.5
ACEPHATE	2016	48	195	375	375
ACEPHATE	2016	48	197	19.4	19.4
ACEPHATE	2016	48	201	5.8	5.8
ACEPHATE	2016	48	205	74	74
ACEPHATE	2016	48	207	353	353
ACEPHATE	2016	48	209	32.8	32.8
ACEPHATE	2016	48	211	6.8	6.8
ACEPHATE	2016	48	215	1461.3	1461.3
ACEPHATE	2016	48	217	2374.1	2374.1
ACEPHATE	2016	48	219	93.4	93.4
ACEPHATE	2016	48	225		119.9
ACEPHATE	2016	48	227	45.7	45.7
ACEPHATE	2016	48	229		1.1
ACEPHATE	2016	48	231	159.1	1065.2
ACEPHATE	2016	48	233	320.9	320.9
ACEPHATE	2016	48	239	1294.2	1294.2
ACEPHATE	2016	48	245	150.4	150.4
ACEPHATE	2016	48	249	3071.5	3071.5
ACEPHATE	2016	48	251	87.9	87.9
ACEPHATE	2016	48	253	311.3	311.3
ACEPHATE	2016	48	255	498.6	498.6
ACEPHATE	2016	48	257		723.5
ACEPHATE	2016	48	263	7.2	7.2
ACEPHATE	2016	48	269	0.4	0.4
ACEPHATE	2016	48	271	0.6	0.6
ACEPHATE	2016	48	273	2251.6	2251.6
ACEPHATE	2016	48	275	75.8	75.8
ACEPHATE	2016	48	277	190.6	1609
ACEPHATE	2016	48	279	42.9	42.9
ACEPHATE	2016	48	283	159.1	159.1
ACEPHATE	2016	48	285	359.5	359.5
ACEPHATE	2016	48	287	182.8	182.8
ACEPHATE	2016	48	289	2.9	2.9
ACEPHATE	2016	48	291	83.7	83.7
ACEPHATE	2016	48	293	356.8	374.5
ACEPHATE	2016	48	295	26.4	26.4
ACEPHATE	2016	48	297	203.9	203.9
ACEPHATE	2016	48	303	93.7	93.7
ACEPHATE	2016	48	305	116.8	116.8
ACEPHATE	2016	48	307	7.6	7.6
ACEPHATE	2016	48	309	994.9	1049.3
ACEPHATE	2016	48	317	51.5	51.5
ACEPHATE	2016	48	321	3261.3	3261.3
ACEPHATE	2016	48	325	3237.5	3237.5
ACEPHATE	2016	48	329	4.1	4.1
ACEPHATE	2016	48	331	1169.3	1240.7
ACEPHATE	2016	48	335	244	244
ACEPHATE	2016	48	337	7.3	7.3
ACEPHATE	2016	48	339	7.9	7.9
ACEPHATE	2016	48	341	647.5	647.5
ACEPHATE	2016	48	345	34.1	34.1
ACEPHATE	2016	48	347	0.7	0.7
ACEPHATE	2016	48	349	2018.8	2018.8
ACEPHATE	2016	48	353	271.3	271.3
ACEPHATE	2016	48	355	9637.7	9637.7
ACEPHATE	2016	48	357	532.2	532.2
ACEPHATE	2016	48	359	29	29
ACEPHATE	2016	48	369	641.5	641.5
ACEPHATE	2016	48	371		3
ACEPHATE	2016	48	375	20.2	20.2
ACEPHATE	2016	48	381	137.8	137.8
ACEPHATE	2016	48	383	60.3	60.3
ACEPHATE	2016	48	387	1032.9	1052.6
ACEPHATE	2016	48	389		3.2
ACEPHATE	2016	48	391	3345.7	3345.7
ACEPHATE	2016	48	393	25.6	25.6
ACEPHATE	2016	48	395	163.2	163.2
ACEPHATE	2016	48	399	266.4	266.4
ACEPHATE	2016	48	409	9510.9	9510.9
ACEPHATE	2016	48	411	0.5	0.5
ACEPHATE	2016	48	413	19.2	19.2
ACEPHATE	2016	48	415	358.3	358.3
ACEPHATE	2016	48	417	6.3	6.3
ACEPHATE	2016	48	419	0.6	0.6
ACEPHATE	2016	48	421	527	527
ACEPHATE	2016	48	427	253	253
ACEPHATE	2016	48	433	40.3	40.3
ACEPHATE	2016	48	437	2304.6	2304.6
ACEPHATE	2016	48	441	76.3	76.3
ACEPHATE	2016	48	445	84.2	84.2
ACEPHATE	2016	48	447	18.8	18.8
ACEPHATE	2016	48	451	140.3	140.3
ACEPHATE	2016	48	453	400.2	400.2
ACEPHATE	2016	48	461	20.9	20.9
ACEPHATE	2016	48	463	44.4	44.4
ACEPHATE	2016	48	469	1789.8	1789.8
ACEPHATE	2016	48	471	1.1	1.1
ACEPHATE	2016	48	473	15.1	15.1
ACEPHATE	2016	48	477	790	790
ACEPHATE	2016	48	479	10.9	10.9
ACEPHATE	2016	48	481	6399.5	6399.5
ACEPHATE	2016	48	483	16.1	16.1
ACEPHATE	2016	48	485	7.2	7.2
ACEPHATE	2016	48	487	37.5	37.5
ACEPHATE	2016	48	489	2793.1	2793.1
ACEPHATE	2016	48	491	1477.7	1477.7
ACEPHATE	2016	48	493	313.9	313.9
ACEPHATE	2016	48	501	36.4	36.4
ACEPHATE	2016	48	503	16.1	16.1
ACEPHATE	2016	48	507	1358.1	1358.1
ACEPHATE	2016	51	1		647.5
ACEPHATE	2016	51	3		52.8
ACEPHATE	2016	51	7	18.3	212
ACEPHATE	2016	51	11	5.9	40.7
ACEPHATE	2016	51	19		12.2
ACEPHATE	2016	51	25	451.6	645.3
ACEPHATE	2016	51	29		23
ACEPHATE	2016	51	31	7.2	121.1
ACEPHATE	2016	51	33		408.3
ACEPHATE	2016	51	36	43	190.2
ACEPHATE	2016	51	37	151.8	307.5
ACEPHATE	2016	51	41		29.4
ACEPHATE	2016	51	43		49.4
ACEPHATE	2016	51	47		186.1
ACEPHATE	2016	51	49	0.6	57.6
ACEPHATE	2016	51	53	338.9	646.5
ACEPHATE	2016	51	57		349.4
ACEPHATE	2016	51	59	1.2	8.5
ACEPHATE	2016	51	61		169
ACEPHATE	2016	51	65		32
ACEPHATE	2016	51	67	185.7	262.5
ACEPHATE	2016	51	69		39.3
ACEPHATE	2016	51	73		130.1
ACEPHATE	2016	51	75		69.3
ACEPHATE	2016	51	77		2.2
ACEPHATE	2016	51	79		2.7
ACEPHATE	2016	51	81	573.6	769.2
ACEPHATE	2016	51	83	501.8	680.3
ACEPHATE	2016	51	85		345.6
ACEPHATE	2016	51	87		77.9
ACEPHATE	2016	51	89	28.2	28.2
ACEPHATE	2016	51	93	844	1256.1
ACEPHATE	2016	51	95		16.8
ACEPHATE	2016	51	97		303.8
ACEPHATE	2016	51	99		76.9
ACEPHATE	2016	51	101	30.1	352.9
ACEPHATE	2016	51	103		63.3
ACEPHATE	2016	51	105		15
ACEPHATE	2016	51	107		97.8
ACEPHATE	2016	51	109		121.5
ACEPHATE	2016	51	111	278.4	379.1
ACEPHATE	2016	51	113		103.5
ACEPHATE	2016	51	115		31.3
ACEPHATE	2016	51	117	815.8	1161.4
ACEPHATE	2016	51	119		150
ACEPHATE	2016	51	121		0.8
ACEPHATE	2016	51	125		2.5
ACEPHATE	2016	51	127		93
ACEPHATE	2016	51	131	38.5	463.9
ACEPHATE	2016	51	133	27	344.1
ACEPHATE	2016	51	135	2.1	50.5
ACEPHATE	2016	51	137		123.4
ACEPHATE	2016	51	139	1.1	17.8
ACEPHATE	2016	51	141	98.7	105.5
ACEPHATE	2016	51	143	1235.9	1339.4
ACEPHATE	2016	51	145		40.4
ACEPHATE	2016	51	147	8.4	31.9
ACEPHATE	2016	51	149	57	275.4
ACEPHATE	2016	51	153		28.1
ACEPHATE	2016	51	157		9.1
ACEPHATE	2016	51	159	24.2	299.6
ACEPHATE	2016	51	165		150
ACEPHATE	2016	51	167		5.7
ACEPHATE	2016	51	169		12.3
ACEPHATE	2016	51	171		93
ACEPHATE	2016	51	173		1.8
ACEPHATE	2016	51	175	2136.4	2654.8
ACEPHATE	2016	51	177		69.3
ACEPHATE	2016	51	179		29.4
ACEPHATE	2016	51	181	162.3	466.1
ACEPHATE	2016	51	183	388.9	884.5
ACEPHATE	2016	51	187		1.2
ACEPHATE	2016	51	191		13.4
ACEPHATE	2016	51	193		360.8
ACEPHATE	2016	51	197		0.7
ACEPHATE	2016	51	550		412.1
ACEPHATE	2016	51	800	834.2	1217.8
ACEPHATE	2016	51	810	21.4	224.6
ACEPHATE	2016	54	11	0.1	0.1
ACEPHATE	2016	54	35	0.4	0.4
ACEPHATE	2016	54	53	1.3	1.3
ACEPHATE	2016	54	63	0.1	0.1
ACEPHATE	2016	54	79	0.3	0.3
ACEPHATE	2016	54	107	0.3	0.4
ACEPHATE	2016	55	21		437.6
ACEPHATE	2016	55	25		720.9
ACEPHATE	2016	55	27		683.2
ACEPHATE	2016	55	45		499.4
ACEPHATE	2016	55	55		472.5
ACEPHATE	2016	55	59		215.2
ACEPHATE	2016	55	79		20.6
ACEPHATE	2016	55	89		95
ACEPHATE	2016	55	101		321
ACEPHATE	2016	55	105		826.7
ACEPHATE	2016	55	127		483.3
ACEPHATE	2016	55	131		200.8
ACEPHATE	2016	55	133		183.8
		Total	kg	1.55741e+06	1.98382e+06
			lb	3.4335e+06	4.37358e+06

## Sheet: S24
Acetochlor
COMPOUND	YEAR	STATE_FIPS_CODE	COUNTY_FIPS_CODE	EPEST_LOW_KG	EPEST_HIGH_KG
ACETOCHLOR	2016	1	1	38.8	575.3
ACETOCHLOR	2016	1	3	53.2	2601
ACETOCHLOR	2016	1	5	1436.3	1665
ACETOCHLOR	2016	1	7		8.3
ACETOCHLOR	2016	1	9		446.8
ACETOCHLOR	2016	1	11	102.6	129.8
ACETOCHLOR	2016	1	13	1.5	217
ACETOCHLOR	2016	1	15		592.3
ACETOCHLOR	2016	1	17		14.3
ACETOCHLOR	2016	1	19		2715.2
ACETOCHLOR	2016	1	21		68.7
ACETOCHLOR	2016	1	23	0.5	114.9
ACETOCHLOR	2016	1	25		12.9
ACETOCHLOR	2016	1	27		2.1
ACETOCHLOR	2016	1	29		48.5
ACETOCHLOR	2016	1	31	2781.7	3433.6
ACETOCHLOR	2016	1	33	175.4	4671.6
ACETOCHLOR	2016	1	35	1.2	576.1
ACETOCHLOR	2016	1	37		0.6
ACETOCHLOR	2016	1	39	3764	4098.5
ACETOCHLOR	2016	1	41	147.8	359
ACETOCHLOR	2016	1	43		470.3
ACETOCHLOR	2016	1	45	2177.7	2481
ACETOCHLOR	2016	1	47	127.3	1184.7
ACETOCHLOR	2016	1	49		1199.7
ACETOCHLOR	2016	1	51	24.7	784.7
ACETOCHLOR	2016	1	53	4.3	2518.6
ACETOCHLOR	2016	1	55		723.3
ACETOCHLOR	2016	1	57		474.9
ACETOCHLOR	2016	1	59	10.7	949.8
ACETOCHLOR	2016	1	61	4411.3	5512.5
ACETOCHLOR	2016	1	63		33.4
ACETOCHLOR	2016	1	65		88.2
ACETOCHLOR	2016	1	67	3586.9	4114.4
ACETOCHLOR	2016	1	69	4415.1	4591.2
ACETOCHLOR	2016	1	71		2711.5
ACETOCHLOR	2016	1	73		8.8
ACETOCHLOR	2016	1	75		57.8
ACETOCHLOR	2016	1	77	439.5	5258.7
ACETOCHLOR	2016	1	79	322.3	7575.8
ACETOCHLOR	2016	1	81		263
ACETOCHLOR	2016	1	83	399.2	11736.4
ACETOCHLOR	2016	1	85	49.6	120
ACETOCHLOR	2016	1	87	17.6	325.5
ACETOCHLOR	2016	1	89	663	8666.2
ACETOCHLOR	2016	1	91	6.3	217.7
ACETOCHLOR	2016	1	93	13.3	298.8
ACETOCHLOR	2016	1	95		448.6
ACETOCHLOR	2016	1	97	7.6	1048.4
ACETOCHLOR	2016	1	99	5.5	1717
ACETOCHLOR	2016	1	101		370.3
ACETOCHLOR	2016	1	103	73.1	1683.9
ACETOCHLOR	2016	1	105	81	300.1
ACETOCHLOR	2016	1	107		184.1
ACETOCHLOR	2016	1	109	1004.2	1331.2
ACETOCHLOR	2016	1	111		40.4
ACETOCHLOR	2016	1	113	769.7	931.4
ACETOCHLOR	2016	1	115		13.8
ACETOCHLOR	2016	1	117		364.8
ACETOCHLOR	2016	1	119	7.3	16.9
ACETOCHLOR	2016	1	121		667.7
ACETOCHLOR	2016	1	123		112.2
ACETOCHLOR	2016	1	125		260.8
ACETOCHLOR	2016	1	127		36
ACETOCHLOR	2016	1	129	1.5	168
ACETOCHLOR	2016	1	131	1.2	230.4
ACETOCHLOR	2016	1	133		29.5
ACETOCHLOR	2016	5	1	4072	8988.8
ACETOCHLOR	2016	5	3		4016.5
ACETOCHLOR	2016	5	5		0.2
ACETOCHLOR	2016	5	7		125.6
ACETOCHLOR	2016	5	15		5.2
ACETOCHLOR	2016	5	17		5954.4
ACETOCHLOR	2016	5	19		139.7
ACETOCHLOR	2016	5	21	14839.7	14839.7
ACETOCHLOR	2016	5	23		70.8
ACETOCHLOR	2016	5	25		1.6
ACETOCHLOR	2016	5	29	189.5	445.1
ACETOCHLOR	2016	5	31	22206	22206
ACETOCHLOR	2016	5	33	75.7	323
ACETOCHLOR	2016	5	35	5608.1	7376.7
ACETOCHLOR	2016	5	37	4024.7	5399.3
ACETOCHLOR	2016	5	41		6880.8
ACETOCHLOR	2016	5	43		1890.2
ACETOCHLOR	2016	5	45	42	149.4
ACETOCHLOR	2016	5	47	35.6	69.1
ACETOCHLOR	2016	5	49		0.7
ACETOCHLOR	2016	5	53	2	4.1
ACETOCHLOR	2016	5	55	7314.6	7314.6
ACETOCHLOR	2016	5	57		4.8
ACETOCHLOR	2016	5	59	0.8	7.6
ACETOCHLOR	2016	5	63	1731.5	1731.5
ACETOCHLOR	2016	5	65		0.3
ACETOCHLOR	2016	5	67	8937.8	8937.8
ACETOCHLOR	2016	5	69		5911.5
ACETOCHLOR	2016	5	71	84.6	108.9
ACETOCHLOR	2016	5	73		1028.7
ACETOCHLOR	2016	5	75	3768.4	3768.4
ACETOCHLOR	2016	5	77	4962.5	9850.2
ACETOCHLOR	2016	5	79		4120.6
ACETOCHLOR	2016	5	81		445.2
ACETOCHLOR	2016	5	83	115.8	243.6
ACETOCHLOR	2016	5	85	2957.1	6717.3
ACETOCHLOR	2016	5	87		0
ACETOCHLOR	2016	5	91		676.1
ACETOCHLOR	2016	5	93	34370.6	34370.6
ACETOCHLOR	2016	5	95	2881.5	6786.9
ACETOCHLOR	2016	5	99		0.5
ACETOCHLOR	2016	5	105	10.5	31.7
ACETOCHLOR	2016	5	107	5586.6	11299.3
ACETOCHLOR	2016	5	111	16346.9	16346.9
ACETOCHLOR	2016	5	115	10.2	170.9
ACETOCHLOR	2016	5	117	2541.9	3929.7
ACETOCHLOR	2016	5	119	307.2	597.6
ACETOCHLOR	2016	5	121	2172.3	2172.3
ACETOCHLOR	2016	5	123	4309.1	5958.1
ACETOCHLOR	2016	5	125		2.2
ACETOCHLOR	2016	5	131	4.5	68.4
ACETOCHLOR	2016	5	143		32.6
ACETOCHLOR	2016	5	145	2165.7	2165.7
ACETOCHLOR	2016	5	147	3178.7	5037.3
ACETOCHLOR	2016	5	149	66.8	219.6
ACETOCHLOR	2016	8	1	3451.4	3451.4
ACETOCHLOR	2016	8	5	151.3	151.3
ACETOCHLOR	2016	8	9	13.8	4377.1
ACETOCHLOR	2016	8	11		635.6
ACETOCHLOR	2016	8	13		248.7
ACETOCHLOR	2016	8	14	145.1	145.1
ACETOCHLOR	2016	8	17	7166.8	7166.8
ACETOCHLOR	2016	8	21		0
ACETOCHLOR	2016	8	25	0.9	76.5
ACETOCHLOR	2016	8	29		374.4
ACETOCHLOR	2016	8	33		55.1
ACETOCHLOR	2016	8	35	7.5	7.5
ACETOCHLOR	2016	8	39	720.9	720.9
ACETOCHLOR	2016	8	41	87.2	87.2
ACETOCHLOR	2016	8	43		1
ACETOCHLOR	2016	8	49	0	0
ACETOCHLOR	2016	8	55		0
ACETOCHLOR	2016	8	59		0.7
ACETOCHLOR	2016	8	61	2807.3	2807.3
ACETOCHLOR	2016	8	63	24757.4	24757.4
ACETOCHLOR	2016	8	67		5.8
ACETOCHLOR	2016	8	69		1241.6
ACETOCHLOR	2016	8	71		5.6
ACETOCHLOR	2016	8	73	2951.2	2951.2
ACETOCHLOR	2016	8	75		4903
ACETOCHLOR	2016	8	77		535.4
ACETOCHLOR	2016	8	83		344
ACETOCHLOR	2016	8	85		1171.3
ACETOCHLOR	2016	8	87		3274.8
ACETOCHLOR	2016	8	89	1.6	458.3
ACETOCHLOR	2016	8	95	13361.5	13361.5
ACETOCHLOR	2016	8	99		1889
ACETOCHLOR	2016	8	101		129.5
ACETOCHLOR	2016	8	105		0.1
ACETOCHLOR	2016	8	107	3.1	3.1
ACETOCHLOR	2016	8	109		0
ACETOCHLOR	2016	8	115		3691.5
ACETOCHLOR	2016	8	121	10415.2	10415.2
ACETOCHLOR	2016	8	123		8778.4
ACETOCHLOR	2016	8	125	27020.6	27020.6
ACETOCHLOR	2016	9	1	5	6.6
ACETOCHLOR	2016	9	3	51.8	68.2
ACETOCHLOR	2016	9	5	122	160.6
ACETOCHLOR	2016	9	7	7.7	10.1
ACETOCHLOR	2016	9	9	20.6	27.1
ACETOCHLOR	2016	9	11	139.2	183.1
ACETOCHLOR	2016	9	13	107.2	141
ACETOCHLOR	2016	9	15	134.1	176.5
ACETOCHLOR	2016	10	1	10162.1	10162.1
ACETOCHLOR	2016	10	3		1913.2
ACETOCHLOR	2016	10	5	42483.4	42483.4
ACETOCHLOR	2016	12	1		30.8
ACETOCHLOR	2016	12	3	38.5	38.5
ACETOCHLOR	2016	12	5	1.7	1.7
ACETOCHLOR	2016	12	13	297.4	838.2
ACETOCHLOR	2016	12	23	504.1	627.9
ACETOCHLOR	2016	12	29	28.1	38.2
ACETOCHLOR	2016	12	31	97	99.2
ACETOCHLOR	2016	12	33	837.7	1695
ACETOCHLOR	2016	12	39	397.4	509.7
ACETOCHLOR	2016	12	45	0.4	0.4
ACETOCHLOR	2016	12	47	1657.5	1821.6
ACETOCHLOR	2016	12	59	405.7	678.8
ACETOCHLOR	2016	12	63	1045.6	3503.1
ACETOCHLOR	2016	12	65	438.4	570.2
ACETOCHLOR	2016	12	67	1463.1	1541.7
ACETOCHLOR	2016	12	73	31.9	31.9
ACETOCHLOR	2016	12	77	2.5	2.5
ACETOCHLOR	2016	12	79	1654.1	1827
ACETOCHLOR	2016	12	89	4.7	4.7
ACETOCHLOR	2016	12	91	173	378.3
ACETOCHLOR	2016	12	113	213	1814.3
ACETOCHLOR	2016	12	119		2.2
ACETOCHLOR	2016	12	121	3435.1	3647.4
ACETOCHLOR	2016	12	123	7.4	7.4
ACETOCHLOR	2016	12	127		4.5
ACETOCHLOR	2016	12	129	15.7	15.7
ACETOCHLOR	2016	12	131	98	395.9
ACETOCHLOR	2016	12	133	214.8	520.3
ACETOCHLOR	2016	13	1	8765.1	10858
ACETOCHLOR	2016	13	3	8839.8	8841.3
ACETOCHLOR	2016	13	5	4521	5590.9
ACETOCHLOR	2016	13	7	5236.1	8253.1
ACETOCHLOR	2016	13	11		24.8
ACETOCHLOR	2016	13	13		6.3
ACETOCHLOR	2016	13	15	1258.6	1389.3
ACETOCHLOR	2016	13	17	6289.5	6289.8
ACETOCHLOR	2016	13	19	14891.3	14901.5
ACETOCHLOR	2016	13	21		65.7
ACETOCHLOR	2016	13	23	9825.1	10779.7
ACETOCHLOR	2016	13	25	246	390.8
ACETOCHLOR	2016	13	27	18640.8	18715.1
ACETOCHLOR	2016	13	29	247.6	373.4
ACETOCHLOR	2016	13	31	20798.9	21137.1
ACETOCHLOR	2016	13	33	14246.4	15980.3
ACETOCHLOR	2016	13	35		0.1
ACETOCHLOR	2016	13	37	7661.8	10696
ACETOCHLOR	2016	13	39		1.5
ACETOCHLOR	2016	13	43	4571.7	4652.6
ACETOCHLOR	2016	13	45		41.6
ACETOCHLOR	2016	13	47		5.5
ACETOCHLOR	2016	13	49	57	93.8
ACETOCHLOR	2016	13	51		1.4
ACETOCHLOR	2016	13	55	179.2	278.1
ACETOCHLOR	2016	13	57		3.4
ACETOCHLOR	2016	13	61	2830.6	3571.2
ACETOCHLOR	2016	13	65	257	257
ACETOCHLOR	2016	13	69	19083.9	19094.7
ACETOCHLOR	2016	13	71	23587.7	23597.3
ACETOCHLOR	2016	13	73		0.2
ACETOCHLOR	2016	13	75	8929.8	8935.1
ACETOCHLOR	2016	13	77		76.1
ACETOCHLOR	2016	13	79	248.4	401.9
ACETOCHLOR	2016	13	81	14696.3	14714.9
ACETOCHLOR	2016	13	83		5.8
ACETOCHLOR	2016	13	85		45.3
ACETOCHLOR	2016	13	87	14444.4	18155.1
ACETOCHLOR	2016	13	91	11825.6	13040.2
ACETOCHLOR	2016	13	93	28263.4	28314.4
ACETOCHLOR	2016	13	95	306.7	1315.3
ACETOCHLOR	2016	13	97		103.5
ACETOCHLOR	2016	13	99	14682.2	17664
ACETOCHLOR	2016	13	101	1367.2	1367.2
ACETOCHLOR	2016	13	103	1937	2194.3
ACETOCHLOR	2016	13	105	1002.6	1069
ACETOCHLOR	2016	13	107	8472.3	8825.9
ACETOCHLOR	2016	13	109	748	1140.8
ACETOCHLOR	2016	13	111	0.6	49.6
ACETOCHLOR	2016	13	113		0.2
ACETOCHLOR	2016	13	115	410.1	627.7
ACETOCHLOR	2016	13	117		3
ACETOCHLOR	2016	13	119		28.1
ACETOCHLOR	2016	13	121	0	18.3
ACETOCHLOR	2016	13	123	0.5	46.3
ACETOCHLOR	2016	13	125	788.8	813.3
ACETOCHLOR	2016	13	127		39.1
ACETOCHLOR	2016	13	129		333
ACETOCHLOR	2016	13	131	11374.9	13443.5
ACETOCHLOR	2016	13	133		115.9
ACETOCHLOR	2016	13	135		0
ACETOCHLOR	2016	13	137		132.8
ACETOCHLOR	2016	13	139	4.3	113.2
ACETOCHLOR	2016	13	143		13.9
ACETOCHLOR	2016	13	145		69.7
ACETOCHLOR	2016	13	147		187.4
ACETOCHLOR	2016	13	149		11.1
ACETOCHLOR	2016	13	151		3.6
ACETOCHLOR	2016	13	153	7191.5	8218.7
ACETOCHLOR	2016	13	155	19612.2	19618.1
ACETOCHLOR	2016	13	157	0	0
ACETOCHLOR	2016	13	159		64.6
ACETOCHLOR	2016	13	161	8901.1	8915.4
ACETOCHLOR	2016	13	163	6702.4	7804
ACETOCHLOR	2016	13	165	8161.2	8575
ACETOCHLOR	2016	13	167	1699.6	2287.5
ACETOCHLOR	2016	13	171	38.7	52.3
ACETOCHLOR	2016	13	173	3930.6	3934
ACETOCHLOR	2016	13	175	5739.2	6891.1
ACETOCHLOR	2016	13	177	7311	9603.8
ACETOCHLOR	2016	13	179		18.6
ACETOCHLOR	2016	13	183	168.4	266.4
ACETOCHLOR	2016	13	185	2758.6	2773
ACETOCHLOR	2016	13	187		22.9
ACETOCHLOR	2016	13	189		3
ACETOCHLOR	2016	13	193	21142.7	23952.4
ACETOCHLOR	2016	13	195	52.8	65.5
ACETOCHLOR	2016	13	197	950.4	1262.9
ACETOCHLOR	2016	13	199		87.5
ACETOCHLOR	2016	13	201	11295.6	16197.8
ACETOCHLOR	2016	13	205	25793.7	29233.4
ACETOCHLOR	2016	13	209	4319.2	4800.6
ACETOCHLOR	2016	13	211	54.2	75.7
ACETOCHLOR	2016	13	213		383.9
ACETOCHLOR	2016	13	217		14.9
ACETOCHLOR	2016	13	219	3021.4	3023.8
ACETOCHLOR	2016	13	221		7.4
ACETOCHLOR	2016	13	223		0
ACETOCHLOR	2016	13	225	1340.5	2056.2
ACETOCHLOR	2016	13	227		46.3
ACETOCHLOR	2016	13	229	4397.9	6566.3
ACETOCHLOR	2016	13	231		26.2
ACETOCHLOR	2016	13	233	197	333.6
ACETOCHLOR	2016	13	235	10955.1	12173
ACETOCHLOR	2016	13	237		255.2
ACETOCHLOR	2016	13	239	400.5	400.5
ACETOCHLOR	2016	13	241		13
ACETOCHLOR	2016	13	243	4641.6	7636.5
ACETOCHLOR	2016	13	245		48.3
ACETOCHLOR	2016	13	247		11.3
ACETOCHLOR	2016	13	249	1294.2	1381.8
ACETOCHLOR	2016	13	251	10749.1	11927.9
ACETOCHLOR	2016	13	253	11358.4	15976.6
ACETOCHLOR	2016	13	255		1.5
ACETOCHLOR	2016	13	257		4.6
ACETOCHLOR	2016	13	259	2383.7	2434.6
ACETOCHLOR	2016	13	261	9351.6	13232.8
ACETOCHLOR	2016	13	263		28.8
ACETOCHLOR	2016	13	267	2737.2	3792.5
ACETOCHLOR	2016	13	269	1230.1	1436.9
ACETOCHLOR	2016	13	271	4092	4116.5
ACETOCHLOR	2016	13	273	9311.7	14479.6
ACETOCHLOR	2016	13	275	14389	15569.7
ACETOCHLOR	2016	13	277	11092.7	11096.3
ACETOCHLOR	2016	13	279	1999.1	2844.2
ACETOCHLOR	2016	13	281		0.2
ACETOCHLOR	2016	13	283	2129.9	2459
ACETOCHLOR	2016	13	285		1.3
ACETOCHLOR	2016	13	287	12392	12399.5
ACETOCHLOR	2016	13	289	4821.3	5016.5
ACETOCHLOR	2016	13	291		54.2
ACETOCHLOR	2016	13	293		38.7
ACETOCHLOR	2016	13	295		189.2
ACETOCHLOR	2016	13	297		3
ACETOCHLOR	2016	13	299	1476.2	2128
ACETOCHLOR	2016	13	301	1607.6	1628.4
ACETOCHLOR	2016	13	303	3334.2	4217.4
ACETOCHLOR	2016	13	305	2890.9	4274.4
ACETOCHLOR	2016	13	307	4427.4	4631.1
ACETOCHLOR	2016	13	309	2163.5	2684.7
ACETOCHLOR	2016	13	311	1.2	147.7
ACETOCHLOR	2016	13	313		60.5
ACETOCHLOR	2016	13	315	11922.6	11937.9
ACETOCHLOR	2016	13	317		34.3
ACETOCHLOR	2016	13	319		35.1
ACETOCHLOR	2016	13	321	28036.8	28054.2
ACETOCHLOR	2016	16	1		459.1
ACETOCHLOR	2016	16	3		2.4
ACETOCHLOR	2016	16	11		235
ACETOCHLOR	2016	16	19		88.4
ACETOCHLOR	2016	16	23		14.7
ACETOCHLOR	2016	16	25	1.3	1.3
ACETOCHLOR	2016	16	27		1161.5
ACETOCHLOR	2016	16	29		12.7
ACETOCHLOR	2016	16	31	816	816
ACETOCHLOR	2016	16	33		14
ACETOCHLOR	2016	16	37		12.6
ACETOCHLOR	2016	16	39		584.9
ACETOCHLOR	2016	16	41		188.1
ACETOCHLOR	2016	16	43		8.4
ACETOCHLOR	2016	16	45		159.3
ACETOCHLOR	2016	16	47	2245.9	2245.9
ACETOCHLOR	2016	16	51		275.3
ACETOCHLOR	2016	16	53	891.2	891.2
ACETOCHLOR	2016	16	63	487.7	487.7
ACETOCHLOR	2016	16	65		4.6
ACETOCHLOR	2016	16	67	324.3	324.3
ACETOCHLOR	2016	16	71		78.9
ACETOCHLOR	2016	16	73		869.4
ACETOCHLOR	2016	16	75		356
ACETOCHLOR	2016	16	77		90.5
ACETOCHLOR	2016	16	83	1846.7	1846.7
ACETOCHLOR	2016	16	87		138.2
ACETOCHLOR	2016	17	1	40971.7	40968
ACETOCHLOR	2016	17	3	2233.7	2235.5
ACETOCHLOR	2016	17	5	12968.9	12968.9
ACETOCHLOR	2016	17	7	11597.1	12250.5
ACETOCHLOR	2016	17	9	10212.9	10212.6
ACETOCHLOR	2016	17	11	46564.9	46564.9
ACETOCHLOR	2016	17	13	3544.3	3544.3
ACETOCHLOR	2016	17	15	24069.7	24072.9
ACETOCHLOR	2016	17	17	15566	15566
ACETOCHLOR	2016	17	19	89889.5	89889.5
ACETOCHLOR	2016	17	21	35230.4	35230.4
ACETOCHLOR	2016	17	23	18491.2	18491.2
ACETOCHLOR	2016	17	25	15212.9	15212.9
ACETOCHLOR	2016	17	27	18660.3	18687.6
ACETOCHLOR	2016	17	29	24224.4	24224.4
ACETOCHLOR	2016	17	31	502.7	548.5
ACETOCHLOR	2016	17	33	17612.4	17612.4
ACETOCHLOR	2016	17	35	13528.1	13528.1
ACETOCHLOR	2016	17	37	36394.8	38373.3
ACETOCHLOR	2016	17	39	16928.4	16928.4
ACETOCHLOR	2016	17	41	23315.5	23315.5
ACETOCHLOR	2016	17	43	324.8	356.8
ACETOCHLOR	2016	17	45	33817	33817
ACETOCHLOR	2016	17	47	5367.5	5374.6
ACETOCHLOR	2016	17	49	18024.3	18024.3
ACETOCHLOR	2016	17	51	24644.2	24644.2
ACETOCHLOR	2016	17	53	44845.5	44845.5
ACETOCHLOR	2016	17	55	4643.8	4644.3
ACETOCHLOR	2016	17	57	31633.9	31633.9
ACETOCHLOR	2016	17	59	9692	9692
ACETOCHLOR	2016	17	61	20026.1	20026.1
ACETOCHLOR	2016	17	63	17313.7	18874.5
ACETOCHLOR	2016	17	65	8320.2	8321.6
ACETOCHLOR	2016	17	67	44075.9	44075.9
ACETOCHLOR	2016	17	69	525.4	525.4
ACETOCHLOR	2016	17	71	23512.5	23511.7
ACETOCHLOR	2016	17	73	41663.6	41673.7
ACETOCHLOR	2016	17	75	102558	102558
ACETOCHLOR	2016	17	77	7116.9	7208.2
ACETOCHLOR	2016	17	79	20086.2	20086.2
ACETOCHLOR	2016	17	81	6360.3	6370.3
ACETOCHLOR	2016	17	83	11118.8	11118.8
ACETOCHLOR	2016	17	85	17407	17409.5
ACETOCHLOR	2016	17	87	1553.1	1555.4
ACETOCHLOR	2016	17	89	12248.7	13204.6
ACETOCHLOR	2016	17	91	56586.9	56586.9
ACETOCHLOR	2016	17	93	12883.6	13739.2
ACETOCHLOR	2016	17	95	38650.1	38648
ACETOCHLOR	2016	17	97	1431.6	1578.7
ACETOCHLOR	2016	17	99	47557.8	51652
ACETOCHLOR	2016	17	101	15315.7	15315.7
ACETOCHLOR	2016	17	103	43097	43103.5
ACETOCHLOR	2016	17	105	94682.5	94682.5
ACETOCHLOR	2016	17	107	30719.1	30765.4
ACETOCHLOR	2016	17	109	37228.2	37225.1
ACETOCHLOR	2016	17	111	16130.9	17093.4
ACETOCHLOR	2016	17	113	51825.5	51846.5
ACETOCHLOR	2016	17	115	24625.3	24630.8
ACETOCHLOR	2016	17	117	32313.2	32313.2
ACETOCHLOR	2016	17	119	20761.8	20761.8
ACETOCHLOR	2016	17	121	15310.7	15310.7
ACETOCHLOR	2016	17	123	16287	16287
ACETOCHLOR	2016	17	125	20236.4	20244.9
ACETOCHLOR	2016	17	127	3621.2	3622.1
ACETOCHLOR	2016	17	129	12719.9	12723.9
ACETOCHLOR	2016	17	131	25322	25332.6
ACETOCHLOR	2016	17	133	10204.7	10305.1
ACETOCHLOR	2016	17	135	29434.9	29434.9
ACETOCHLOR	2016	17	137	24574.1	24574.1
ACETOCHLOR	2016	17	139	17538.5	17538.5
ACETOCHLOR	2016	17	141	37686.4	37686.4
ACETOCHLOR	2016	17	143	17228.3	17237.5
ACETOCHLOR	2016	17	145	9860.2	9910.4
ACETOCHLOR	2016	17	147	43510.1	43510.1
ACETOCHLOR	2016	17	149	28082.5	28082.5
ACETOCHLOR	2016	17	151	1094.7	1096.7
ACETOCHLOR	2016	17	153	3682.1	3682.1
ACETOCHLOR	2016	17	155	6590.9	6592.4
ACETOCHLOR	2016	17	157	13118.4	13228.1
ACETOCHLOR	2016	17	159	15422.2	15422.2
ACETOCHLOR	2016	17	161	10818.9	10818.9
ACETOCHLOR	2016	17	163	17288.8	17420.4
ACETOCHLOR	2016	17	165	5700.3	5700.3
ACETOCHLOR	2016	17	167	36736.3	36736.3
ACETOCHLOR	2016	17	169	17859.9	17859.9
ACETOCHLOR	2016	17	171	9246.6	9246.6
ACETOCHLOR	2016	17	173	35399.2	35399.2
ACETOCHLOR	2016	17	175	14877.2	14877.2
ACETOCHLOR	2016	17	177	31735.6	31739.7
ACETOCHLOR	2016	17	179	23091.9	23099.6
ACETOCHLOR	2016	17	181	2916.9	2923.4
ACETOCHLOR	2016	17	183	71579	71579
ACETOCHLOR	2016	17	185	6116.1	6116.1
ACETOCHLOR	2016	17	187	39430.1	39428.7
ACETOCHLOR	2016	17	189	20769.4	20844.4
ACETOCHLOR	2016	17	191	16368.7	16390.9
ACETOCHLOR	2016	17	193	11797.5	11799.9
ACETOCHLOR	2016	17	195	39192	39192
ACETOCHLOR	2016	17	197	16200.2	17943.1
ACETOCHLOR	2016	17	199	3017.6	3056
ACETOCHLOR	2016	17	201	14223.3	14227.2
ACETOCHLOR	2016	17	203	21170.8	21175.5
ACETOCHLOR	2016	18	1	13960.2	15565.9
ACETOCHLOR	2016	18	3	17375.8	19415.8
ACETOCHLOR	2016	18	5	11587.6	11589.9
ACETOCHLOR	2016	18	7	17938.5	17938.5
ACETOCHLOR	2016	18	9	5185.3	5185.3
ACETOCHLOR	2016	18	11	18958.3	18958.4
ACETOCHLOR	2016	18	13		119.3
ACETOCHLOR	2016	18	15	14709.8	14711.2
ACETOCHLOR	2016	18	17	15794.1	15795.6
ACETOCHLOR	2016	18	19	4919.6	5543.8
ACETOCHLOR	2016	18	21	12996	13966.7
ACETOCHLOR	2016	18	23	20005.3	20006.9
ACETOCHLOR	2016	18	25		131.1
ACETOCHLOR	2016	18	27	17013.3	17015
ACETOCHLOR	2016	18	29	1928.6	2143.7
ACETOCHLOR	2016	18	31	14687.6	14688.9
ACETOCHLOR	2016	18	33	9935.1	11349.2
ACETOCHLOR	2016	18	35	11860.5	11861.6
ACETOCHLOR	2016	18	37	10784.3	10784.3
ACETOCHLOR	2016	18	39	9495.2	9504.8
ACETOCHLOR	2016	18	41	5681.5	5681.5
ACETOCHLOR	2016	18	43		148
ACETOCHLOR	2016	18	45	21317	22532.1
ACETOCHLOR	2016	18	47	11889.4	12676.5
ACETOCHLOR	2016	18	49	14561.4	14561.6
ACETOCHLOR	2016	18	51	19112.8	19114
ACETOCHLOR	2016	18	53	13368.3	13369.8
ACETOCHLOR	2016	18	55	8668.5	8668.6
ACETOCHLOR	2016	18	57	9902.3	9902.5
ACETOCHLOR	2016	18	59	12251.8	12252.4
ACETOCHLOR	2016	18	61		1566.8
ACETOCHLOR	2016	18	63	12887.4	12887.8
ACETOCHLOR	2016	18	65	12689.4	12689.6
ACETOCHLOR	2016	18	67	12042.4	12042.5
ACETOCHLOR	2016	18	69	15214.1	16982.3
ACETOCHLOR	2016	18	71		3714.8
ACETOCHLOR	2016	18	73	22981.2	22981.2
ACETOCHLOR	2016	18	75	12570.7	12572.2
ACETOCHLOR	2016	18	77	4125.4	4930.2
ACETOCHLOR	2016	18	79	10207	11321.4
ACETOCHLOR	2016	18	81	8154.1	8156.3
ACETOCHLOR	2016	18	83	24077.7	24106.2
ACETOCHLOR	2016	18	85	17114.1	17114.5
ACETOCHLOR	2016	18	87	11226.1	11886.4
ACETOCHLOR	2016	18	89	7537.4	7537.4
ACETOCHLOR	2016	18	91	17296.3	17296.3
ACETOCHLOR	2016	18	93		1301.8
ACETOCHLOR	2016	18	95	16127	16128.7
ACETOCHLOR	2016	18	97	1170.2	1170.4
ACETOCHLOR	2016	18	99	14400	14401.6
ACETOCHLOR	2016	18	101	2985.2	2985.3
ACETOCHLOR	2016	18	103	10716.9	10718.3
ACETOCHLOR	2016	18	105		385.8
ACETOCHLOR	2016	18	107	26241.2	27876.5
ACETOCHLOR	2016	18	109	7840.8	7841.6
ACETOCHLOR	2016	18	111	15413.5	15413.5
ACETOCHLOR	2016	18	113	13624.1	14810
ACETOCHLOR	2016	18	115	799.7	880.6
ACETOCHLOR	2016	18	117		1533.8
ACETOCHLOR	2016	18	119	4744.7	5124.9
ACETOCHLOR	2016	18	121	13039.8	13936.1
ACETOCHLOR	2016	18	123		771.5
ACETOCHLOR	2016	18	125	5840.9	5841.6
ACETOCHLOR	2016	18	127	8809	8809
ACETOCHLOR	2016	18	129	16934	16935.4
ACETOCHLOR	2016	18	131	13971.4	13971.4
ACETOCHLOR	2016	18	133	15247.5	16305.4
ACETOCHLOR	2016	18	135	16380.5	16382.3
ACETOCHLOR	2016	18	137	12438.4	13711
ACETOCHLOR	2016	18	139	20314.5	20316.2
ACETOCHLOR	2016	18	141	10302.6	10303.6
ACETOCHLOR	2016	18	143	3226.9	3658.8
ACETOCHLOR	2016	18	145	17387.8	17389.4
ACETOCHLOR	2016	18	147	10997.7	10997.7
ACETOCHLOR	2016	18	149	7290.6	7290.6
ACETOCHLOR	2016	18	151	9878.2	10523.6
ACETOCHLOR	2016	18	153	11924.6	11925.9
ACETOCHLOR	2016	18	155	1917.3	2096.9
ACETOCHLOR	2016	18	157	20541.9	21838.5
ACETOCHLOR	2016	18	159	13124.9	13126
ACETOCHLOR	2016	18	161	5101.3	5101.8
ACETOCHLOR	2016	18	163	5211.8	5212.3
ACETOCHLOR	2016	18	165	8870.7	9341
ACETOCHLOR	2016	18	167	9477.7	10255.3
ACETOCHLOR	2016	18	169	12327.9	12329.4
ACETOCHLOR	2016	18	171	19555.5	20580.4
ACETOCHLOR	2016	18	173	6410.3	6410.3
ACETOCHLOR	2016	18	175		2777.7
ACETOCHLOR	2016	18	177	10280.7	10281.5
ACETOCHLOR	2016	18	179	17460.9	19523.1
ACETOCHLOR	2016	18	181	19860.6	19860.6
ACETOCHLOR	2016	18	183	13293.1	14539.7
ACETOCHLOR	2016	19	1	27954.2	27954.4
ACETOCHLOR	2016	19	3	17763.4	17763.4
ACETOCHLOR	2016	19	5	34500	34500
ACETOCHLOR	2016	19	7	5585	5585.1
ACETOCHLOR	2016	19	9	34139.5	34139.5
ACETOCHLOR	2016	19	11	61417	61417
ACETOCHLOR	2016	19	13	62608.8	62608.2
ACETOCHLOR	2016	19	15	66612.3	66611.7
ACETOCHLOR	2016	19	17	52588	52588
ACETOCHLOR	2016	19	19	75993.1	75992.8
ACETOCHLOR	2016	19	21	64098.1	64098.1
ACETOCHLOR	2016	19	23	71885.3	71885
ACETOCHLOR	2016	19	25	54333	54340.2
ACETOCHLOR	2016	19	27	58042.1	58043.1
ACETOCHLOR	2016	19	29	32269.8	32269.8
ACETOCHLOR	2016	19	31	48109.2	48109.2
ACETOCHLOR	2016	19	33	70021.8	70021.1
ACETOCHLOR	2016	19	35	57974.5	57974.5
ACETOCHLOR	2016	19	37	64046.7	64046.7
ACETOCHLOR	2016	19	39	5687.4	5687.6
ACETOCHLOR	2016	19	41	57931.2	57931.2
ACETOCHLOR	2016	19	43	58744.2	58743.9
ACETOCHLOR	2016	19	45	57562.5	57562.5
ACETOCHLOR	2016	19	47	66289.3	66297.1
ACETOCHLOR	2016	19	49	58796.8	58796.8
ACETOCHLOR	2016	19	51	20634.3	20633.2
ACETOCHLOR	2016	19	53	5955.5	5955.7
ACETOCHLOR	2016	19	55	74585	74584.7
ACETOCHLOR	2016	19	57	29698.2	29698.2
ACETOCHLOR	2016	19	59	35304.7	35304.7
ACETOCHLOR	2016	19	61	60609.7	60609.3
ACETOCHLOR	2016	19	63	46823.2	46823.2
ACETOCHLOR	2016	19	65	80292.2	80292.2
ACETOCHLOR	2016	19	67	59758.7	59758.4
ACETOCHLOR	2016	19	69	84226.6	84226.6
ACETOCHLOR	2016	19	71	28602.9	28603.1
ACETOCHLOR	2016	19	73	53336.1	53342.9
ACETOCHLOR	2016	19	75	68154.5	68154.5
ACETOCHLOR	2016	19	77	33090.6	33090.6
ACETOCHLOR	2016	19	79	82405.7	82405.7
ACETOCHLOR	2016	19	81	78962	78962
ACETOCHLOR	2016	19	83	77143.3	77143.3
ACETOCHLOR	2016	19	85	53978.1	53985.1
ACETOCHLOR	2016	19	87	35023.4	35023.4
ACETOCHLOR	2016	19	89	54583.5	54583.5
ACETOCHLOR	2016	19	91	57083.9	57083.9
ACETOCHLOR	2016	19	93	40612.8	40617.9
ACETOCHLOR	2016	19	95	39646.9	39646.9
ACETOCHLOR	2016	19	97	34193.5	34193.5
ACETOCHLOR	2016	19	99	73827	73826.7
ACETOCHLOR	2016	19	101	31064.5	31064.5
ACETOCHLOR	2016	19	103	33137.4	33137.4
ACETOCHLOR	2016	19	105	45250.3	45250.3
ACETOCHLOR	2016	19	107	49766.7	49766.7
ACETOCHLOR	2016	19	109	134341	134340
ACETOCHLOR	2016	19	111	32999.7	32999.7
ACETOCHLOR	2016	19	113	45383.2	45383.2
ACETOCHLOR	2016	19	115	35242.4	35242.4
ACETOCHLOR	2016	19	117	5198.3	5198.4
ACETOCHLOR	2016	19	119	70029.6	70029.6
ACETOCHLOR	2016	19	121	11433.3	11433.4
ACETOCHLOR	2016	19	123	57047.1	57047.1
ACETOCHLOR	2016	19	125	12205.9	12206.7
ACETOCHLOR	2016	19	127	66506.3	66506.3
ACETOCHLOR	2016	19	129	23802.9	23802.9
ACETOCHLOR	2016	19	131	65173.8	65173.2
ACETOCHLOR	2016	19	133	52165.4	52165.4
ACETOCHLOR	2016	19	135	4762.5	4762.6
ACETOCHLOR	2016	19	137	23663.1	23663.5
ACETOCHLOR	2016	19	139	27789.1	27789.1
ACETOCHLOR	2016	19	141	65139.3	65138.6
ACETOCHLOR	2016	19	143	47495.9	47495.9
ACETOCHLOR	2016	19	145	28282.9	28283.4
ACETOCHLOR	2016	19	147	67409	67409
ACETOCHLOR	2016	19	149	82386.9	82386.9
ACETOCHLOR	2016	19	151	69104.1	69104.1
ACETOCHLOR	2016	19	153	35461.8	35461.2
ACETOCHLOR	2016	19	155	59020.1	59020.4
ACETOCHLOR	2016	19	157	61038.6	61038.6
ACETOCHLOR	2016	19	159	8885.4	8885.4
ACETOCHLOR	2016	19	161	50987.1	50994.1
ACETOCHLOR	2016	19	163	31662.5	31662.5
ACETOCHLOR	2016	19	165	53778.8	53785.9
ACETOCHLOR	2016	19	167	94825.7	94825.2
ACETOCHLOR	2016	19	169	69819.1	69815.8
ACETOCHLOR	2016	19	171	69609.7	69609.7
ACETOCHLOR	2016	19	173	20030.6	20030.6
ACETOCHLOR	2016	19	175	8373.8	8373.8
ACETOCHLOR	2016	19	177	22280.4	22280.4
ACETOCHLOR	2016	19	179	25611.5	25611.5
ACETOCHLOR	2016	19	181	10521.4	10522.9
ACETOCHLOR	2016	19	183	49135.1	49134.9
ACETOCHLOR	2016	19	185	9784.5	9784.7
ACETOCHLOR	2016	19	187	92550.1	92550.1
ACETOCHLOR	2016	19	189	56361	56361
ACETOCHLOR	2016	19	191	65388.3	65387.6
ACETOCHLOR	2016	19	193	64962.4	64963.4
ACETOCHLOR	2016	19	195	47917.8	47917.8
ACETOCHLOR	2016	19	197	79141.8	79141.8
ACETOCHLOR	2016	20	1	4847.5	6389.9
ACETOCHLOR	2016	20	3	17996.8	17996.8
ACETOCHLOR	2016	20	5	10816.5	10816.5
ACETOCHLOR	2016	20	7	1417.2	1465.7
ACETOCHLOR	2016	20	9	14516.3	14516.3
ACETOCHLOR	2016	20	11	2331.2	3089.6
ACETOCHLOR	2016	20	13	19438	19438
ACETOCHLOR	2016	20	15	11450.2	13447
ACETOCHLOR	2016	20	17	2738.7	2738.7
ACETOCHLOR	2016	20	19	434.2	605.3
ACETOCHLOR	2016	20	21	8360.8	10738
ACETOCHLOR	2016	20	23	8289.5	8382.6
ACETOCHLOR	2016	20	25	1560.1	1562.1
ACETOCHLOR	2016	20	27	5627.7	7225.5
ACETOCHLOR	2016	20	29	8005.2	9216.2
ACETOCHLOR	2016	20	31	14033	14033
ACETOCHLOR	2016	20	33	1885.2	1891.7
ACETOCHLOR	2016	20	35	4478.7	7304.8
ACETOCHLOR	2016	20	37	7191.2	8901.2
ACETOCHLOR	2016	20	39	9838.5	9897.2
ACETOCHLOR	2016	20	41	9411.4	9411.4
ACETOCHLOR	2016	20	43	14093.2	14093.2
ACETOCHLOR	2016	20	45	9917.8	9917.8
ACETOCHLOR	2016	20	47	10886.8	10886.8
ACETOCHLOR	2016	20	49	601	948.4
ACETOCHLOR	2016	20	51	4845.7	4845.7
ACETOCHLOR	2016	20	53	3808.6	3808.6
ACETOCHLOR	2016	20	55	8255.9	8472.6
ACETOCHLOR	2016	20	57	7410.1	7607.4
ACETOCHLOR	2016	20	59	14578.3	14578.3
ACETOCHLOR	2016	20	61	4487.8	4487.8
ACETOCHLOR	2016	20	63	5476.1	9255.2
ACETOCHLOR	2016	20	65	6433.7	6583.5
ACETOCHLOR	2016	20	67	3654.8	3684.5
ACETOCHLOR	2016	20	69	8589.6	8794.5
ACETOCHLOR	2016	20	71	11040.7	12570.4
ACETOCHLOR	2016	20	73	1372.9	2010.2
ACETOCHLOR	2016	20	75	3660.8	3660.8
ACETOCHLOR	2016	20	77	2087.2	2218.5
ACETOCHLOR	2016	20	79	13535.9	13616.6
ACETOCHLOR	2016	20	81	6152.6	6345.3
ACETOCHLOR	2016	20	83	2328	2354.5
ACETOCHLOR	2016	20	85	6710.3	6710.3
ACETOCHLOR	2016	20	87	7516.3	7516.3
ACETOCHLOR	2016	20	89	10136.5	11645.4
ACETOCHLOR	2016	20	91	4260.3	4260.3
ACETOCHLOR	2016	20	93	5202.8	5290.1
ACETOCHLOR	2016	20	95	4403.8	4418.1
ACETOCHLOR	2016	20	97	5563.7	5665.9
ACETOCHLOR	2016	20	99	6197.6	7958.3
ACETOCHLOR	2016	20	101	8348.3	8952.9
ACETOCHLOR	2016	20	103	3839.6	3839.6
ACETOCHLOR	2016	20	105	6144.9	6144.9
ACETOCHLOR	2016	20	107	8212.2	8212.2
ACETOCHLOR	2016	20	109	4825.4	7236.6
ACETOCHLOR	2016	20	111	13274.5	13274.5
ACETOCHLOR	2016	20	113	14889.8	14889.8
ACETOCHLOR	2016	20	115	18662.5	18662.9
ACETOCHLOR	2016	20	117	21178.1	21178.1
ACETOCHLOR	2016	20	119	4614.1	4785.2
ACETOCHLOR	2016	20	121	9067	9067
ACETOCHLOR	2016	20	123	11449.3	12341.2
ACETOCHLOR	2016	20	125	5858.4	7406.5
ACETOCHLOR	2016	20	127	10320.5	10320.5
ACETOCHLOR	2016	20	129	3610.5	3633.8
ACETOCHLOR	2016	20	131	20135.9	20135.9
ACETOCHLOR	2016	20	133	5882.7	7245
ACETOCHLOR	2016	20	135	8252.4	8857.3
ACETOCHLOR	2016	20	137	7214.3	7544.2
ACETOCHLOR	2016	20	139	15255.3	15255.3
ACETOCHLOR	2016	20	141	11240.2	11714.3
ACETOCHLOR	2016	20	143	6453.6	7454.9
ACETOCHLOR	2016	20	145	10903	10922.6
ACETOCHLOR	2016	20	147	11133	11419.4
ACETOCHLOR	2016	20	149	6852.1	6852.1
ACETOCHLOR	2016	20	151	9878.3	10280.2
ACETOCHLOR	2016	20	153	11145.7	11314.2
ACETOCHLOR	2016	20	155	12921.3	12945.6
ACETOCHLOR	2016	20	157	7057.7	8815.5
ACETOCHLOR	2016	20	159	14338	14338
ACETOCHLOR	2016	20	161	3143.1	3143.1
ACETOCHLOR	2016	20	163	10316.9	10587.8
ACETOCHLOR	2016	20	165	6496.6	6496.6
ACETOCHLOR	2016	20	167	4633.7	4633.7
ACETOCHLOR	2016	20	169	6133.9	6133.9
ACETOCHLOR	2016	20	171	11257.6	13293.9
ACETOCHLOR	2016	20	173	14423.8	14442.5
ACETOCHLOR	2016	20	175	4513.2	4724.6
ACETOCHLOR	2016	20	177	12090.3	12090.3
ACETOCHLOR	2016	20	179	14063.9	14460.4
ACETOCHLOR	2016	20	181	15312.7	15401.7
ACETOCHLOR	2016	20	183	11228	12125.6
ACETOCHLOR	2016	20	185	10686.3	10759.9
ACETOCHLOR	2016	20	187	4415.7	4422.5
ACETOCHLOR	2016	20	189	6786.8	7035.8
ACETOCHLOR	2016	20	191	20106.7	20408
ACETOCHLOR	2016	20	193	16204.7	16482
ACETOCHLOR	2016	20	195	8526.8	9046.7
ACETOCHLOR	2016	20	197	9599.7	9599.7
ACETOCHLOR	2016	20	199	5952.9	9138.3
ACETOCHLOR	2016	20	201	7181	9151.7
ACETOCHLOR	2016	20	203	8301.3	11077.3
ACETOCHLOR	2016	20	205	6890.5	8609.6
ACETOCHLOR	2016	20	207	3207.9	3999.1
ACETOCHLOR	2016	20	209	308.6	308.6
ACETOCHLOR	2016	21	1	1961.5	1961.5
ACETOCHLOR	2016	21	3	876.1	876.1
ACETOCHLOR	2016	21	5	74.5	134.8
ACETOCHLOR	2016	21	7	2044.3	2044.3
ACETOCHLOR	2016	21	9	5278.7	5278.7
ACETOCHLOR	2016	21	11	555.9	664.3
ACETOCHLOR	2016	21	13		0.8
ACETOCHLOR	2016	21	15		328.6
ACETOCHLOR	2016	21	17	1231.8	1608.9
ACETOCHLOR	2016	21	19		20.6
ACETOCHLOR	2016	21	21	511.7	870.7
ACETOCHLOR	2016	21	23		160.3
ACETOCHLOR	2016	21	25		9.1
ACETOCHLOR	2016	21	27	3537.1	3537.1
ACETOCHLOR	2016	21	29	407.5	407.5
ACETOCHLOR	2016	21	31	2959.5	2959.5
ACETOCHLOR	2016	21	33	9048.4	9048.4
ACETOCHLOR	2016	21	35	2099.4	2099.6
ACETOCHLOR	2016	21	37		69.7
ACETOCHLOR	2016	21	39	1703.2	1703.2
ACETOCHLOR	2016	21	41		330.4
ACETOCHLOR	2016	21	43		44.8
ACETOCHLOR	2016	21	45	1522.4	1522.4
ACETOCHLOR	2016	21	47	20104.7	20104.7
ACETOCHLOR	2016	21	49	794.7	1009.7
ACETOCHLOR	2016	21	51		36
ACETOCHLOR	2016	21	53	379.8	379.8
ACETOCHLOR	2016	21	55	5009.5	5009.5
ACETOCHLOR	2016	21	57	473.9	473.9
ACETOCHLOR	2016	21	59	18168.7	18168.7
ACETOCHLOR	2016	21	61	488.6	488.6
ACETOCHLOR	2016	21	63		18.2
ACETOCHLOR	2016	21	65		159.5
ACETOCHLOR	2016	21	67	682.2	967.4
ACETOCHLOR	2016	21	69	2008.8	2225.8
ACETOCHLOR	2016	21	71		9.7
ACETOCHLOR	2016	21	73	293.1	395.3
ACETOCHLOR	2016	21	75	2017.5	2017.5
ACETOCHLOR	2016	21	77		191
ACETOCHLOR	2016	21	79	212.3	324.7
ACETOCHLOR	2016	21	81		117.2
ACETOCHLOR	2016	21	83	4744.1	4744.4
ACETOCHLOR	2016	21	85	1662.6	1662.6
ACETOCHLOR	2016	21	87	1485.9	1485.9
ACETOCHLOR	2016	21	89		189.8
ACETOCHLOR	2016	21	91	3147.5	3147.5
ACETOCHLOR	2016	21	93	5862.9	5862.9
ACETOCHLOR	2016	21	97	530.6	833
ACETOCHLOR	2016	21	99	1348.4	1348.4
ACETOCHLOR	2016	21	101	20066.8	20066.8
ACETOCHLOR	2016	21	103		1273.2
ACETOCHLOR	2016	21	105	2682.2	2682.6
ACETOCHLOR	2016	21	107	8509.9	8509.9
ACETOCHLOR	2016	21	109		31.1
ACETOCHLOR	2016	21	111	127.8	127.8
ACETOCHLOR	2016	21	113	303.2	350.3
ACETOCHLOR	2016	21	115		11.1
ACETOCHLOR	2016	21	117		54
ACETOCHLOR	2016	21	121		38.2
ACETOCHLOR	2016	21	123	4079.6	4079.6
ACETOCHLOR	2016	21	125		113.8
ACETOCHLOR	2016	21	127		10.3
ACETOCHLOR	2016	21	129		6.6
ACETOCHLOR	2016	21	133		0.2
ACETOCHLOR	2016	21	135		671.7
ACETOCHLOR	2016	21	137	1364.5	2048.7
ACETOCHLOR	2016	21	139	1057.7	1058
ACETOCHLOR	2016	21	141	16876.9	16876.9
ACETOCHLOR	2016	21	143	358.3	358.3
ACETOCHLOR	2016	21	145	1017.1	1017.5
ACETOCHLOR	2016	21	147		2.2
ACETOCHLOR	2016	21	149	11885.4	11885.4
ACETOCHLOR	2016	21	151	154.1	296.7
ACETOCHLOR	2016	21	153		8.9
ACETOCHLOR	2016	21	155	3144.5	3144.5
ACETOCHLOR	2016	21	157	859.7	860.1
ACETOCHLOR	2016	21	161	1200.2	1730.7
ACETOCHLOR	2016	21	163	2851.9	2851.9
ACETOCHLOR	2016	21	165		147
ACETOCHLOR	2016	21	167	770.7	1342.7
ACETOCHLOR	2016	21	169	1134.5	1134.5
ACETOCHLOR	2016	21	171	1495.3	1495.3
ACETOCHLOR	2016	21	173	112.7	253.3
ACETOCHLOR	2016	21	175		51.6
ACETOCHLOR	2016	21	177	4572.4	4572.4
ACETOCHLOR	2016	21	179	4146.6	4146.6
ACETOCHLOR	2016	21	181	135.2	265.3
ACETOCHLOR	2016	21	183	8328	8328
ACETOCHLOR	2016	21	185		501.4
ACETOCHLOR	2016	21	187		228.9
ACETOCHLOR	2016	21	189		9.8
ACETOCHLOR	2016	21	191		208.6
ACETOCHLOR	2016	21	193		10.1
ACETOCHLOR	2016	21	195		19.7
ACETOCHLOR	2016	21	197		157.1
ACETOCHLOR	2016	21	199		2011.6
ACETOCHLOR	2016	21	201	13.9	61.7
ACETOCHLOR	2016	21	203		251.9
ACETOCHLOR	2016	21	205		217.6
ACETOCHLOR	2016	21	207	831.4	831.4
ACETOCHLOR	2016	21	209	480.1	643.6
ACETOCHLOR	2016	21	211	3651.2	4913.7
ACETOCHLOR	2016	21	213	10092.9	10092.9
ACETOCHLOR	2016	21	215	1099.2	1255
ACETOCHLOR	2016	21	217	1940.8	1940.8
ACETOCHLOR	2016	21	219	12169.3	12169.3
ACETOCHLOR	2016	21	221	1517.6	1518
ACETOCHLOR	2016	21	223		388.7
ACETOCHLOR	2016	21	225	15028.8	15028.8
ACETOCHLOR	2016	21	227	5953.1	5953.1
ACETOCHLOR	2016	21	229	1099.2	1557.1
ACETOCHLOR	2016	21	231		1060.9
ACETOCHLOR	2016	21	233	10704.8	10704.8
ACETOCHLOR	2016	21	235		36.8
ACETOCHLOR	2016	21	237		15.4
ACETOCHLOR	2016	21	239	416.9	605
ACETOCHLOR	2016	22	3	55.1	55.1
ACETOCHLOR	2016	22	9	197.9	3536.1
ACETOCHLOR	2016	22	11	35	35
ACETOCHLOR	2016	22	13		0
ACETOCHLOR	2016	22	15		104
ACETOCHLOR	2016	22	17		448.6
ACETOCHLOR	2016	22	21	120.6	402.4
ACETOCHLOR	2016	22	25	921.6	5197.4
ACETOCHLOR	2016	22	27	0.4	0.4
ACETOCHLOR	2016	22	29	666.5	5342.4
ACETOCHLOR	2016	22	31		0.5
ACETOCHLOR	2016	22	33		5.4
ACETOCHLOR	2016	22	35	4438.5	7436.6
ACETOCHLOR	2016	22	37		82.1
ACETOCHLOR	2016	22	39	31.3	1001.7
ACETOCHLOR	2016	22	41	1610.6	8211.7
ACETOCHLOR	2016	22	43	70.2	503.5
ACETOCHLOR	2016	22	45		7.1
ACETOCHLOR	2016	22	55		15.6
ACETOCHLOR	2016	22	59		3.2
ACETOCHLOR	2016	22	61	6.6	6.6
ACETOCHLOR	2016	22	65	3764.3	8067.9
ACETOCHLOR	2016	22	67	3558.3	7961.4
ACETOCHLOR	2016	22	69		503.3
ACETOCHLOR	2016	22	73	516	910.1
ACETOCHLOR	2016	22	77	125	2880.3
ACETOCHLOR	2016	22	79	447.8	2102.1
ACETOCHLOR	2016	22	81		116
ACETOCHLOR	2016	22	83	1861.6	5846.4
ACETOCHLOR	2016	22	91		81.4
ACETOCHLOR	2016	22	97	78.6	3454.3
ACETOCHLOR	2016	22	99		29
ACETOCHLOR	2016	22	103		0.2
ACETOCHLOR	2016	22	105		70.6
ACETOCHLOR	2016	22	107	2483.3	6994.9
ACETOCHLOR	2016	22	111	0.7	0.9
ACETOCHLOR	2016	22	113	39.1	39.1
ACETOCHLOR	2016	22	115		0.1
ACETOCHLOR	2016	22	117		121.9
ACETOCHLOR	2016	22	121		129.6
ACETOCHLOR	2016	22	123	1685.5	3847.9
ACETOCHLOR	2016	22	125		336.3
ACETOCHLOR	2016	23	1	44.5	58.6
ACETOCHLOR	2016	23	5	11.2	14.7
ACETOCHLOR	2016	23	7	4.5	5.9
ACETOCHLOR	2016	23	11	101.5	133.5
ACETOCHLOR	2016	23	15	2.6	3.4
ACETOCHLOR	2016	23	17	15.8	20.8
ACETOCHLOR	2016	23	19		251.2
ACETOCHLOR	2016	23	21		43.6
ACETOCHLOR	2016	23	23	3.8	5
ACETOCHLOR	2016	23	25		149.9
ACETOCHLOR	2016	23	27		77.9
ACETOCHLOR	2016	23	29		0.1
ACETOCHLOR	2016	23	31	16	21.1
ACETOCHLOR	2016	24	1		89.3
ACETOCHLOR	2016	24	3		393.7
ACETOCHLOR	2016	24	5		1292
ACETOCHLOR	2016	24	9		311.7
ACETOCHLOR	2016	24	11	4488.9	4699.1
ACETOCHLOR	2016	24	13		1977.7
ACETOCHLOR	2016	24	15	2819.5	2905.7
ACETOCHLOR	2016	24	17		521.6
ACETOCHLOR	2016	24	19	9756.8	10045.6
ACETOCHLOR	2016	24	21		2623.8
ACETOCHLOR	2016	24	23		618.3
ACETOCHLOR	2016	24	25		1278.3
ACETOCHLOR	2016	24	27		320.9
ACETOCHLOR	2016	24	29	5303	5486.6
ACETOCHLOR	2016	24	31		651.2
ACETOCHLOR	2016	24	33		328.3
ACETOCHLOR	2016	24	35	5544.7	5795.4
ACETOCHLOR	2016	24	37		668.6
ACETOCHLOR	2016	24	39	5688	5808.5
ACETOCHLOR	2016	24	41	3426.2	3617.7
ACETOCHLOR	2016	24	43		1214.5
ACETOCHLOR	2016	24	45	10075.2	10211.8
ACETOCHLOR	2016	24	47	15126.7	15346.7
ACETOCHLOR	2016	25	3	56	73.7
ACETOCHLOR	2016	25	5	32.6	42.9
ACETOCHLOR	2016	25	7	0.2	0.2
ACETOCHLOR	2016	25	9	11.9	15.7
ACETOCHLOR	2016	25	11	61.2	80.5
ACETOCHLOR	2016	25	13	25.2	33.2
ACETOCHLOR	2016	25	15	56.9	74.9
ACETOCHLOR	2016	25	17	16.7	21.9
ACETOCHLOR	2016	25	23	9.6	12.6
ACETOCHLOR	2016	25	27	38	50
ACETOCHLOR	2016	26	1	0.3	149
ACETOCHLOR	2016	26	3	0.2	25.3
ACETOCHLOR	2016	26	5	7670.7	8242.2
ACETOCHLOR	2016	26	7	0.5	326.4
ACETOCHLOR	2016	26	9	331.4	357.6
ACETOCHLOR	2016	26	11	1590	1590.1
ACETOCHLOR	2016	26	13	0.1	4.3
ACETOCHLOR	2016	26	15	5557.7	5858.2
ACETOCHLOR	2016	26	17	5034.1	5034.4
ACETOCHLOR	2016	26	19	182.3	183.7
ACETOCHLOR	2016	26	21	4895.3	5416.8
ACETOCHLOR	2016	26	23	10111	10842.7
ACETOCHLOR	2016	26	25	10485.4	11229.8
ACETOCHLOR	2016	26	27	7899.9	8530.6
ACETOCHLOR	2016	26	29	391	393.9
ACETOCHLOR	2016	26	31	0.6	67.6
ACETOCHLOR	2016	26	33	0.5	46
ACETOCHLOR	2016	26	35	84.6	117.6
ACETOCHLOR	2016	26	37	8407.3	9112.5
ACETOCHLOR	2016	26	39	0.1	1.6
ACETOCHLOR	2016	26	41	0.5	281.2
ACETOCHLOR	2016	26	43	0.2	106.8
ACETOCHLOR	2016	26	45	7183.9	7944.3
ACETOCHLOR	2016	26	47	214	216.9
ACETOCHLOR	2016	26	49	1350.2	1695.8
ACETOCHLOR	2016	26	51	137.7	197.8
ACETOCHLOR	2016	26	53	0.3	3.8
ACETOCHLOR	2016	26	55	744.4	774.6
ACETOCHLOR	2016	26	57	1596.2	2179.3
ACETOCHLOR	2016	26	59	9427.8	10218.8
ACETOCHLOR	2016	26	61	0.5	35.9
ACETOCHLOR	2016	26	63	9247.1	9247.4
ACETOCHLOR	2016	26	65	6586.6	7115
ACETOCHLOR	2016	26	67	10275.1	10900.7
ACETOCHLOR	2016	26	69	1.2	254.1
ACETOCHLOR	2016	26	71	0.4	10.8
ACETOCHLOR	2016	26	73	632.4	1034.9
ACETOCHLOR	2016	26	75	7163.6	7637.7
ACETOCHLOR	2016	26	77	5595.4	6033.2
ACETOCHLOR	2016	26	79	162.8	162.8
ACETOCHLOR	2016	26	81	3978.2	4305.6
ACETOCHLOR	2016	26	85		171.4
ACETOCHLOR	2016	26	87	1437.3	1748.6
ACETOCHLOR	2016	26	89	292.9	296.3
ACETOCHLOR	2016	26	91	4855.7	5742.1
ACETOCHLOR	2016	26	93	847.6	989
ACETOCHLOR	2016	26	95	0.2	0.4
ACETOCHLOR	2016	26	97	0.1	33.6
ACETOCHLOR	2016	26	99	512.8	678.8
ACETOCHLOR	2016	26	101	246.9	250.4
ACETOCHLOR	2016	26	103	0.4	23.5
ACETOCHLOR	2016	26	105	1.9	1161.3
ACETOCHLOR	2016	26	107	407.1	462.5
ACETOCHLOR	2016	26	109	0.6	1047.7
ACETOCHLOR	2016	26	111	438.5	601.3
ACETOCHLOR	2016	26	113	2773.6	2777.6
ACETOCHLOR	2016	26	115	2678.5	3272.5
ACETOCHLOR	2016	26	117	932	1122.3
ACETOCHLOR	2016	26	119	0.4	58.2
ACETOCHLOR	2016	26	121	0.9	1592.4
ACETOCHLOR	2016	26	123	8.2	2327.8
ACETOCHLOR	2016	26	125	92	118.6
ACETOCHLOR	2016	26	127	25.1	1491.5
ACETOCHLOR	2016	26	129	1.2	503.5
ACETOCHLOR	2016	26	131	0.5	5
ACETOCHLOR	2016	26	133	170.3	182
ACETOCHLOR	2016	26	135	0.3	55.5
ACETOCHLOR	2016	26	137	0.1	41
ACETOCHLOR	2016	26	139	4294.8	4583.8
ACETOCHLOR	2016	26	141	1.9	275.3
ACETOCHLOR	2016	26	143	0.1	1.4
ACETOCHLOR	2016	26	145	8535.4	8535.6
ACETOCHLOR	2016	26	147	948.4	1372
ACETOCHLOR	2016	26	149	10264.3	10738.1
ACETOCHLOR	2016	26	151	9112.5	9112.6
ACETOCHLOR	2016	26	153	0.1	3.8
ACETOCHLOR	2016	26	155	6775.3	7678.4
ACETOCHLOR	2016	26	157	7422.6	7422.7
ACETOCHLOR	2016	26	159	4687.3	4965.7
ACETOCHLOR	2016	26	161	1791.9	2142.4
ACETOCHLOR	2016	26	163	70.1	97.8
ACETOCHLOR	2016	26	165	678.2	680.8
ACETOCHLOR	2016	27	1	103.5	225.5
ACETOCHLOR	2016	27	3	560.7	639.2
ACETOCHLOR	2016	27	5	7620.9	8991.1
ACETOCHLOR	2016	27	7	1.9	523.8
ACETOCHLOR	2016	27	9	18045.7	18045.7
ACETOCHLOR	2016	27	11	31159	31159
ACETOCHLOR	2016	27	13	67788.6	67788.6
ACETOCHLOR	2016	27	15	58243.8	58243.8
ACETOCHLOR	2016	27	17	38.2	41
ACETOCHLOR	2016	27	19	19437.1	19437.1
ACETOCHLOR	2016	27	21	0.1	377.6
ACETOCHLOR	2016	27	23	42854.9	43238.1
ACETOCHLOR	2016	27	25	2075.4	2602.9
ACETOCHLOR	2016	27	27	16506	19650.8
ACETOCHLOR	2016	27	29	575.9	948.3
ACETOCHLOR	2016	27	33	80502.8	80502.8
ACETOCHLOR	2016	27	35	786.8	869.4
ACETOCHLOR	2016	27	37	29154.1	29154.1
ACETOCHLOR	2016	27	39	38249	38247.7
ACETOCHLOR	2016	27	41	20446.4	20447.1
ACETOCHLOR	2016	27	43	76353.1	76353.1
ACETOCHLOR	2016	27	45	54718.7	54718.7
ACETOCHLOR	2016	27	47	73239.3	73239.3
ACETOCHLOR	2016	27	49	47840.6	47840.6
ACETOCHLOR	2016	27	51	39250.9	39288
ACETOCHLOR	2016	27	53	1186.6	1467.3
ACETOCHLOR	2016	27	55	17727.6	17727.2
ACETOCHLOR	2016	27	57	1.6	632.7
ACETOCHLOR	2016	27	59	2685.5	3259.2
ACETOCHLOR	2016	27	61	0.5	110.8
ACETOCHLOR	2016	27	63	85677.8	85677.8
ACETOCHLOR	2016	27	65	1424.5	1684.6
ACETOCHLOR	2016	27	67	51526.1	51636.4
ACETOCHLOR	2016	27	69	2063.2	4739.1
ACETOCHLOR	2016	27	71	0.2	81.6
ACETOCHLOR	2016	27	73	54338.7	54388.3
ACETOCHLOR	2016	27	77	1.6	599.1
ACETOCHLOR	2016	27	79	35602.2	35602.2
ACETOCHLOR	2016	27	81	51556.5	51556.5
ACETOCHLOR	2016	27	83	84878.9	84878.9
ACETOCHLOR	2016	27	85	35705.4	35723
ACETOCHLOR	2016	27	87	4814.6	6017.9
ACETOCHLOR	2016	27	89	5684.3	11060
ACETOCHLOR	2016	27	91	82267.3	82267.3
ACETOCHLOR	2016	27	93	38440.9	38452.4
ACETOCHLOR	2016	27	95	1720.2	2089
ACETOCHLOR	2016	27	97	31344.7	31344.7
ACETOCHLOR	2016	27	99	64429.3	64429.3
ACETOCHLOR	2016	27	101	77538.2	77538.2
ACETOCHLOR	2016	27	103	42767.8	42767.8
ACETOCHLOR	2016	27	105	94289.8	94289.8
ACETOCHLOR	2016	27	107	12878.4	16275.3
ACETOCHLOR	2016	27	109	37899.4	37899.4
ACETOCHLOR	2016	27	111	52026.6	52061.6
ACETOCHLOR	2016	27	113	1444.3	3995.7
ACETOCHLOR	2016	27	115	1696.8	2026.3
ACETOCHLOR	2016	27	117	50497.8	50497.8
ACETOCHLOR	2016	27	119	10314.3	15836.1
ACETOCHLOR	2016	27	121	33333.4	33372.4
ACETOCHLOR	2016	27	123	0.5	3.2
ACETOCHLOR	2016	27	125	2477.1	4076.1
ACETOCHLOR	2016	27	127	110154	110154
ACETOCHLOR	2016	27	129	92124.9	92393.6
ACETOCHLOR	2016	27	131	31247.2	31247.2
ACETOCHLOR	2016	27	133	62623.2	62623.2
ACETOCHLOR	2016	27	135	1252.3	4250.5
ACETOCHLOR	2016	27	137	16.4	14
ACETOCHLOR	2016	27	139	10602.2	10602.2
ACETOCHLOR	2016	27	141	8758.1	8758.1
ACETOCHLOR	2016	27	143	49973.9	49994.9
ACETOCHLOR	2016	27	145	63593.6	63612.5
ACETOCHLOR	2016	27	147	41123.6	41123.6
ACETOCHLOR	2016	27	149	43324.9	43364.1
ACETOCHLOR	2016	27	151	52921	52969.7
ACETOCHLOR	2016	27	153	22961.1	22961.1
ACETOCHLOR	2016	27	155	43314.3	43314.3
ACETOCHLOR	2016	27	157	29333.7	29333.7
ACETOCHLOR	2016	27	159	6451.7	6451.7
ACETOCHLOR	2016	27	161	41812.9	41812.9
ACETOCHLOR	2016	27	163	1530.7	1843
ACETOCHLOR	2016	27	165	46346.5	46346.5
ACETOCHLOR	2016	27	167	40886.1	40941.8
ACETOCHLOR	2016	27	169	25570.3	25570.3
ACETOCHLOR	2016	27	171	25089.2	25089.2
ACETOCHLOR	2016	27	173	58282.2	58334.6
ACETOCHLOR	2016	28	1	345.5	431.3
ACETOCHLOR	2016	28	3	351.5	2595
ACETOCHLOR	2016	28	5	111	121.4
ACETOCHLOR	2016	28	7		314.7
ACETOCHLOR	2016	28	9		1419.1
ACETOCHLOR	2016	28	11		6693.6
ACETOCHLOR	2016	28	13		3033.5
ACETOCHLOR	2016	28	15		707.8
ACETOCHLOR	2016	28	17	440.3	1057.1
ACETOCHLOR	2016	28	19		17.4
ACETOCHLOR	2016	28	21	317.1	421.9
ACETOCHLOR	2016	28	23		0.9
ACETOCHLOR	2016	28	25	222.9	518.8
ACETOCHLOR	2016	28	27		6618.8
ACETOCHLOR	2016	28	29	25.3	51.5
ACETOCHLOR	2016	28	31	44.9	70
ACETOCHLOR	2016	28	33		3337
ACETOCHLOR	2016	28	35	24	30.9
ACETOCHLOR	2016	28	37	95.1	113.1
ACETOCHLOR	2016	28	39	495	527.2
ACETOCHLOR	2016	28	41	478.6	489.8
ACETOCHLOR	2016	28	43		989.1
ACETOCHLOR	2016	28	47		0.9
ACETOCHLOR	2016	28	49	722.2	1063.9
ACETOCHLOR	2016	28	51		2180.6
ACETOCHLOR	2016	28	53		5238
ACETOCHLOR	2016	28	55		3308
ACETOCHLOR	2016	28	57	265.5	2277
ACETOCHLOR	2016	28	59	15.8	21.6
ACETOCHLOR	2016	28	61		1.8
ACETOCHLOR	2016	28	63	176.3	352.6
ACETOCHLOR	2016	28	65		7
ACETOCHLOR	2016	28	67	1.4	16.5
ACETOCHLOR	2016	28	69	11	17.1
ACETOCHLOR	2016	28	71		1009.5
ACETOCHLOR	2016	28	73	2.8	31.5
ACETOCHLOR	2016	28	75		1.8
ACETOCHLOR	2016	28	77	27.5	51.6
ACETOCHLOR	2016	28	79		41.1
ACETOCHLOR	2016	28	81	1152.9	7588.5
ACETOCHLOR	2016	28	83		9122.1
ACETOCHLOR	2016	28	85	24.2	24.5
ACETOCHLOR	2016	28	87	737.2	1853.6
ACETOCHLOR	2016	28	89		836.3
ACETOCHLOR	2016	28	91	6.6	117.2
ACETOCHLOR	2016	28	93		2243.7
ACETOCHLOR	2016	28	95	815.4	1757.5
ACETOCHLOR	2016	28	97		423.1
ACETOCHLOR	2016	28	99	8.7	8.7
ACETOCHLOR	2016	28	101	2.8	37.4
ACETOCHLOR	2016	28	103	2169.2	4247.2
ACETOCHLOR	2016	28	105	42.8	137.3
ACETOCHLOR	2016	28	107		4423.5
ACETOCHLOR	2016	28	109	8	13.4
ACETOCHLOR	2016	28	111	19.2	25
ACETOCHLOR	2016	28	113	10.4	59.4
ACETOCHLOR	2016	28	115	796.2	4791.8
ACETOCHLOR	2016	28	117	276.7	3518.2
ACETOCHLOR	2016	28	119		2520.7
ACETOCHLOR	2016	28	121		304
ACETOCHLOR	2016	28	123		137.8
ACETOCHLOR	2016	28	125		4811.2
ACETOCHLOR	2016	28	127	13.5	279.8
ACETOCHLOR	2016	28	129	18.3	100.9
ACETOCHLOR	2016	28	131		1.7
ACETOCHLOR	2016	28	133		10114.7
ACETOCHLOR	2016	28	135		4445.6
ACETOCHLOR	2016	28	137		2186.4
ACETOCHLOR	2016	28	139	295.7	1957.1
ACETOCHLOR	2016	28	141	230.3	853.9
ACETOCHLOR	2016	28	143		3541.6
ACETOCHLOR	2016	28	145	477.9	3849.1
ACETOCHLOR	2016	28	147	5	117.2
ACETOCHLOR	2016	28	149	972.9	1287.2
ACETOCHLOR	2016	28	151		13476.3
ACETOCHLOR	2016	28	153		8.1
ACETOCHLOR	2016	28	155		483.7
ACETOCHLOR	2016	28	157	37.1	43.1
ACETOCHLOR	2016	28	159	79.3	98.3
ACETOCHLOR	2016	28	161		1055
ACETOCHLOR	2016	28	163		6184
ACETOCHLOR	2016	29	1	6376.5	6409.3
ACETOCHLOR	2016	29	3	22865.3	22928.1
ACETOCHLOR	2016	29	5	52245.3	52320.4
ACETOCHLOR	2016	29	7	27341.2	27527.9
ACETOCHLOR	2016	29	9	867.3	867.3
ACETOCHLOR	2016	29	11	8343	8372
ACETOCHLOR	2016	29	13	20661.1	20681.6
ACETOCHLOR	2016	29	15	7608.5	7618.1
ACETOCHLOR	2016	29	17	5141.2	5643.6
ACETOCHLOR	2016	29	19	10636	10703
ACETOCHLOR	2016	29	21	19311.5	19369.4
ACETOCHLOR	2016	29	23	13610.9	13653.4
ACETOCHLOR	2016	29	25	11892.8	12214.4
ACETOCHLOR	2016	29	27	17420.9	17473.1
ACETOCHLOR	2016	29	29	70.4	70.4
ACETOCHLOR	2016	29	31	10932.9	10954.9
ACETOCHLOR	2016	29	33	31181.8	31219.6
ACETOCHLOR	2016	29	35	4.6	4.6
ACETOCHLOR	2016	29	37	12257.1	12273
ACETOCHLOR	2016	29	39	1100.1	1100.1
ACETOCHLOR	2016	29	41	24194.2	24198.3
ACETOCHLOR	2016	29	43	71.7	71.8
ACETOCHLOR	2016	29	45	11595.6	11614.4
ACETOCHLOR	2016	29	47	6829.5	6834.7
ACETOCHLOR	2016	29	49	14230.3	14230.3
ACETOCHLOR	2016	29	51	3025.8	3027.1
ACETOCHLOR	2016	29	53	27361.6	27368.4
ACETOCHLOR	2016	29	55	130	130.2
ACETOCHLOR	2016	29	57	2937.1	2963.4
ACETOCHLOR	2016	29	59	607.9	611.9
ACETOCHLOR	2016	29	61	20600.4	20681.5
ACETOCHLOR	2016	29	63	15451	15566.8
ACETOCHLOR	2016	29	65	21.4	28.6
ACETOCHLOR	2016	29	67	61.2	81.6
ACETOCHLOR	2016	29	69	79929.8	80526.9
ACETOCHLOR	2016	29	71	4095.6	4176.6
ACETOCHLOR	2016	29	73	1586.2	1672.4
ACETOCHLOR	2016	29	75	13099.4	13123.6
ACETOCHLOR	2016	29	77	413.9	414.1
ACETOCHLOR	2016	29	79	7807.4	7822.2
ACETOCHLOR	2016	29	81	27996.5	28014.2
ACETOCHLOR	2016	29	83	8184.6	8224
ACETOCHLOR	2016	29	85	2606.6	2619.5
ACETOCHLOR	2016	29	87	39910	39910
ACETOCHLOR	2016	29	89	17324.4	17329.3
ACETOCHLOR	2016	29	91		68.2
ACETOCHLOR	2016	29	93	1.4	1.4
ACETOCHLOR	2016	29	95	6737.6	6741.1
ACETOCHLOR	2016	29	97	4188	4198.5
ACETOCHLOR	2016	29	99	622	633.2
ACETOCHLOR	2016	29	101	14220.6	14250
ACETOCHLOR	2016	29	103	13687.8	13716.4
ACETOCHLOR	2016	29	105	2410.2	2427.2
ACETOCHLOR	2016	29	107	31941	31962.8
ACETOCHLOR	2016	29	109	1694.3	1703.1
ACETOCHLOR	2016	29	111	16315.2	16329.7
ACETOCHLOR	2016	29	113	8891.1	9052
ACETOCHLOR	2016	29	115	11492.5	11564.9
ACETOCHLOR	2016	29	117	16320.1	16475.2
ACETOCHLOR	2016	29	119	152.6	152.6
ACETOCHLOR	2016	29	121	12001.4	12013.6
ACETOCHLOR	2016	29	123	148.8	166.9
ACETOCHLOR	2016	29	125	1308.1	1324.6
ACETOCHLOR	2016	29	127	14554.1	14555.2
ACETOCHLOR	2016	29	129	6242.4	6248.1
ACETOCHLOR	2016	29	131	1855.7	1866.2
ACETOCHLOR	2016	29	133	23334.8	23388.1
ACETOCHLOR	2016	29	135	7790.5	7805
ACETOCHLOR	2016	29	137	16123.5	16175.4
ACETOCHLOR	2016	29	139	8515.8	8610.2
ACETOCHLOR	2016	29	141	4830.2	4849.2
ACETOCHLOR	2016	29	143	89638.5	89692.8
ACETOCHLOR	2016	29	145	1186.9	1204
ACETOCHLOR	2016	29	147	51402.4	51519
ACETOCHLOR	2016	29	151	5460.9	5516.6
ACETOCHLOR	2016	29	153	49.1	49.1
ACETOCHLOR	2016	29	155	46581	46669.2
ACETOCHLOR	2016	29	157	5604.3	5607.7
ACETOCHLOR	2016	29	159	32831.9	32858.1
ACETOCHLOR	2016	29	161	110.8	110.8
ACETOCHLOR	2016	29	163	14623.4	14643.9
ACETOCHLOR	2016	29	165	17351	17409.9
ACETOCHLOR	2016	29	167	2147.7	2155
ACETOCHLOR	2016	29	169	254.9	254.9
ACETOCHLOR	2016	29	171	5967.8	5971.5
ACETOCHLOR	2016	29	173	15124	15137.4
ACETOCHLOR	2016	29	175	8484.1	8536.6
ACETOCHLOR	2016	29	177	19191.6	19235.3
ACETOCHLOR	2016	29	179	15.1	15.1
ACETOCHLOR	2016	29	181	1578.7	1635.7
ACETOCHLOR	2016	29	183	7539.3	7542.9
ACETOCHLOR	2016	29	185	4898.7	4929.7
ACETOCHLOR	2016	29	186	2359	2361.4
ACETOCHLOR	2016	29	187	327	327.1
ACETOCHLOR	2016	29	189	783.9	784
ACETOCHLOR	2016	29	195	66229.1	66234.4
ACETOCHLOR	2016	29	197	3507.3	3507.3
ACETOCHLOR	2016	29	199	11867.4	11876.9
ACETOCHLOR	2016	29	201	19263.1	19292.4
ACETOCHLOR	2016	29	205	12872.6	12918.8
ACETOCHLOR	2016	29	207	66279.6	66356.9
ACETOCHLOR	2016	29	209	290	295.6
ACETOCHLOR	2016	29	211	5281.8	5281.8
ACETOCHLOR	2016	29	213	30.5	32.9
ACETOCHLOR	2016	29	215	43.4	128.5
ACETOCHLOR	2016	29	217	18675.8	18716.1
ACETOCHLOR	2016	29	219	3375.8	3445.4
ACETOCHLOR	2016	29	221	51	51
ACETOCHLOR	2016	29	223	545.5	604.3
ACETOCHLOR	2016	29	225	124	404.1
ACETOCHLOR	2016	29	227	7078.9	7078.9
ACETOCHLOR	2016	29	229	68.7	112.4
ACETOCHLOR	2016	30	3	978.3	525.7
ACETOCHLOR	2016	30	7		53.1
ACETOCHLOR	2016	30	9	812.3	436.5
ACETOCHLOR	2016	30	11	114.3	114.3
ACETOCHLOR	2016	30	13		45.5
ACETOCHLOR	2016	30	17	1273.2	1273.2
ACETOCHLOR	2016	30	19	56.4	63.2
ACETOCHLOR	2016	30	21	320.9	359.2
ACETOCHLOR	2016	30	25	546	546
ACETOCHLOR	2016	30	27		22.1
ACETOCHLOR	2016	30	29		2.6
ACETOCHLOR	2016	30	31	226	121.5
ACETOCHLOR	2016	30	33	142.4	159.4
ACETOCHLOR	2016	30	37		67.4
ACETOCHLOR	2016	30	39		1.2
ACETOCHLOR	2016	30	43	0.9	0.5
ACETOCHLOR	2016	30	45		68.3
ACETOCHLOR	2016	30	47		151.8
ACETOCHLOR	2016	30	49		1.8
ACETOCHLOR	2016	30	55	366.7	410.5
ACETOCHLOR	2016	30	57	4.5	2.4
ACETOCHLOR	2016	30	65		149.6
ACETOCHLOR	2016	30	69		9.9
ACETOCHLOR	2016	30	75	3.4	3.4
ACETOCHLOR	2016	30	79	305.9	305.9
ACETOCHLOR	2016	30	81		28.9
ACETOCHLOR	2016	30	83	634.7	710.5
ACETOCHLOR	2016	30	85	143.2	160.3
ACETOCHLOR	2016	30	87	714.4	714.4
ACETOCHLOR	2016	30	89		0.7
ACETOCHLOR	2016	30	91	119.9	134.2
ACETOCHLOR	2016	30	95	264.3	142
ACETOCHLOR	2016	30	97	2.8	1.5
ACETOCHLOR	2016	30	103	586.3	315
ACETOCHLOR	2016	30	105	162.2	181.6
ACETOCHLOR	2016	30	107		19.4
ACETOCHLOR	2016	30	109	115.9	115.9
ACETOCHLOR	2016	30	111	1794.1	964
ACETOCHLOR	2016	31	1	12857.1	12969.2
ACETOCHLOR	2016	31	3	56740.5	56748.3
ACETOCHLOR	2016	31	5	1868.9	1868.9
ACETOCHLOR	2016	31	7	261	350.4
ACETOCHLOR	2016	31	9	1315.6	1315.6
ACETOCHLOR	2016	31	11	51314.5	51318.7
ACETOCHLOR	2016	31	13	893.8	992.3
ACETOCHLOR	2016	31	15	15243	15287.6
ACETOCHLOR	2016	31	17	14844	14847.1
ACETOCHLOR	2016	31	19	14119.5	15029.5
ACETOCHLOR	2016	31	21	34209.1	34213.1
ACETOCHLOR	2016	31	23	26637.3	26637.3
ACETOCHLOR	2016	31	25	23760.9	23760.9
ACETOCHLOR	2016	31	27	57727.4	57734.4
ACETOCHLOR	2016	31	29	9537.5	9763.2
ACETOCHLOR	2016	31	31	9136.8	9192.1
ACETOCHLOR	2016	31	33	604	935.3
ACETOCHLOR	2016	31	35	23048.7	23048.7
ACETOCHLOR	2016	31	37	21090.9	21090.9
ACETOCHLOR	2016	31	39	50806.2	50811.6
ACETOCHLOR	2016	31	41	16738.7	17616.1
ACETOCHLOR	2016	31	43	17299.3	17299.3
ACETOCHLOR	2016	31	45	50.2	67.7
ACETOCHLOR	2016	31	47	13868.4	14538.6
ACETOCHLOR	2016	31	49	357.1	428.4
ACETOCHLOR	2016	31	51	33354.3	33354.3
ACETOCHLOR	2016	31	53	26423.3	26423.3
ACETOCHLOR	2016	31	55	4828.5	4828.5
ACETOCHLOR	2016	31	57	6459.4	6557.6
ACETOCHLOR	2016	31	59	26142.1	26142.1
ACETOCHLOR	2016	31	61	6953.1	7214.9
ACETOCHLOR	2016	31	63	7825.1	8296.7
ACETOCHLOR	2016	31	65	7724.4	8743.4
ACETOCHLOR	2016	31	67	27928.1	27928.1
ACETOCHLOR	2016	31	69	380.4	429.6
ACETOCHLOR	2016	31	71	4486.8	4488.6
ACETOCHLOR	2016	31	73	6442.6	6456.1
ACETOCHLOR	2016	31	77	5294.6	5741.4
ACETOCHLOR	2016	31	79	12657.6	13086
ACETOCHLOR	2016	31	81	34947.1	34947.1
ACETOCHLOR	2016	31	83	7374.5	7970.5
ACETOCHLOR	2016	31	85	5090.6	5212
ACETOCHLOR	2016	31	87	7287.8	7362.7
ACETOCHLOR	2016	31	89	58694.9	58769.1
ACETOCHLOR	2016	31	93	7232	7701.6
ACETOCHLOR	2016	31	95	17336.5	17336.5
ACETOCHLOR	2016	31	97	8618.3	8618.3
ACETOCHLOR	2016	31	99	11815.2	11872.9
ACETOCHLOR	2016	31	101	4943.9	5251.6
ACETOCHLOR	2016	31	103	6248.8	6255.9
ACETOCHLOR	2016	31	105	415.4	631.9
ACETOCHLOR	2016	31	107	48219.6	48229.3
ACETOCHLOR	2016	31	109	25638.9	25638.9
ACETOCHLOR	2016	31	111	10610.8	11533.8
ACETOCHLOR	2016	31	113	8882	8883.3
ACETOCHLOR	2016	31	115	2877.7	2879.1
ACETOCHLOR	2016	31	117	1860.2	1860.7
ACETOCHLOR	2016	31	119	40727.4	40729.1
ACETOCHLOR	2016	31	121	21004	21004
ACETOCHLOR	2016	31	123	933.3	1147.5
ACETOCHLOR	2016	31	125	14103.5	14103.5
ACETOCHLOR	2016	31	127	12227.7	12227.7
ACETOCHLOR	2016	31	129	19184.1	19184.1
ACETOCHLOR	2016	31	131	18835.8	18835.8
ACETOCHLOR	2016	31	133	10736	10736
ACETOCHLOR	2016	31	135	10122.2	10492.6
ACETOCHLOR	2016	31	137	13022.4	13115.3
ACETOCHLOR	2016	31	139	40563.9	40568.3
ACETOCHLOR	2016	31	141	37717.8	37717.8
ACETOCHLOR	2016	31	143	21755.6	21755.6
ACETOCHLOR	2016	31	145	11709.5	12049.6
ACETOCHLOR	2016	31	147	16093.3	16093.3
ACETOCHLOR	2016	31	149	6494.3	6500.6
ACETOCHLOR	2016	31	151	20689.2	20689.2
ACETOCHLOR	2016	31	153	5600.9	5600.9
ACETOCHLOR	2016	31	155	33990.3	33990.3
ACETOCHLOR	2016	31	157	1206.5	1271.1
ACETOCHLOR	2016	31	159	26293.1	26293.1
ACETOCHLOR	2016	31	161	628.8	746.6
ACETOCHLOR	2016	31	163	5383.6	5705.7
ACETOCHLOR	2016	31	165	214.3	232.1
ACETOCHLOR	2016	31	167	29150.9	29152
ACETOCHLOR	2016	31	169	22385.3	22385.3
ACETOCHLOR	2016	31	171	199.8	199.8
ACETOCHLOR	2016	31	173	27463.5	27463.5
ACETOCHLOR	2016	31	175	5419.4	5847.8
ACETOCHLOR	2016	31	177	16783.8	16783.8
ACETOCHLOR	2016	31	179	38113.1	38116.6
ACETOCHLOR	2016	31	181	6842.4	7050.2
ACETOCHLOR	2016	31	183	12225.7	12240.5
ACETOCHLOR	2016	31	185	37524.3	37524.3
ACETOCHLOR	2016	32	1	683.4	367.2
ACETOCHLOR	2016	32	3	6.4	3.4
ACETOCHLOR	2016	32	7	5.8	5.8
ACETOCHLOR	2016	32	9	23.1	12.4
ACETOCHLOR	2016	32	13	154.2	82.9
ACETOCHLOR	2016	32	17	113.7	61.1
ACETOCHLOR	2016	32	19	191.9	103.1
ACETOCHLOR	2016	32	27	231.3	124.3
ACETOCHLOR	2016	32	29	0.2	0.1
ACETOCHLOR	2016	32	31	3.5	1.9
ACETOCHLOR	2016	32	33	5.8	5.8
ACETOCHLOR	2016	32	510	0.5	0.3
ACETOCHLOR	2016	33	1	6.4	8.4
ACETOCHLOR	2016	33	3	6.9	9.1
ACETOCHLOR	2016	33	5	29	38.2
ACETOCHLOR	2016	33	7	34.4	45.3
ACETOCHLOR	2016	33	9	51	67.1
ACETOCHLOR	2016	33	11	5.3	7
ACETOCHLOR	2016	33	13	53.9	70.9
ACETOCHLOR	2016	33	15	7.3	9.6
ACETOCHLOR	2016	33	17	2.8	3.6
ACETOCHLOR	2016	33	19	50.4	66.3
ACETOCHLOR	2016	34	1	19.9	19.9
ACETOCHLOR	2016	34	5	245	245
ACETOCHLOR	2016	34	7	3.1	3.1
ACETOCHLOR	2016	34	9	4.6	4.6
ACETOCHLOR	2016	34	11	175.4	175.4
ACETOCHLOR	2016	34	15	144.9	144.9
ACETOCHLOR	2016	34	19	213.9	213.9
ACETOCHLOR	2016	34	21	69.5	69.5
ACETOCHLOR	2016	34	23	73.5	73.5
ACETOCHLOR	2016	34	25	71	71
ACETOCHLOR	2016	34	27	23.6	23.6
ACETOCHLOR	2016	34	29	7.2	7.2
ACETOCHLOR	2016	34	33	505.4	505.4
ACETOCHLOR	2016	34	35	37.8	37.8
ACETOCHLOR	2016	34	37	127.1	127.1
ACETOCHLOR	2016	34	41	384.3	384.3
ACETOCHLOR	2016	35	5	15974.2	16045
ACETOCHLOR	2016	35	9	27.8	1131.9
ACETOCHLOR	2016	35	11		22.2
ACETOCHLOR	2016	35	13	6043.8	6048.2
ACETOCHLOR	2016	35	15	4423.1	4425.8
ACETOCHLOR	2016	35	17	15.3	15.3
ACETOCHLOR	2016	35	23	116.4	116.4
ACETOCHLOR	2016	35	25	9289.4	9303.5
ACETOCHLOR	2016	35	29	1061.4	1061.4
ACETOCHLOR	2016	35	33		1.2
ACETOCHLOR	2016	35	37		437.4
ACETOCHLOR	2016	35	39		13.5
ACETOCHLOR	2016	35	41	71.4	1560.3
ACETOCHLOR	2016	35	43		0.4
ACETOCHLOR	2016	35	45		35
ACETOCHLOR	2016	35	47		1.2
ACETOCHLOR	2016	35	49		9.9
ACETOCHLOR	2016	35	51	540.9	540.9
ACETOCHLOR	2016	35	53	691.5	691.5
ACETOCHLOR	2016	35	55		0.4
ACETOCHLOR	2016	35	57		250.3
ACETOCHLOR	2016	35	59		346.4
ACETOCHLOR	2016	35	61		49.8
ACETOCHLOR	2016	36	1		88.4
ACETOCHLOR	2016	36	3	172.7	707.1
ACETOCHLOR	2016	36	7		232.1
ACETOCHLOR	2016	36	9	770.1	1595.7
ACETOCHLOR	2016	36	11		7614.2
ACETOCHLOR	2016	36	13	604.3	1519
ACETOCHLOR	2016	36	15		340.7
ACETOCHLOR	2016	36	17		674.8
ACETOCHLOR	2016	36	19		678.4
ACETOCHLOR	2016	36	21		334.3
ACETOCHLOR	2016	36	23		768.4
ACETOCHLOR	2016	36	25		185.1
ACETOCHLOR	2016	36	27		176.8
ACETOCHLOR	2016	36	29	1875.6	2618.8
ACETOCHLOR	2016	36	31		66.7
ACETOCHLOR	2016	36	33		518.3
ACETOCHLOR	2016	36	35		82.9
ACETOCHLOR	2016	36	37	4042.2	5484.4
ACETOCHLOR	2016	36	39		22.1
ACETOCHLOR	2016	36	43		924.9
ACETOCHLOR	2016	36	45		1135.6
ACETOCHLOR	2016	36	47	0.1	0.1
ACETOCHLOR	2016	36	49		784.7
ACETOCHLOR	2016	36	51	6467.5	8222
ACETOCHLOR	2016	36	53		1516.8
ACETOCHLOR	2016	36	55	4257.8	4956.8
ACETOCHLOR	2016	36	57		494.6
ACETOCHLOR	2016	36	63	5201	6195.6
ACETOCHLOR	2016	36	65		2557.7
ACETOCHLOR	2016	36	67		2896.8
ACETOCHLOR	2016	36	69	7006.5	8197.3
ACETOCHLOR	2016	36	71		163
ACETOCHLOR	2016	36	73	6386.7	7773.7
ACETOCHLOR	2016	36	75		1698.7
ACETOCHLOR	2016	36	77		818.5
ACETOCHLOR	2016	36	83		309.4
ACETOCHLOR	2016	36	89		967
ACETOCHLOR	2016	36	91		292.9
ACETOCHLOR	2016	36	93		13.1
ACETOCHLOR	2016	36	95		259.7
ACETOCHLOR	2016	36	97		573.3
ACETOCHLOR	2016	36	99	6413.6	7198.7
ACETOCHLOR	2016	36	101	1131	2730.7
ACETOCHLOR	2016	36	103	17.7	23.2
ACETOCHLOR	2016	36	105		33.5
ACETOCHLOR	2016	36	107		436.9
ACETOCHLOR	2016	36	109		1319.4
ACETOCHLOR	2016	36	111		44.2
ACETOCHLOR	2016	36	113		2.2
ACETOCHLOR	2016	36	115		751.5
ACETOCHLOR	2016	36	117	6467.5	7332.3
ACETOCHLOR	2016	36	119		0.4
ACETOCHLOR	2016	36	121	916.2	2516
ACETOCHLOR	2016	36	123	1546.8	1972.3
ACETOCHLOR	2016	37	1		344.8
ACETOCHLOR	2016	37	3	0.5	178.2
ACETOCHLOR	2016	37	5	0.4	312.3
ACETOCHLOR	2016	37	7	543.3	1080.7
ACETOCHLOR	2016	37	9		38
ACETOCHLOR	2016	37	11		6
ACETOCHLOR	2016	37	13	5997.2	5997.2
ACETOCHLOR	2016	37	15	4209.5	5051.7
ACETOCHLOR	2016	37	17	1121.7	2795.8
ACETOCHLOR	2016	37	19	405.4	880.3
ACETOCHLOR	2016	37	21	2.1	117.9
ACETOCHLOR	2016	37	23	6.1	101.2
ACETOCHLOR	2016	37	25	9	296.6
ACETOCHLOR	2016	37	27		137.1
ACETOCHLOR	2016	37	29	584.2	1886.5
ACETOCHLOR	2016	37	31	2586.7	2586.7
ACETOCHLOR	2016	37	33		142.2
ACETOCHLOR	2016	37	35		278.3
ACETOCHLOR	2016	37	37		220.9
ACETOCHLOR	2016	37	39	0.8	62
ACETOCHLOR	2016	37	41	1662.2	2045
ACETOCHLOR	2016	37	43	0.4	49.9
ACETOCHLOR	2016	37	45	671.1	1091.9
ACETOCHLOR	2016	37	47	2310.9	4849.8
ACETOCHLOR	2016	37	49	2873.2	2873.2
ACETOCHLOR	2016	37	51	1475.8	2048
ACETOCHLOR	2016	37	53	251.8	1179.8
ACETOCHLOR	2016	37	55	15.2	141.2
ACETOCHLOR	2016	37	57	0.1	585
ACETOCHLOR	2016	37	59	0.1	637.1
ACETOCHLOR	2016	37	61	2734.1	5779.8
ACETOCHLOR	2016	37	63		75.8
ACETOCHLOR	2016	37	65	2335.7	3911
ACETOCHLOR	2016	37	67		128
ACETOCHLOR	2016	37	69	16.8	210.3
ACETOCHLOR	2016	37	71		95.4
ACETOCHLOR	2016	37	73	2669.1	3090.2
ACETOCHLOR	2016	37	75		0.3
ACETOCHLOR	2016	37	77	49.2	297.9
ACETOCHLOR	2016	37	79	2737.2	2737.2
ACETOCHLOR	2016	37	81	5.5	503.6
ACETOCHLOR	2016	37	83	9851.5	10622
ACETOCHLOR	2016	37	85	1697.9	1982.5
ACETOCHLOR	2016	37	87		112.8
ACETOCHLOR	2016	37	89	3.1	233.4
ACETOCHLOR	2016	37	91	2477.8	3055.7
ACETOCHLOR	2016	37	93	1656.3	1987
ACETOCHLOR	2016	37	95	4026.8	4026.8
ACETOCHLOR	2016	37	97		1662.6
ACETOCHLOR	2016	37	99		9.7
ACETOCHLOR	2016	37	101	1290.8	1290.8
ACETOCHLOR	2016	37	103	2752.6	2752.6
ACETOCHLOR	2016	37	105	76	147.9
ACETOCHLOR	2016	37	107	2856.9	2856.9
ACETOCHLOR	2016	37	109	7	230.9
ACETOCHLOR	2016	37	111	1.1	28.3
ACETOCHLOR	2016	37	113	2.8	34.8
ACETOCHLOR	2016	37	115	0.4	13.6
ACETOCHLOR	2016	37	117	4823.1	5470.3
ACETOCHLOR	2016	37	119		44
ACETOCHLOR	2016	37	121		6.7
ACETOCHLOR	2016	37	123	47.3	112.4
ACETOCHLOR	2016	37	125		124.5
ACETOCHLOR	2016	37	127	2432.4	2730.3
ACETOCHLOR	2016	37	129	11.4	30.9
ACETOCHLOR	2016	37	131	8620.5	9540.7
ACETOCHLOR	2016	37	133	1524	2382.6
ACETOCHLOR	2016	37	135		226.5
ACETOCHLOR	2016	37	137	1385.9	1385.9
ACETOCHLOR	2016	37	139	1026.2	2991.4
ACETOCHLOR	2016	37	141	754.4	1689.3
ACETOCHLOR	2016	37	143	2238.8	3392.9
ACETOCHLOR	2016	37	145		251
ACETOCHLOR	2016	37	147	3500.3	3500.3
ACETOCHLOR	2016	37	149	0.2	2.5
ACETOCHLOR	2016	37	151		826.9
ACETOCHLOR	2016	37	153	1131	1332.8
ACETOCHLOR	2016	37	155	3689.4	7993.1
ACETOCHLOR	2016	37	157		231.3
ACETOCHLOR	2016	37	159	2.3	867.7
ACETOCHLOR	2016	37	161	226.5	258.8
ACETOCHLOR	2016	37	163	3360.3	5645
ACETOCHLOR	2016	37	165	1269.7	1783.1
ACETOCHLOR	2016	37	167	3277.9	4014.1
ACETOCHLOR	2016	37	169		144.1
ACETOCHLOR	2016	37	171	3.7	1358.6
ACETOCHLOR	2016	37	173	0	3.8
ACETOCHLOR	2016	37	175	3.4	81.8
ACETOCHLOR	2016	37	177	805.5	2794.1
ACETOCHLOR	2016	37	179	582.8	2742.7
ACETOCHLOR	2016	37	181		46.5
ACETOCHLOR	2016	37	183	86.2	226.4
ACETOCHLOR	2016	37	185	78.3	141.4
ACETOCHLOR	2016	37	187	2058.5	4357.8
ACETOCHLOR	2016	37	189		17.6
ACETOCHLOR	2016	37	191	3153.4	3153.4
ACETOCHLOR	2016	37	193		996.1
ACETOCHLOR	2016	37	195	1897	1897
ACETOCHLOR	2016	37	197		1234.3
ACETOCHLOR	2016	37	199		15.1
ACETOCHLOR	2016	38	1		2248.3
ACETOCHLOR	2016	38	3	28101.2	28101.2
ACETOCHLOR	2016	38	5	2304.4	2747.1
ACETOCHLOR	2016	38	7		158.7
ACETOCHLOR	2016	38	9	1422.1	1905.6
ACETOCHLOR	2016	38	11		1152.2
ACETOCHLOR	2016	38	13		73.8
ACETOCHLOR	2016	38	15		5219.7
ACETOCHLOR	2016	38	17	44456.5	44456.5
ACETOCHLOR	2016	38	19	802.1	802.1
ACETOCHLOR	2016	38	21	42051.4	42051.4
ACETOCHLOR	2016	38	23		98.3
ACETOCHLOR	2016	38	25		1790.6
ACETOCHLOR	2016	38	27	10024.4	10226.7
ACETOCHLOR	2016	38	29		13858
ACETOCHLOR	2016	38	31	25115.5	25506.1
ACETOCHLOR	2016	38	33		521
ACETOCHLOR	2016	38	35	12068.2	12068.2
ACETOCHLOR	2016	38	37		4498.6
ACETOCHLOR	2016	38	39	6600.9	6600.9
ACETOCHLOR	2016	38	41		2134.6
ACETOCHLOR	2016	38	43	10755.4	10911.9
ACETOCHLOR	2016	38	45	50615.9	50615.9
ACETOCHLOR	2016	38	47	12194.6	12194.6
ACETOCHLOR	2016	38	49	2519	2848.5
ACETOCHLOR	2016	38	51	16497.8	16497.8
ACETOCHLOR	2016	38	53		507.5
ACETOCHLOR	2016	38	55		7409.7
ACETOCHLOR	2016	38	57		1946.6
ACETOCHLOR	2016	38	59		5570.9
ACETOCHLOR	2016	38	61		106.9
ACETOCHLOR	2016	38	63	3555.5	3555.5
ACETOCHLOR	2016	38	65		2085.8
ACETOCHLOR	2016	38	67	4497.3	4497.3
ACETOCHLOR	2016	38	69	948.9	1246.6
ACETOCHLOR	2016	38	71	6180.2	6180.2
ACETOCHLOR	2016	38	73	28500.1	28500.1
ACETOCHLOR	2016	38	75		483.9
ACETOCHLOR	2016	38	77	66497.7	66497.7
ACETOCHLOR	2016	38	79	191	319.5
ACETOCHLOR	2016	38	81	35796.7	35796.7
ACETOCHLOR	2016	38	83	6970	7182.5
ACETOCHLOR	2016	38	85		1249.3
ACETOCHLOR	2016	38	87		747.6
ACETOCHLOR	2016	38	89		2412.5
ACETOCHLOR	2016	38	91	13848.3	13848.3
ACETOCHLOR	2016	38	93	68233.3	69299.5
ACETOCHLOR	2016	38	95	1482.8	1482.8
ACETOCHLOR	2016	38	97	19837.1	19837.1
ACETOCHLOR	2016	38	99	5117.8	5117.8
ACETOCHLOR	2016	38	101		1286.6
ACETOCHLOR	2016	38	103	31265.9	31801.5
ACETOCHLOR	2016	38	105		130
ACETOCHLOR	2016	39	1	942	4467.6
ACETOCHLOR	2016	39	3	10271.8	12036.3
ACETOCHLOR	2016	39	5	2490	3414
ACETOCHLOR	2016	39	7	4490.6	5213.6
ACETOCHLOR	2016	39	9	8.1	76.3
ACETOCHLOR	2016	39	11	21864.7	24405.4
ACETOCHLOR	2016	39	13	36.5	36.5
ACETOCHLOR	2016	39	15	1242.8	13046.4
ACETOCHLOR	2016	39	17	16307.6	17314.2
ACETOCHLOR	2016	39	19	869.2	869.2
ACETOCHLOR	2016	39	21	28232	30489.4
ACETOCHLOR	2016	39	23	19699.7	21435.7
ACETOCHLOR	2016	39	25	8361.9	9425.2
ACETOCHLOR	2016	39	27	39102.3	41918.1
ACETOCHLOR	2016	39	29	6355	6836.4
ACETOCHLOR	2016	39	31	2306.9	2306.9
ACETOCHLOR	2016	39	33	5464	7723.8
ACETOCHLOR	2016	39	35	0.3	0.3
ACETOCHLOR	2016	39	37	39598.3	43394.3
ACETOCHLOR	2016	39	39	7324.4	9403.2
ACETOCHLOR	2016	39	41	4159.3	5760.7
ACETOCHLOR	2016	39	43	1830.8	2678.9
ACETOCHLOR	2016	39	45	6057.2	7589.2
ACETOCHLOR	2016	39	47	8538.6	10944.1
ACETOCHLOR	2016	39	49	1504.8	2117.3
ACETOCHLOR	2016	39	51	12697.4	14392
ACETOCHLOR	2016	39	53	205.2	772.4
ACETOCHLOR	2016	39	55	1044.1	1144
ACETOCHLOR	2016	39	57	35189.8	37025.5
ACETOCHLOR	2016	39	59	12.6	97.3
ACETOCHLOR	2016	39	61	2009.7	2123.5
ACETOCHLOR	2016	39	63	12724.9	15485.7
ACETOCHLOR	2016	39	65	28069.8	31205.3
ACETOCHLOR	2016	39	67	344.9	344.9
ACETOCHLOR	2016	39	69	12483.2	14493.8
ACETOCHLOR	2016	39	71	2599.9	16060
ACETOCHLOR	2016	39	73	10.3	77.1
ACETOCHLOR	2016	39	75	2029.1	2029.1
ACETOCHLOR	2016	39	77	4042.9	6368.6
ACETOCHLOR	2016	39	79	224	933.1
ACETOCHLOR	2016	39	81	126.6	126.6
ACETOCHLOR	2016	39	83	4971.5	6185.6
ACETOCHLOR	2016	39	85	81.1	96.6
ACETOCHLOR	2016	39	87	85.1	253.4
ACETOCHLOR	2016	39	89	5706.6	7250.2
ACETOCHLOR	2016	39	91	22163.6	24527.2
ACETOCHLOR	2016	39	93	1598	2900.4
ACETOCHLOR	2016	39	95	3259.5	3995
ACETOCHLOR	2016	39	97	9499.8	12297.2
ACETOCHLOR	2016	39	99	3601.4	3964.2
ACETOCHLOR	2016	39	101	5749.5	8206.8
ACETOCHLOR	2016	39	103	3851.7	4547
ACETOCHLOR	2016	39	105	9.3	66.8
ACETOCHLOR	2016	39	107	31650.7	34376
ACETOCHLOR	2016	39	109	22468.6	24588.1
ACETOCHLOR	2016	39	111	3.7	4.4
ACETOCHLOR	2016	39	113	20469.7	21625.4
ACETOCHLOR	2016	39	115	15.5	81.9
ACETOCHLOR	2016	39	117	4252.8	5889.5
ACETOCHLOR	2016	39	119	69.6	439.5
ACETOCHLOR	2016	39	121	2.1	2.1
ACETOCHLOR	2016	39	123	1149.5	2631.9
ACETOCHLOR	2016	39	125	9615.6	11901.1
ACETOCHLOR	2016	39	127	71.1	454.4
ACETOCHLOR	2016	39	129	9296.7	11810
ACETOCHLOR	2016	39	131	619.9	2415.2
ACETOCHLOR	2016	39	133	3329	3800.6
ACETOCHLOR	2016	39	135	45153.9	47454.7
ACETOCHLOR	2016	39	137	11900.9	14592
ACETOCHLOR	2016	39	139	2778.5	3698.3
ACETOCHLOR	2016	39	141	5059.7	6420.1
ACETOCHLOR	2016	39	143	4439.3	6548.7
ACETOCHLOR	2016	39	145	512	2268.9
ACETOCHLOR	2016	39	147	6045.3	8990
ACETOCHLOR	2016	39	149	22282.1	24768.7
ACETOCHLOR	2016	39	151	7529.1	8141.4
ACETOCHLOR	2016	39	153	585.7	654.1
ACETOCHLOR	2016	39	155	4874.5	5457.9
ACETOCHLOR	2016	39	157	1952.9	1952.9
ACETOCHLOR	2016	39	159	5235.3	7690.5
ACETOCHLOR	2016	39	161	11255.6	13771.6
ACETOCHLOR	2016	39	163	5.9	59
ACETOCHLOR	2016	39	165	12986.6	14058.5
ACETOCHLOR	2016	39	167	27.2	203.9
ACETOCHLOR	2016	39	169	14548.3	15504.3
ACETOCHLOR	2016	39	171	9210	10966
ACETOCHLOR	2016	39	173	14571	17619.6
ACETOCHLOR	2016	39	175	5125.4	7438.7
ACETOCHLOR	2016	40	3	3740.7	4443.9
ACETOCHLOR	2016	40	5	0.8	0.8
ACETOCHLOR	2016	40	7	2138.3	2138.3
ACETOCHLOR	2016	40	9	502.8	571.9
ACETOCHLOR	2016	40	11	1825.4	2149.4
ACETOCHLOR	2016	40	13	775.7	818.4
ACETOCHLOR	2016	40	15	3024.1	4707.7
ACETOCHLOR	2016	40	17	171.5	1375.6
ACETOCHLOR	2016	40	19	12.1	12.1
ACETOCHLOR	2016	40	21	0	0
ACETOCHLOR	2016	40	23	298.3	122.9
ACETOCHLOR	2016	40	25	4453.7	4488.4
ACETOCHLOR	2016	40	27		330.1
ACETOCHLOR	2016	40	29	76.7	79.1
ACETOCHLOR	2016	40	31	591.8	1082.3
ACETOCHLOR	2016	40	33	219.4	257
ACETOCHLOR	2016	40	35		575.1
ACETOCHLOR	2016	40	37		259.3
ACETOCHLOR	2016	40	39	1041.5	2112.3
ACETOCHLOR	2016	40	41		142.5
ACETOCHLOR	2016	40	43	1034.2	1245.8
ACETOCHLOR	2016	40	45	262.6	402.6
ACETOCHLOR	2016	40	47	17705.4	19536.2
ACETOCHLOR	2016	40	49	663.1	704.8
ACETOCHLOR	2016	40	51	228	2740
ACETOCHLOR	2016	40	53	19605.6	21538.9
ACETOCHLOR	2016	40	55	1308.2	1319
ACETOCHLOR	2016	40	57	2491.7	2867.5
ACETOCHLOR	2016	40	59	293.1	293.1
ACETOCHLOR	2016	40	61	0.6	0.6
ACETOCHLOR	2016	40	63	219.8	219.8
ACETOCHLOR	2016	40	65	9966.9	10026
ACETOCHLOR	2016	40	67		13.6
ACETOCHLOR	2016	40	69		2.8
ACETOCHLOR	2016	40	71	3739.7	7705.9
ACETOCHLOR	2016	40	73	100.7	2165.5
ACETOCHLOR	2016	40	75	1322	1963.2
ACETOCHLOR	2016	40	79	1158.6	427.4
ACETOCHLOR	2016	40	81		422.5
ACETOCHLOR	2016	40	83		997.8
ACETOCHLOR	2016	40	85	12.4	24.7
ACETOCHLOR	2016	40	87	6.3	2365.5
ACETOCHLOR	2016	40	89	532.7	237.7
ACETOCHLOR	2016	40	91	105.9	105.9
ACETOCHLOR	2016	40	93	2442.2	2679.7
ACETOCHLOR	2016	40	95		1
ACETOCHLOR	2016	40	97		339.8
ACETOCHLOR	2016	40	99		3.9
ACETOCHLOR	2016	40	101	2063.1	2063.1
ACETOCHLOR	2016	40	103	2480.4	3807.1
ACETOCHLOR	2016	40	105		258.5
ACETOCHLOR	2016	40	107		30
ACETOCHLOR	2016	40	109		905
ACETOCHLOR	2016	40	111	505.6	505.6
ACETOCHLOR	2016	40	113		682.1
ACETOCHLOR	2016	40	115		1428.1
ACETOCHLOR	2016	40	117		186.8
ACETOCHLOR	2016	40	119		840.6
ACETOCHLOR	2016	40	121	222.2	222.2
ACETOCHLOR	2016	40	123	4.8	7.6
ACETOCHLOR	2016	40	125		1974.1
ACETOCHLOR	2016	40	129	250.4	250.4
ACETOCHLOR	2016	40	131		221.8
ACETOCHLOR	2016	40	133		227.9
ACETOCHLOR	2016	40	135	1400.4	1400.4
ACETOCHLOR	2016	40	137		4.1
ACETOCHLOR	2016	40	139	7401.9	7435.9
ACETOCHLOR	2016	40	141	7525.4	10516.2
ACETOCHLOR	2016	40	143		142.2
ACETOCHLOR	2016	40	145		1371.9
ACETOCHLOR	2016	40	147		264
ACETOCHLOR	2016	40	149	3004.3	3875.8
ACETOCHLOR	2016	40	151	1265.5	1279.6
ACETOCHLOR	2016	40	153	343.4	394.6
ACETOCHLOR	2016	41	17	23.4	12.6
ACETOCHLOR	2016	41	21	164.2	88.3
ACETOCHLOR	2016	41	23	3.3	1.8
ACETOCHLOR	2016	41	25	14.5	7.8
ACETOCHLOR	2016	41	31	24.9	13.4
ACETOCHLOR	2016	41	35	81.8	43.9
ACETOCHLOR	2016	41	45	4656.9	2502.4
ACETOCHLOR	2016	41	49	2091.4	1123.8
ACETOCHLOR	2016	42	1	1154.3	1257.1
ACETOCHLOR	2016	42	3	246	246
ACETOCHLOR	2016	42	5		1227.9
ACETOCHLOR	2016	42	7		367.7
ACETOCHLOR	2016	42	9	1059.7	1084.2
ACETOCHLOR	2016	42	11	117.1	1494.9
ACETOCHLOR	2016	42	13	613.7	630.1
ACETOCHLOR	2016	42	15		1458.7
ACETOCHLOR	2016	42	17	43.6	333.4
ACETOCHLOR	2016	42	19		1266.4
ACETOCHLOR	2016	42	21	288.5	322.2
ACETOCHLOR	2016	42	23		5.5
ACETOCHLOR	2016	42	25		42.8
ACETOCHLOR	2016	42	27	624.5	671.7
ACETOCHLOR	2016	42	29	71.1	830.3
ACETOCHLOR	2016	42	31		770.5
ACETOCHLOR	2016	42	33	143.7	147
ACETOCHLOR	2016	42	35		295.6
ACETOCHLOR	2016	42	37	445.1	496.5
ACETOCHLOR	2016	42	39	5218.9	5343.1
ACETOCHLOR	2016	42	41	1308.9	1388.9
ACETOCHLOR	2016	42	43	421.3	476
ACETOCHLOR	2016	42	45	0.1	2.1
ACETOCHLOR	2016	42	47		40.3
ACETOCHLOR	2016	42	49	3005.7	3087.7
ACETOCHLOR	2016	42	51	2460.1	2460.1
ACETOCHLOR	2016	42	53	61.5	61.6
ACETOCHLOR	2016	42	55	2387.5	2480.8
ACETOCHLOR	2016	42	57	378.5	386.3
ACETOCHLOR	2016	42	59	246	246
ACETOCHLOR	2016	42	61	526.1	542.5
ACETOCHLOR	2016	42	63		2226.2
ACETOCHLOR	2016	42	65		589.5
ACETOCHLOR	2016	42	67	540.2	581.6
ACETOCHLOR	2016	42	69		67.3
ACETOCHLOR	2016	42	71	185.4	2766.7
ACETOCHLOR	2016	42	73		1401
ACETOCHLOR	2016	42	75	89.7	963.4
ACETOCHLOR	2016	42	77		629.5
ACETOCHLOR	2016	42	79		196.8
ACETOCHLOR	2016	42	81		685.9
ACETOCHLOR	2016	42	83		34
ACETOCHLOR	2016	42	85	5385.5	5519.3
ACETOCHLOR	2016	42	87	339.2	363.8
ACETOCHLOR	2016	42	89		91.3
ACETOCHLOR	2016	42	91	9.1	108.7
ACETOCHLOR	2016	42	93	195.5	225.3
ACETOCHLOR	2016	42	95		666.2
ACETOCHLOR	2016	42	97	933.9	1025.9
ACETOCHLOR	2016	42	99	747.6	794.4
ACETOCHLOR	2016	42	103		18.7
ACETOCHLOR	2016	42	105		161.7
ACETOCHLOR	2016	42	107		494.6
ACETOCHLOR	2016	42	109	473.2	506.8
ACETOCHLOR	2016	42	111	5702.9	5702.9
ACETOCHLOR	2016	42	113		98.2
ACETOCHLOR	2016	42	115		188.3
ACETOCHLOR	2016	42	117		512
ACETOCHLOR	2016	42	119	412.7	446.6
ACETOCHLOR	2016	42	121	961.2	975.3
ACETOCHLOR	2016	42	123	1000.7	1008.2
ACETOCHLOR	2016	42	125	1218.9	1218.9
ACETOCHLOR	2016	42	127		55.5
ACETOCHLOR	2016	42	129	4159.7	4159.7
ACETOCHLOR	2016	42	131		156.2
ACETOCHLOR	2016	42	133	2349.7	2527.4
ACETOCHLOR	2016	44	1	0.3	0.4
ACETOCHLOR	2016	44	3	2.5	3.3
ACETOCHLOR	2016	44	5	15.8	20.7
ACETOCHLOR	2016	44	7	2.8	3.7
ACETOCHLOR	2016	44	9	8.9	11.7
ACETOCHLOR	2016	45	1		14
ACETOCHLOR	2016	45	3	20.1	1227.8
ACETOCHLOR	2016	45	5	720.7	1652.2
ACETOCHLOR	2016	45	7	72.7	145.8
ACETOCHLOR	2016	45	9	1017.5	1791.3
ACETOCHLOR	2016	45	11	996.3	1858.4
ACETOCHLOR	2016	45	13		28.6
ACETOCHLOR	2016	45	15	23	172.5
ACETOCHLOR	2016	45	17	7644	8924.3
ACETOCHLOR	2016	45	19		85.8
ACETOCHLOR	2016	45	21		5.2
ACETOCHLOR	2016	45	23	119.7	143
ACETOCHLOR	2016	45	25	429.5	651.5
ACETOCHLOR	2016	45	27	3518.7	5535.2
ACETOCHLOR	2016	45	29	763.1	1388.8
ACETOCHLOR	2016	45	31	2673.1	3264.5
ACETOCHLOR	2016	45	33	1754.4	2287.4
ACETOCHLOR	2016	45	35	826.7	1545.1
ACETOCHLOR	2016	45	37		178.9
ACETOCHLOR	2016	45	39		3.2
ACETOCHLOR	2016	45	41	1728.2	2481.6
ACETOCHLOR	2016	45	43	193.3	253.2
ACETOCHLOR	2016	45	45		34.9
ACETOCHLOR	2016	45	47		4.4
[truncated: 681 more rows]

## Sheet: S25
Acifluorfen
COMPOUND	YEAR	STATE_FIPS_CODE	COUNTY_FIPS_CODE	EPEST_LOW_KG	EPEST_HIGH_KG
ACIFLUORFEN	2016	1	1		10.7
ACIFLUORFEN	2016	1	3	1013.8	1132.1
ACIFLUORFEN	2016	1	5	15.1	24
ACIFLUORFEN	2016	1	7		0.4
ACIFLUORFEN	2016	1	9		57.7
ACIFLUORFEN	2016	1	11		16.7
ACIFLUORFEN	2016	1	13	4.9	8.2
ACIFLUORFEN	2016	1	15		85
ACIFLUORFEN	2016	1	17		0
ACIFLUORFEN	2016	1	19		332
ACIFLUORFEN	2016	1	21		5
ACIFLUORFEN	2016	1	23		1.1
ACIFLUORFEN	2016	1	27		0
ACIFLUORFEN	2016	1	29		6.9
ACIFLUORFEN	2016	1	31	69.5	88.7
ACIFLUORFEN	2016	1	33		62.7
ACIFLUORFEN	2016	1	35	46.9	49.6
ACIFLUORFEN	2016	1	39	35.3	44.9
ACIFLUORFEN	2016	1	41	7	14.5
ACIFLUORFEN	2016	1	43		143.7
ACIFLUORFEN	2016	1	45	62.8	68.4
ACIFLUORFEN	2016	1	47		37.4
ACIFLUORFEN	2016	1	49		320.2
ACIFLUORFEN	2016	1	51		6.2
ACIFLUORFEN	2016	1	53	674.4	684
ACIFLUORFEN	2016	1	55		87.1
ACIFLUORFEN	2016	1	57		51.8
ACIFLUORFEN	2016	1	59		15
ACIFLUORFEN	2016	1	61	118.3	145
ACIFLUORFEN	2016	1	63		6.2
ACIFLUORFEN	2016	1	65		8.3
ACIFLUORFEN	2016	1	67	94.8	111.2
ACIFLUORFEN	2016	1	69	172.2	190.6
ACIFLUORFEN	2016	1	71		599.3
ACIFLUORFEN	2016	1	73		0.7
ACIFLUORFEN	2016	1	75		3.5
ACIFLUORFEN	2016	1	77		68.1
ACIFLUORFEN	2016	1	79	8.7	116.5
ACIFLUORFEN	2016	1	81		31.8
ACIFLUORFEN	2016	1	83		185.8
ACIFLUORFEN	2016	1	85		9
ACIFLUORFEN	2016	1	87		9.2
ACIFLUORFEN	2016	1	89		117.2
ACIFLUORFEN	2016	1	91		12.2
ACIFLUORFEN	2016	1	93		4.5
ACIFLUORFEN	2016	1	95		162
ACIFLUORFEN	2016	1	97	384.1	401.1
ACIFLUORFEN	2016	1	99	357.3	369.6
ACIFLUORFEN	2016	1	101		13.4
ACIFLUORFEN	2016	1	103		27.3
ACIFLUORFEN	2016	1	105		33.4
ACIFLUORFEN	2016	1	107		10.5
ACIFLUORFEN	2016	1	109	16.5	28.2
ACIFLUORFEN	2016	1	111		1.3
ACIFLUORFEN	2016	1	113	21.1	24.2
ACIFLUORFEN	2016	1	115		1.6
ACIFLUORFEN	2016	1	117		3.2
ACIFLUORFEN	2016	1	119		7.8
ACIFLUORFEN	2016	1	121		27.3
ACIFLUORFEN	2016	1	123		0.7
ACIFLUORFEN	2016	1	125		9.1
ACIFLUORFEN	2016	1	127		2.9
ACIFLUORFEN	2016	1	129	131.8	135.3
ACIFLUORFEN	2016	1	131	4	6.8
ACIFLUORFEN	2016	1	133		0.4
ACIFLUORFEN	2016	5	1	1143.1	1143.1
ACIFLUORFEN	2016	5	3	1743.5	1743.5
ACIFLUORFEN	2016	5	7		6.9
ACIFLUORFEN	2016	5	17	5341.6	5341.6
ACIFLUORFEN	2016	5	19		13.5
ACIFLUORFEN	2016	5	21	4098.8	4098.8
ACIFLUORFEN	2016	5	25		0.2
ACIFLUORFEN	2016	5	29		182.7
ACIFLUORFEN	2016	5	31	3974.6	3974.6
ACIFLUORFEN	2016	5	33	0.5	38.9
ACIFLUORFEN	2016	5	35	1191.5	1191.5
ACIFLUORFEN	2016	5	37	1099	1099
ACIFLUORFEN	2016	5	41	5141.4	5141.4
ACIFLUORFEN	2016	5	43	1293.8	1293.8
ACIFLUORFEN	2016	5	45		81.1
ACIFLUORFEN	2016	5	47	0.1	5.2
ACIFLUORFEN	2016	5	53		1.5
ACIFLUORFEN	2016	5	55	2640.6	2640.6
ACIFLUORFEN	2016	5	57	0.9	0.9
ACIFLUORFEN	2016	5	59		4.8
ACIFLUORFEN	2016	5	63	899.4	899.4
ACIFLUORFEN	2016	5	67	4716.3	4716.3
ACIFLUORFEN	2016	5	69	3822.3	3822.3
ACIFLUORFEN	2016	5	71	0.1	3.9
ACIFLUORFEN	2016	5	73	55.7	57.6
ACIFLUORFEN	2016	5	75	2318.9	2318.9
ACIFLUORFEN	2016	5	77	796	796
ACIFLUORFEN	2016	5	79	2451.4	2451.4
ACIFLUORFEN	2016	5	81	36.3	36.9
ACIFLUORFEN	2016	5	83		19.9
ACIFLUORFEN	2016	5	85	831.6	831.6
ACIFLUORFEN	2016	5	91	54.9	58.1
ACIFLUORFEN	2016	5	93	9849	9849
ACIFLUORFEN	2016	5	95	713.1	713.1
ACIFLUORFEN	2016	5	105		16.8
ACIFLUORFEN	2016	5	107	1158.6	1158.6
ACIFLUORFEN	2016	5	111	6782.3	6782.3
ACIFLUORFEN	2016	5	115	5.3	30.3
ACIFLUORFEN	2016	5	117	719.8	719.8
ACIFLUORFEN	2016	5	119		214.7
ACIFLUORFEN	2016	5	121	1185.6	1185.6
ACIFLUORFEN	2016	5	123	899	899
ACIFLUORFEN	2016	5	125		1.6
ACIFLUORFEN	2016	5	131		9.9
ACIFLUORFEN	2016	5	143		0.3
ACIFLUORFEN	2016	5	145	1212.1	1212.1
ACIFLUORFEN	2016	5	147	778.5	778.5
ACIFLUORFEN	2016	5	149	0.3	24
ACIFLUORFEN	2016	8	9	3.4	3.4
ACIFLUORFEN	2016	8	25	0.2	0.2
ACIFLUORFEN	2016	8	61	3.6	3.6
ACIFLUORFEN	2016	8	63	15.6	15.6
ACIFLUORFEN	2016	8	73	3.5	3.5
ACIFLUORFEN	2016	8	89	0.4	0.4
ACIFLUORFEN	2016	8	95	3.3	3.3
ACIFLUORFEN	2016	8	121	14.8	14.8
ACIFLUORFEN	2016	8	125	25.6	25.6
ACIFLUORFEN	2016	10	1		442.4
ACIFLUORFEN	2016	10	3		157.3
ACIFLUORFEN	2016	10	5		514.8
ACIFLUORFEN	2016	12	1		48.6
ACIFLUORFEN	2016	12	13		26.7
ACIFLUORFEN	2016	12	23		40.5
ACIFLUORFEN	2016	12	29		3.3
ACIFLUORFEN	2016	12	31		0.7
ACIFLUORFEN	2016	12	33		49.7
ACIFLUORFEN	2016	12	39		9.6
ACIFLUORFEN	2016	12	41		75.8
ACIFLUORFEN	2016	12	47		53.7
ACIFLUORFEN	2016	12	57		29.9
ACIFLUORFEN	2016	12	59		40.9
ACIFLUORFEN	2016	12	63		252.4
ACIFLUORFEN	2016	12	65		11.2
ACIFLUORFEN	2016	12	67		25.7
ACIFLUORFEN	2016	12	75		175.2
ACIFLUORFEN	2016	12	79		56.6
ACIFLUORFEN	2016	12	83		70.3
ACIFLUORFEN	2016	12	91		17.6
ACIFLUORFEN	2016	12	107		0
ACIFLUORFEN	2016	12	113		124.2
ACIFLUORFEN	2016	12	119		2.3
ACIFLUORFEN	2016	12	121		69.4
ACIFLUORFEN	2016	12	127		0.6
ACIFLUORFEN	2016	12	131		39.5
ACIFLUORFEN	2016	12	133		27.2
ACIFLUORFEN	2016	13	1		133.8
ACIFLUORFEN	2016	13	3	394.6	396.3
ACIFLUORFEN	2016	13	5		43
ACIFLUORFEN	2016	13	7	625	627.5
ACIFLUORFEN	2016	13	11		0
ACIFLUORFEN	2016	13	15	105.9	105.9
ACIFLUORFEN	2016	13	17	317.3	317.6
ACIFLUORFEN	2016	13	19	878.7	890.3
ACIFLUORFEN	2016	13	21		6.1
ACIFLUORFEN	2016	13	23	367.3	432.3
ACIFLUORFEN	2016	13	25		12
ACIFLUORFEN	2016	13	27	577.7	662.5
ACIFLUORFEN	2016	13	29		5.5
ACIFLUORFEN	2016	13	31	340.8	405.6
ACIFLUORFEN	2016	13	33	297.7	345.5
ACIFLUORFEN	2016	13	35		0
ACIFLUORFEN	2016	13	37	641.1	653
ACIFLUORFEN	2016	13	43	23.3	63.7
ACIFLUORFEN	2016	13	55	52.9	52.9
ACIFLUORFEN	2016	13	61	237.9	256.4
ACIFLUORFEN	2016	13	65	3.6	3.6
ACIFLUORFEN	2016	13	69	1029.2	1041.6
ACIFLUORFEN	2016	13	71	1204.2	1215.1
ACIFLUORFEN	2016	13	73		0.4
ACIFLUORFEN	2016	13	75	496.3	502.5
ACIFLUORFEN	2016	13	77		7.6
ACIFLUORFEN	2016	13	79	48.5	53.9
ACIFLUORFEN	2016	13	81	382.4	403.6
ACIFLUORFEN	2016	13	87	1197.6	1232.4
ACIFLUORFEN	2016	13	91	528.6	549.1
ACIFLUORFEN	2016	13	93	528.9	587
ACIFLUORFEN	2016	13	95	137.1	137.8
ACIFLUORFEN	2016	13	97		6.1
ACIFLUORFEN	2016	13	99	1137.1	1161
ACIFLUORFEN	2016	13	103	27.5	55.7
ACIFLUORFEN	2016	13	105		0.1
ACIFLUORFEN	2016	13	107	87.8	129.2
ACIFLUORFEN	2016	13	109		19.2
ACIFLUORFEN	2016	13	111	1.8	1.8
ACIFLUORFEN	2016	13	115	105.9	105.9
ACIFLUORFEN	2016	13	119		3.4
ACIFLUORFEN	2016	13	121	0	0
ACIFLUORFEN	2016	13	123	1.5	1.5
ACIFLUORFEN	2016	13	125	5.6	16.2
ACIFLUORFEN	2016	13	127		0.8
ACIFLUORFEN	2016	13	129	190.1	190.1
ACIFLUORFEN	2016	13	131	371	411.3
ACIFLUORFEN	2016	13	135	319.3	319.3
ACIFLUORFEN	2016	13	137		0.7
ACIFLUORFEN	2016	13	139	12.1	12.1
ACIFLUORFEN	2016	13	145		5.7
ACIFLUORFEN	2016	13	147		14.4
ACIFLUORFEN	2016	13	151		10.1
ACIFLUORFEN	2016	13	153	377.4	395.9
ACIFLUORFEN	2016	13	155	1061.8	1068.5
ACIFLUORFEN	2016	13	157	0.1	0.1
ACIFLUORFEN	2016	13	161	297	313.4
ACIFLUORFEN	2016	13	163	111.6	194.4
ACIFLUORFEN	2016	13	165	141.4	156.3
ACIFLUORFEN	2016	13	167	80.6	104.6
ACIFLUORFEN	2016	13	171	1.5	35.9
ACIFLUORFEN	2016	13	173	158.7	162.6
ACIFLUORFEN	2016	13	175	443.5	513.2
ACIFLUORFEN	2016	13	177	492	525.2
ACIFLUORFEN	2016	13	179		0.4
ACIFLUORFEN	2016	13	183		6.4
ACIFLUORFEN	2016	13	185	236	252.4
ACIFLUORFEN	2016	13	193	678.4	838.3
ACIFLUORFEN	2016	13	195		6.5
ACIFLUORFEN	2016	13	197	109.8	154.3
ACIFLUORFEN	2016	13	199		6.1
ACIFLUORFEN	2016	13	201	1237.9	1251.6
ACIFLUORFEN	2016	13	205	1233.9	1256.4
ACIFLUORFEN	2016	13	209	231.7	241.9
ACIFLUORFEN	2016	13	211		7.5
ACIFLUORFEN	2016	13	213	101.1	101.1
ACIFLUORFEN	2016	13	217		9.8
ACIFLUORFEN	2016	13	219	0.1	0.1
ACIFLUORFEN	2016	13	221		4.8
ACIFLUORFEN	2016	13	225	21.4	47.4
ACIFLUORFEN	2016	13	229		79.5
ACIFLUORFEN	2016	13	231		0.1
ACIFLUORFEN	2016	13	233	77	77
ACIFLUORFEN	2016	13	235	456.9	480.8
ACIFLUORFEN	2016	13	237		0
ACIFLUORFEN	2016	13	239	16.5	16.5
ACIFLUORFEN	2016	13	243	459.7	507.5
ACIFLUORFEN	2016	13	245		2.9
ACIFLUORFEN	2016	13	249	19.9	41.2
ACIFLUORFEN	2016	13	251	142.9	180
ACIFLUORFEN	2016	13	253	790.3	812.9
ACIFLUORFEN	2016	13	255		4.9
ACIFLUORFEN	2016	13	259	100.8	104.2
ACIFLUORFEN	2016	13	261	544.4	610.7
ACIFLUORFEN	2016	13	267		83.6
ACIFLUORFEN	2016	13	269	72.2	185.5
ACIFLUORFEN	2016	13	271	2	30
ACIFLUORFEN	2016	13	273	657.3	679.1
ACIFLUORFEN	2016	13	275	471.8	506
ACIFLUORFEN	2016	13	277	561.4	565.5
ACIFLUORFEN	2016	13	279		86.1
ACIFLUORFEN	2016	13	283	55.4	57.5
ACIFLUORFEN	2016	13	287	557.3	565.9
ACIFLUORFEN	2016	13	289	64.7	67.2
ACIFLUORFEN	2016	13	293		0
ACIFLUORFEN	2016	13	295	101.1	101.1
ACIFLUORFEN	2016	13	299		26
ACIFLUORFEN	2016	13	303	268.8	295
ACIFLUORFEN	2016	13	305		76.7
ACIFLUORFEN	2016	13	307	194.4	198.7
ACIFLUORFEN	2016	13	309	66	73.4
ACIFLUORFEN	2016	13	311	3.3	3.3
ACIFLUORFEN	2016	13	313	11.6	11.6
ACIFLUORFEN	2016	13	315	415	432.4
ACIFLUORFEN	2016	13	319		7.3
ACIFLUORFEN	2016	13	321	1228.6	1248.4
ACIFLUORFEN	2016	17	1		722.3
ACIFLUORFEN	2016	17	3	117.5	117.5
ACIFLUORFEN	2016	17	5		316.8
ACIFLUORFEN	2016	17	7		158.2
ACIFLUORFEN	2016	17	9		183.7
ACIFLUORFEN	2016	17	11		767.4
ACIFLUORFEN	2016	17	13		72.9
ACIFLUORFEN	2016	17	15		226.1
ACIFLUORFEN	2016	17	17		250.4
ACIFLUORFEN	2016	17	19	564.4	564.4
ACIFLUORFEN	2016	17	21		763.3
ACIFLUORFEN	2016	17	23	71.5	71.5
ACIFLUORFEN	2016	17	25	87.3	87.3
ACIFLUORFEN	2016	17	27	350.7	350.7
ACIFLUORFEN	2016	17	29	86.2	86.2
ACIFLUORFEN	2016	17	31		11.1
ACIFLUORFEN	2016	17	33	71.8	71.8
ACIFLUORFEN	2016	17	35	54	54
ACIFLUORFEN	2016	17	37		479.2
ACIFLUORFEN	2016	17	39		143.1
ACIFLUORFEN	2016	17	41	80.7	80.7
ACIFLUORFEN	2016	17	43		7.7
ACIFLUORFEN	2016	17	45	114.4	114.4
ACIFLUORFEN	2016	17	47		91
ACIFLUORFEN	2016	17	49	73.9	73.9
ACIFLUORFEN	2016	17	51	106.3	106.3
ACIFLUORFEN	2016	17	53	298.9	298.9
ACIFLUORFEN	2016	17	55		162.9
ACIFLUORFEN	2016	17	57		625.6
ACIFLUORFEN	2016	17	59		146.8
ACIFLUORFEN	2016	17	61		444.1
ACIFLUORFEN	2016	17	63		378
ACIFLUORFEN	2016	17	65		208.3
ACIFLUORFEN	2016	17	67		819
ACIFLUORFEN	2016	17	69		11.5
ACIFLUORFEN	2016	17	71		318.5
ACIFLUORFEN	2016	17	73		890.7
ACIFLUORFEN	2016	17	75	667.9	667.9
ACIFLUORFEN	2016	17	77	296.6	296.6
ACIFLUORFEN	2016	17	79	92.7	92.7
ACIFLUORFEN	2016	17	81		193.5
ACIFLUORFEN	2016	17	83		236.6
ACIFLUORFEN	2016	17	85		223.5
ACIFLUORFEN	2016	17	87	63.8	63.8
ACIFLUORFEN	2016	17	89		231.5
ACIFLUORFEN	2016	17	91	318.4	318.4
ACIFLUORFEN	2016	17	93		207.2
ACIFLUORFEN	2016	17	95		721.2
ACIFLUORFEN	2016	17	97		35.6
ACIFLUORFEN	2016	17	99		991.6
ACIFLUORFEN	2016	17	101	59.6	59.6
ACIFLUORFEN	2016	17	103		591.7
ACIFLUORFEN	2016	17	105	633.4	633.4
ACIFLUORFEN	2016	17	107		207.3
ACIFLUORFEN	2016	17	109		658.1
ACIFLUORFEN	2016	17	111		233.1
ACIFLUORFEN	2016	17	113		447.7
ACIFLUORFEN	2016	17	115		186.8
ACIFLUORFEN	2016	17	117		725.9
ACIFLUORFEN	2016	17	119		539.6
ACIFLUORFEN	2016	17	121	78	78
ACIFLUORFEN	2016	17	123		115.3
ACIFLUORFEN	2016	17	125		120.9
ACIFLUORFEN	2016	17	127		68.8
ACIFLUORFEN	2016	17	129		92.7
ACIFLUORFEN	2016	17	131		541.3
ACIFLUORFEN	2016	17	133	273	273
ACIFLUORFEN	2016	17	135		676.6
ACIFLUORFEN	2016	17	137		495.8
ACIFLUORFEN	2016	17	139	57.9	57.9
ACIFLUORFEN	2016	17	141		540.3
ACIFLUORFEN	2016	17	143		127.1
ACIFLUORFEN	2016	17	145	316.7	316.7
ACIFLUORFEN	2016	17	147	285.1	285.1
ACIFLUORFEN	2016	17	149		495.8
ACIFLUORFEN	2016	17	151		27.6
ACIFLUORFEN	2016	17	153	136.5	136.5
ACIFLUORFEN	2016	17	155		126.4
ACIFLUORFEN	2016	17	157	375.3	375.3
ACIFLUORFEN	2016	17	159	69.4	69.4
ACIFLUORFEN	2016	17	161		243.9
ACIFLUORFEN	2016	17	163	359.7	359.7
ACIFLUORFEN	2016	17	165		107.7
ACIFLUORFEN	2016	17	167		659.5
ACIFLUORFEN	2016	17	169		321.4
ACIFLUORFEN	2016	17	171		189.5
ACIFLUORFEN	2016	17	173	122.5	122.5
ACIFLUORFEN	2016	17	175		98.3
ACIFLUORFEN	2016	17	177		440.1
ACIFLUORFEN	2016	17	179		176.4
ACIFLUORFEN	2016	17	181	111.2	111.2
ACIFLUORFEN	2016	17	183	478.2	478.2
ACIFLUORFEN	2016	17	185		93.7
ACIFLUORFEN	2016	17	187		635.3
ACIFLUORFEN	2016	17	189	512.8	512.8
ACIFLUORFEN	2016	17	191		314.2
ACIFLUORFEN	2016	17	193		229.6
ACIFLUORFEN	2016	17	195		441.1
ACIFLUORFEN	2016	17	197		422.1
ACIFLUORFEN	2016	17	199	120.2	120.2
ACIFLUORFEN	2016	17	201		239.2
ACIFLUORFEN	2016	17	203		173.4
ACIFLUORFEN	2016	18	1	464.9	464.9
ACIFLUORFEN	2016	18	3	590.6	590.6
ACIFLUORFEN	2016	18	5		417.5
ACIFLUORFEN	2016	18	7	626	626
ACIFLUORFEN	2016	18	9		258.2
ACIFLUORFEN	2016	18	11		567.7
ACIFLUORFEN	2016	18	13		9.6
ACIFLUORFEN	2016	18	15		454.8
ACIFLUORFEN	2016	18	17		453.7
ACIFLUORFEN	2016	18	19		138.1
ACIFLUORFEN	2016	18	21		154.6
ACIFLUORFEN	2016	18	23		578.6
ACIFLUORFEN	2016	18	25		6.2
ACIFLUORFEN	2016	18	27		46.6
ACIFLUORFEN	2016	18	29		47.6
ACIFLUORFEN	2016	18	31		454.1
ACIFLUORFEN	2016	18	33	409.5	409.5
ACIFLUORFEN	2016	18	35		479.8
ACIFLUORFEN	2016	18	37		36
ACIFLUORFEN	2016	18	39		215.6
ACIFLUORFEN	2016	18	41		200.5
ACIFLUORFEN	2016	18	43		13.5
ACIFLUORFEN	2016	18	45		193.5
ACIFLUORFEN	2016	18	47		174.4
ACIFLUORFEN	2016	18	49		379.3
ACIFLUORFEN	2016	18	51		69.4
ACIFLUORFEN	2016	18	53		611.1
ACIFLUORFEN	2016	18	55		38
ACIFLUORFEN	2016	18	57		319.3
ACIFLUORFEN	2016	18	59		422.1
ACIFLUORFEN	2016	18	61		137.4
ACIFLUORFEN	2016	18	63		363.2
ACIFLUORFEN	2016	18	65		482.6
ACIFLUORFEN	2016	18	67		409.5
ACIFLUORFEN	2016	18	69	511.7	511.7
ACIFLUORFEN	2016	18	71		318.3
ACIFLUORFEN	2016	18	73	573.5	573.5
ACIFLUORFEN	2016	18	75		554.6
ACIFLUORFEN	2016	18	77		178.3
ACIFLUORFEN	2016	18	79		246.9
ACIFLUORFEN	2016	18	81		271.9
ACIFLUORFEN	2016	18	83		82.2
ACIFLUORFEN	2016	18	85		461.2
ACIFLUORFEN	2016	18	87	190.8	190.8
ACIFLUORFEN	2016	18	89	293.6	293.6
ACIFLUORFEN	2016	18	91	488.1	488.1
ACIFLUORFEN	2016	18	93		109.4
ACIFLUORFEN	2016	18	95		552.9
ACIFLUORFEN	2016	18	97		49.7
ACIFLUORFEN	2016	18	99		367.2
ACIFLUORFEN	2016	18	101		9.6
ACIFLUORFEN	2016	18	103		484.8
ACIFLUORFEN	2016	18	105		32.8
ACIFLUORFEN	2016	18	107		260.4
ACIFLUORFEN	2016	18	109		226.7
ACIFLUORFEN	2016	18	111	461.9	461.9
ACIFLUORFEN	2016	18	113	343.3	343.3
ACIFLUORFEN	2016	18	115		17.9
ACIFLUORFEN	2016	18	117		88.7
ACIFLUORFEN	2016	18	119		60.6
ACIFLUORFEN	2016	18	121		142.7
ACIFLUORFEN	2016	18	123		57.1
ACIFLUORFEN	2016	18	125		33.1
ACIFLUORFEN	2016	18	127	333.6	333.6
ACIFLUORFEN	2016	18	129		62.5
ACIFLUORFEN	2016	18	131	438	438
ACIFLUORFEN	2016	18	133		168.5
ACIFLUORFEN	2016	18	135		644.8
ACIFLUORFEN	2016	18	137		281.9
ACIFLUORFEN	2016	18	139		559.7
ACIFLUORFEN	2016	18	141		246.2
ACIFLUORFEN	2016	18	143		95.7
ACIFLUORFEN	2016	18	145		542
ACIFLUORFEN	2016	18	147		48.5
ACIFLUORFEN	2016	18	149	226.2	226.2
ACIFLUORFEN	2016	18	151	186.8	186.8
ACIFLUORFEN	2016	18	153		58.1
ACIFLUORFEN	2016	18	155		39.8
ACIFLUORFEN	2016	18	157		206.5
ACIFLUORFEN	2016	18	159		433.5
ACIFLUORFEN	2016	18	161		183.9
ACIFLUORFEN	2016	18	163		24.6
ACIFLUORFEN	2016	18	165		74.9
ACIFLUORFEN	2016	18	167		123.8
ACIFLUORFEN	2016	18	169		517.1
ACIFLUORFEN	2016	18	171		163.2
ACIFLUORFEN	2016	18	173		34.8
ACIFLUORFEN	2016	18	175		212.1
ACIFLUORFEN	2016	18	177		394.1
ACIFLUORFEN	2016	18	179	596.8	596.8
ACIFLUORFEN	2016	18	181	629	629
ACIFLUORFEN	2016	18	183	361	361
ACIFLUORFEN	2016	19	1	364.3	364.3
ACIFLUORFEN	2016	19	3	236.4	236.4
ACIFLUORFEN	2016	19	5		30.3
ACIFLUORFEN	2016	19	7		202.2
ACIFLUORFEN	2016	19	9	711.1	711.1
ACIFLUORFEN	2016	19	11		461.6
ACIFLUORFEN	2016	19	13		84.8
ACIFLUORFEN	2016	19	15	95.6	95.6
ACIFLUORFEN	2016	19	17		63.8
ACIFLUORFEN	2016	19	19		73.7
ACIFLUORFEN	2016	19	21	13.5	13.5
ACIFLUORFEN	2016	19	23		52.5
ACIFLUORFEN	2016	19	25	990.2	990.2
ACIFLUORFEN	2016	19	27	835.8	835.8
ACIFLUORFEN	2016	19	29	401.8	401.8
ACIFLUORFEN	2016	19	31		350.1
ACIFLUORFEN	2016	19	33		51.1
ACIFLUORFEN	2016	19	35	12.7	12.7
ACIFLUORFEN	2016	19	37		77
ACIFLUORFEN	2016	19	39		182.6
ACIFLUORFEN	2016	19	41	12.3	12.3
ACIFLUORFEN	2016	19	43		53.5
ACIFLUORFEN	2016	19	45		362.5
ACIFLUORFEN	2016	19	47	1061.9	1061.9
ACIFLUORFEN	2016	19	49	96.5	96.5
ACIFLUORFEN	2016	19	51	275.9	275.9
ACIFLUORFEN	2016	19	53		184.8
ACIFLUORFEN	2016	19	55		53.1
ACIFLUORFEN	2016	19	57	334.1	334.1
ACIFLUORFEN	2016	19	59	7.8	7.8
ACIFLUORFEN	2016	19	61		37.2
ACIFLUORFEN	2016	19	63	8.4	8.4
ACIFLUORFEN	2016	19	65		102.9
ACIFLUORFEN	2016	19	67		49.5
ACIFLUORFEN	2016	19	69		51.2
ACIFLUORFEN	2016	19	71	361.5	361.5
ACIFLUORFEN	2016	19	73	909.9	909.9
ACIFLUORFEN	2016	19	75	120.4	120.4
ACIFLUORFEN	2016	19	77	699.4	699.4
ACIFLUORFEN	2016	19	79	102	102
ACIFLUORFEN	2016	19	81		52.4
ACIFLUORFEN	2016	19	83	88.4	88.4
ACIFLUORFEN	2016	19	85	936.4	936.4
ACIFLUORFEN	2016	19	87	363.5	363.5
ACIFLUORFEN	2016	19	89		80.8
ACIFLUORFEN	2016	19	91		49.1
ACIFLUORFEN	2016	19	93	705.6	705.6
ACIFLUORFEN	2016	19	95		296.2
ACIFLUORFEN	2016	19	97		160.5
ACIFLUORFEN	2016	19	99	132.7	132.7
ACIFLUORFEN	2016	19	101	358.8	358.8
ACIFLUORFEN	2016	19	103		292.8
ACIFLUORFEN	2016	19	105		218.1
ACIFLUORFEN	2016	19	107	520.4	520.4
ACIFLUORFEN	2016	19	109		104.6
ACIFLUORFEN	2016	19	111	353	353
ACIFLUORFEN	2016	19	113		312.3
ACIFLUORFEN	2016	19	115	371.4	371.4
ACIFLUORFEN	2016	19	117		176.4
ACIFLUORFEN	2016	19	119	11.9	11.9
ACIFLUORFEN	2016	19	121		316.2
ACIFLUORFEN	2016	19	123	530.8	530.8
ACIFLUORFEN	2016	19	125		333.1
ACIFLUORFEN	2016	19	127	121.3	121.3
ACIFLUORFEN	2016	19	129	308.7	308.7
ACIFLUORFEN	2016	19	131		44
ACIFLUORFEN	2016	19	133	1069.7	1069.7
ACIFLUORFEN	2016	19	135		147.4
ACIFLUORFEN	2016	19	137	303.2	303.2
ACIFLUORFEN	2016	19	139		215
ACIFLUORFEN	2016	19	141	13.6	13.6
ACIFLUORFEN	2016	19	143	9.9	9.9
ACIFLUORFEN	2016	19	145	369.4	369.4
ACIFLUORFEN	2016	19	147	10.2	10.2
ACIFLUORFEN	2016	19	149	19.1	19.1
ACIFLUORFEN	2016	19	151	13.2	13.2
ACIFLUORFEN	2016	19	153	66	66
ACIFLUORFEN	2016	19	155	620.1	620.1
ACIFLUORFEN	2016	19	157	113	113
ACIFLUORFEN	2016	19	159		285.9
ACIFLUORFEN	2016	19	161	998.8	998.8
ACIFLUORFEN	2016	19	163		221.5
ACIFLUORFEN	2016	19	165	1038.5	1038.5
ACIFLUORFEN	2016	19	167	14.8	14.8
ACIFLUORFEN	2016	19	169	102	102
ACIFLUORFEN	2016	19	171	140	140
ACIFLUORFEN	2016	19	173	285.1	285.1
ACIFLUORFEN	2016	19	175		224.5
ACIFLUORFEN	2016	19	177	250.7	250.7
ACIFLUORFEN	2016	19	179	264.4	264.4
ACIFLUORFEN	2016	19	181		303.8
ACIFLUORFEN	2016	19	183	489.4	489.4
ACIFLUORFEN	2016	19	185		324.2
ACIFLUORFEN	2016	19	187	143.1	143.1
ACIFLUORFEN	2016	19	189		41.3
ACIFLUORFEN	2016	19	191		59.7
ACIFLUORFEN	2016	19	193	1254.5	1254.5
ACIFLUORFEN	2016	19	195		40.3
ACIFLUORFEN	2016	19	197		63.1
ACIFLUORFEN	2016	20	1	437.9	437.9
ACIFLUORFEN	2016	20	3	618.6	618.6
ACIFLUORFEN	2016	20	5	837	837
ACIFLUORFEN	2016	20	7	80.8	80.8
ACIFLUORFEN	2016	20	9	1080.7	1080.7
ACIFLUORFEN	2016	20	11	208.7	208.7
ACIFLUORFEN	2016	20	13	1381.8	1381.8
ACIFLUORFEN	2016	20	15	536.4	536.4
ACIFLUORFEN	2016	20	17	189.7	189.7
ACIFLUORFEN	2016	20	19	50.1	50.1
ACIFLUORFEN	2016	20	21	659.6	659.6
ACIFLUORFEN	2016	20	23		26.5
ACIFLUORFEN	2016	20	25	1.9	1.9
ACIFLUORFEN	2016	20	27	734.7	734.7
ACIFLUORFEN	2016	20	29	556.8	556.8
ACIFLUORFEN	2016	20	31	664.8	664.8
ACIFLUORFEN	2016	20	33	11.2	11.2
ACIFLUORFEN	2016	20	35	561.8	561.8
ACIFLUORFEN	2016	20	37	471.4	471.4
ACIFLUORFEN	2016	20	39		16.7
ACIFLUORFEN	2016	20	41	2893.7	2893.7
ACIFLUORFEN	2016	20	43	712.1	712.1
ACIFLUORFEN	2016	20	45	301.5	301.5
ACIFLUORFEN	2016	20	47	547.4	547.4
ACIFLUORFEN	2016	20	49	92.6	92.6
ACIFLUORFEN	2016	20	51	33.6	33.6
ACIFLUORFEN	2016	20	53	524.4	524.4
ACIFLUORFEN	2016	20	55	200.8	200.8
ACIFLUORFEN	2016	20	57	167.5	167.5
ACIFLUORFEN	2016	20	59	628.6	628.6
ACIFLUORFEN	2016	20	61	118.8	118.8
ACIFLUORFEN	2016	20	63		20.5
ACIFLUORFEN	2016	20	65		42.7
ACIFLUORFEN	2016	20	67	18.8	18.8
ACIFLUORFEN	2016	20	69	153.6	153.6
ACIFLUORFEN	2016	20	71		2.4
ACIFLUORFEN	2016	20	73	177.1	177.1
ACIFLUORFEN	2016	20	77	172.4	172.4
ACIFLUORFEN	2016	20	79	1968.7	1968.7
ACIFLUORFEN	2016	20	81	140.7	140.7
ACIFLUORFEN	2016	20	83	24.6	24.6
ACIFLUORFEN	2016	20	85	555.9	555.9
ACIFLUORFEN	2016	20	87	567.7	567.7
ACIFLUORFEN	2016	20	89	693.8	693.8
ACIFLUORFEN	2016	20	91	199.2	199.2
ACIFLUORFEN	2016	20	93	70	70
ACIFLUORFEN	2016	20	95	451.8	451.8
ACIFLUORFEN	2016	20	97	311	311
ACIFLUORFEN	2016	20	99	474.3	474.3
ACIFLUORFEN	2016	20	101		18.3
ACIFLUORFEN	2016	20	103	352.5	352.5
ACIFLUORFEN	2016	20	105	877.6	877.6
ACIFLUORFEN	2016	20	107	522.4	522.4
ACIFLUORFEN	2016	20	109		7.7
ACIFLUORFEN	2016	20	111	644	644
ACIFLUORFEN	2016	20	113	2361.8	2361.8
ACIFLUORFEN	2016	20	115	2608.7	2608.7
ACIFLUORFEN	2016	20	117	1794.8	1794.8
ACIFLUORFEN	2016	20	119	158.6	158.6
ACIFLUORFEN	2016	20	121	420.7	420.7
ACIFLUORFEN	2016	20	123	410.1	410.1
ACIFLUORFEN	2016	20	125	432.8	432.8
ACIFLUORFEN	2016	20	127	404.6	404.6
ACIFLUORFEN	2016	20	131	1448.8	1448.8
ACIFLUORFEN	2016	20	133	372.6	372.6
ACIFLUORFEN	2016	20	135		5.8
ACIFLUORFEN	2016	20	137		94.1
ACIFLUORFEN	2016	20	139	624.6	624.6
ACIFLUORFEN	2016	20	141	218	218
ACIFLUORFEN	2016	20	143	460.4	460.4
ACIFLUORFEN	2016	20	145	324.1	324.1
ACIFLUORFEN	2016	20	147	131.7	131.7
ACIFLUORFEN	2016	20	149	514.4	514.4
ACIFLUORFEN	2016	20	151	532.5	532.5
ACIFLUORFEN	2016	20	153		48.1
ACIFLUORFEN	2016	20	155	1667.5	1667.5
ACIFLUORFEN	2016	20	157	808.2	808.2
ACIFLUORFEN	2016	20	159	1267	1267
ACIFLUORFEN	2016	20	161	444.6	444.6
ACIFLUORFEN	2016	20	163	124.6	124.6
ACIFLUORFEN	2016	20	165	112.9	112.9
ACIFLUORFEN	2016	20	167	162.3	162.3
ACIFLUORFEN	2016	20	169	1667.7	1667.7
ACIFLUORFEN	2016	20	171		13.9
ACIFLUORFEN	2016	20	173	2042.9	2042.9
ACIFLUORFEN	2016	20	175	129.5	129.5
ACIFLUORFEN	2016	20	177	319.1	319.1
ACIFLUORFEN	2016	20	179		113.1
ACIFLUORFEN	2016	20	181		25.4
ACIFLUORFEN	2016	20	183	412.7	412.7
ACIFLUORFEN	2016	20	185	374.3	374.3
ACIFLUORFEN	2016	20	187	6.3	6.3
ACIFLUORFEN	2016	20	189	69.2	69.2
ACIFLUORFEN	2016	20	191	2754.4	2754.4
ACIFLUORFEN	2016	20	193		79.1
ACIFLUORFEN	2016	20	195		24.9
ACIFLUORFEN	2016	20	197	233.5	233.5
ACIFLUORFEN	2016	20	199		10.1
ACIFLUORFEN	2016	20	201	906.1	906.1
ACIFLUORFEN	2016	20	203		22.8
ACIFLUORFEN	2016	20	205	487	487
ACIFLUORFEN	2016	20	207	212.8	212.8
ACIFLUORFEN	2016	20	209	33.3	33.3
ACIFLUORFEN	2016	21	7		266.3
ACIFLUORFEN	2016	21	33		124.7
ACIFLUORFEN	2016	21	35		276.6
ACIFLUORFEN	2016	21	39		188.8
ACIFLUORFEN	2016	21	47		259.3
ACIFLUORFEN	2016	21	55		65
ACIFLUORFEN	2016	21	59		250.3
ACIFLUORFEN	2016	21	75		306
ACIFLUORFEN	2016	21	83		572.4
ACIFLUORFEN	2016	21	91		48.9
ACIFLUORFEN	2016	21	101		276.6
ACIFLUORFEN	2016	21	105		291
ACIFLUORFEN	2016	21	107		122.5
ACIFLUORFEN	2016	21	139		140.1
ACIFLUORFEN	2016	21	141		233.9
ACIFLUORFEN	2016	21	143		50.5
ACIFLUORFEN	2016	21	145		130.5
ACIFLUORFEN	2016	21	149		167.7
ACIFLUORFEN	2016	21	157		131.1
ACIFLUORFEN	2016	21	177		65.6
ACIFLUORFEN	2016	21	183		114.5
ACIFLUORFEN	2016	21	213		131.8
ACIFLUORFEN	2016	21	219		152.5
ACIFLUORFEN	2016	21	221		135.3
ACIFLUORFEN	2016	21	225		161.8
ACIFLUORFEN	2016	21	233		141.7
ACIFLUORFEN	2016	22	1		448
ACIFLUORFEN	2016	22	3		72.9
ACIFLUORFEN	2016	22	5		7.1
ACIFLUORFEN	2016	22	7		32.9
ACIFLUORFEN	2016	22	9		87.3
ACIFLUORFEN	2016	22	11		33.1
ACIFLUORFEN	2016	22	15		18.9
ACIFLUORFEN	2016	22	17		25.6
ACIFLUORFEN	2016	22	19		85
ACIFLUORFEN	2016	22	21	57.7	57.7
ACIFLUORFEN	2016	22	23		56.2
ACIFLUORFEN	2016	22	25		70.6
ACIFLUORFEN	2016	22	27	0.2	0.2
ACIFLUORFEN	2016	22	29		100.8
ACIFLUORFEN	2016	22	31		1.8
ACIFLUORFEN	2016	22	33		0.5
ACIFLUORFEN	2016	22	35	130.2	130.2
ACIFLUORFEN	2016	22	37		17.7
ACIFLUORFEN	2016	22	39		101.7
ACIFLUORFEN	2016	22	41	39.9	39.9
ACIFLUORFEN	2016	22	43		7.7
ACIFLUORFEN	2016	22	45		20.4
ACIFLUORFEN	2016	22	47		71.4
ACIFLUORFEN	2016	22	53		338
ACIFLUORFEN	2016	22	55		39.3
ACIFLUORFEN	2016	22	57		5.8
ACIFLUORFEN	2016	22	59		0.1
ACIFLUORFEN	2016	22	61	3.1	3.1
ACIFLUORFEN	2016	22	63		0.2
ACIFLUORFEN	2016	22	65	121.3	121.3
ACIFLUORFEN	2016	22	67	238.6	238.6
ACIFLUORFEN	2016	22	69		60.9
ACIFLUORFEN	2016	22	73	241.5	241.5
ACIFLUORFEN	2016	22	77		55.7
ACIFLUORFEN	2016	22	79		35.4
ACIFLUORFEN	2016	22	81		26
ACIFLUORFEN	2016	22	83	73.1	73.1
ACIFLUORFEN	2016	22	91	2.3	2.3
ACIFLUORFEN	2016	22	93		20.9
ACIFLUORFEN	2016	22	95		1.3
ACIFLUORFEN	2016	22	97		109.5
ACIFLUORFEN	2016	22	99		83.4
ACIFLUORFEN	2016	22	101		17.7
ACIFLUORFEN	2016	22	103	1	1
ACIFLUORFEN	2016	22	105	8.8	12.3
ACIFLUORFEN	2016	22	107	70	70
ACIFLUORFEN	2016	22	111	0.3	0.3
ACIFLUORFEN	2016	22	113		202
ACIFLUORFEN	2016	22	117		6.4
ACIFLUORFEN	2016	22	121		3.2
ACIFLUORFEN	2016	22	123	57.5	57.5
ACIFLUORFEN	2016	22	125		16.9
ACIFLUORFEN	2016	24	3		32.1
ACIFLUORFEN	2016	24	9		17.1
ACIFLUORFEN	2016	24	11		346.6
ACIFLUORFEN	2016	24	15		142.2
ACIFLUORFEN	2016	24	17		65.6
ACIFLUORFEN	2016	24	19		329.6
ACIFLUORFEN	2016	24	29		302.9
ACIFLUORFEN	2016	24	33		19.8
ACIFLUORFEN	2016	24	35		413.7
ACIFLUORFEN	2016	24	37		111.4
ACIFLUORFEN	2016	24	39		137.4
ACIFLUORFEN	2016	24	41		315.9
ACIFLUORFEN	2016	24	45		155.9
ACIFLUORFEN	2016	24	47		250.9
ACIFLUORFEN	2016	26	1		7.8
ACIFLUORFEN	2016	26	5		249.6
ACIFLUORFEN	2016	26	7		30.6
ACIFLUORFEN	2016	26	9		7.1
ACIFLUORFEN	2016	26	11		93.7
ACIFLUORFEN	2016	26	15		173.1
ACIFLUORFEN	2016	26	17		270.6
ACIFLUORFEN	2016	26	19		0.4
ACIFLUORFEN	2016	26	21		226.9
ACIFLUORFEN	2016	26	23		421.5
ACIFLUORFEN	2016	26	25		428.9
ACIFLUORFEN	2016	26	27		275.8
ACIFLUORFEN	2016	26	29		0.7
ACIFLUORFEN	2016	26	31		0.3
ACIFLUORFEN	2016	26	35		24.4
ACIFLUORFEN	2016	26	37		399.2
ACIFLUORFEN	2016	26	45		438.1
ACIFLUORFEN	2016	26	47		0.8
ACIFLUORFEN	2016	26	49		255.3
ACIFLUORFEN	2016	26	51		44.4
ACIFLUORFEN	2016	26	55		8.1
ACIFLUORFEN	2016	26	57		431.7
ACIFLUORFEN	2016	26	59		455.8
ACIFLUORFEN	2016	26	63		255.8
ACIFLUORFEN	2016	26	65		303.3
ACIFLUORFEN	2016	26	67		358.7
ACIFLUORFEN	2016	26	69		17.1
ACIFLUORFEN	2016	26	73		298
ACIFLUORFEN	2016	26	75		273
ACIFLUORFEN	2016	26	77		191.4
ACIFLUORFEN	2016	26	81		142.5
ACIFLUORFEN	2016	26	85		2.6
ACIFLUORFEN	2016	26	87		228.5
ACIFLUORFEN	2016	26	89		0.9
ACIFLUORFEN	2016	26	91		656.3
ACIFLUORFEN	2016	26	93		104.6
ACIFLUORFEN	2016	26	99		121.6
ACIFLUORFEN	2016	26	101		0.9
ACIFLUORFEN	2016	26	105		33.3
ACIFLUORFEN	2016	26	107		40.9
ACIFLUORFEN	2016	26	111		120.5
ACIFLUORFEN	2016	26	113		1.1
ACIFLUORFEN	2016	26	115		438.8
ACIFLUORFEN	2016	26	117		140.8
ACIFLUORFEN	2016	26	119		13.1
ACIFLUORFEN	2016	26	121		43
ACIFLUORFEN	2016	26	123		36.8
ACIFLUORFEN	2016	26	125		19.7
ACIFLUORFEN	2016	26	127		22.4
ACIFLUORFEN	2016	26	129		12.1
ACIFLUORFEN	2016	26	133		8.7
ACIFLUORFEN	2016	26	137		3.2
ACIFLUORFEN	2016	26	139		126.2
ACIFLUORFEN	2016	26	141		43.4
ACIFLUORFEN	2016	26	143		0.1
ACIFLUORFEN	2016	26	145		618
ACIFLUORFEN	2016	26	147		311.7
ACIFLUORFEN	2016	26	149		273
ACIFLUORFEN	2016	26	151		656.3
ACIFLUORFEN	2016	26	155		513.5
ACIFLUORFEN	2016	26	157		392.8
ACIFLUORFEN	2016	26	159		121.6
ACIFLUORFEN	2016	26	161		259.1
ACIFLUORFEN	2016	26	163		20.3
ACIFLUORFEN	2016	26	165		0.7
ACIFLUORFEN	2016	27	1		32.9
ACIFLUORFEN	2016	27	3		20.8
ACIFLUORFEN	2016	27	5		34.8
ACIFLUORFEN	2016	27	7		61.3
ACIFLUORFEN	2016	27	9		15.6
ACIFLUORFEN	2016	27	11	56.4	56.4
ACIFLUORFEN	2016	27	13		16.1
ACIFLUORFEN	2016	27	15		11.7
ACIFLUORFEN	2016	27	17		0.6
ACIFLUORFEN	2016	27	19		19.7
ACIFLUORFEN	2016	27	21		7.2
ACIFLUORFEN	2016	27	23	53.1	53.1
ACIFLUORFEN	2016	27	25		141.9
ACIFLUORFEN	2016	27	27		80
ACIFLUORFEN	2016	27	29		9.5
ACIFLUORFEN	2016	27	33		72.6
ACIFLUORFEN	2016	27	35		22
ACIFLUORFEN	2016	27	37		22.4
ACIFLUORFEN	2016	27	39		38.3
ACIFLUORFEN	2016	27	41	34.5	34.5
ACIFLUORFEN	2016	27	43		15.7
ACIFLUORFEN	2016	27	45		40.3
ACIFLUORFEN	2016	27	47		13
ACIFLUORFEN	2016	27	49		44
ACIFLUORFEN	2016	27	51	55.6	55.6
ACIFLUORFEN	2016	27	53		72.3
ACIFLUORFEN	2016	27	55		13.5
ACIFLUORFEN	2016	27	57		38.6
ACIFLUORFEN	2016	27	59		154.5
ACIFLUORFEN	2016	27	61		4.5
ACIFLUORFEN	2016	27	63		76.4
ACIFLUORFEN	2016	27	65		69.6
ACIFLUORFEN	2016	27	67		48.9
ACIFLUORFEN	2016	27	69		68
ACIFLUORFEN	2016	27	71		3.2
ACIFLUORFEN	2016	27	73	88.7	88.7
ACIFLUORFEN	2016	27	77		93.9
ACIFLUORFEN	2016	27	79		8.6
ACIFLUORFEN	2016	27	81		46.4
ACIFLUORFEN	2016	27	83		70.3
ACIFLUORFEN	2016	27	85		38.5
ACIFLUORFEN	2016	27	87		30.6
ACIFLUORFEN	2016	27	89		136.7
ACIFLUORFEN	2016	27	91		14.4
ACIFLUORFEN	2016	27	93		41.9
ACIFLUORFEN	2016	27	95		98.6
ACIFLUORFEN	2016	27	97		15.5
ACIFLUORFEN	2016	27	99		67.7
ACIFLUORFEN	2016	27	101		79.4
ACIFLUORFEN	2016	27	103		7.2
ACIFLUORFEN	2016	27	105		82.8
ACIFLUORFEN	2016	27	107		85.9
ACIFLUORFEN	2016	27	109		35.4
ACIFLUORFEN	2016	27	111	77.2	77.2
ACIFLUORFEN	2016	27	113		64.9
ACIFLUORFEN	2016	27	115		88.8
ACIFLUORFEN	2016	27	117		41.7
ACIFLUORFEN	2016	27	119		139.5
ACIFLUORFEN	2016	27	121	41.5	41.5
ACIFLUORFEN	2016	27	123		0.1
ACIFLUORFEN	2016	27	125		40.5
ACIFLUORFEN	2016	27	127		93.8
ACIFLUORFEN	2016	27	129		93.1
ACIFLUORFEN	2016	27	131		6.3
ACIFLUORFEN	2016	27	133		50.4
ACIFLUORFEN	2016	27	135		76.2
ACIFLUORFEN	2016	27	137		1
ACIFLUORFEN	2016	27	139		14.2
ACIFLUORFEN	2016	27	141		6.7
ACIFLUORFEN	2016	27	143		49.6
ACIFLUORFEN	2016	27	145		44.7
ACIFLUORFEN	2016	27	147		7.2
ACIFLUORFEN	2016	27	149	53.6	53.6
ACIFLUORFEN	2016	27	151	62.4	62.4
ACIFLUORFEN	2016	27	153		23.1
ACIFLUORFEN	2016	27	155	71.1	71.1
ACIFLUORFEN	2016	27	157		17
ACIFLUORFEN	2016	27	159		3.4
ACIFLUORFEN	2016	27	161		7.6
ACIFLUORFEN	2016	27	163		76.2
ACIFLUORFEN	2016	27	165		9.4
ACIFLUORFEN	2016	27	167	82.9	82.9
ACIFLUORFEN	2016	27	169		13.8
ACIFLUORFEN	2016	27	171		33.9
ACIFLUORFEN	2016	27	173	84.1	84.1
ACIFLUORFEN	2016	28	1	50	50
ACIFLUORFEN	2016	28	3		41
ACIFLUORFEN	2016	28	5	15.2	15.2
ACIFLUORFEN	2016	28	7		21.5
ACIFLUORFEN	2016	28	9		73.5
ACIFLUORFEN	2016	28	11		2620.6
ACIFLUORFEN	2016	28	13		145.5
ACIFLUORFEN	2016	28	15		74.6
ACIFLUORFEN	2016	28	17	134.3	134.3
ACIFLUORFEN	2016	28	19		4.9
ACIFLUORFEN	2016	28	21	23.7	23.7
ACIFLUORFEN	2016	28	25	43.3	43.3
ACIFLUORFEN	2016	28	27		1104.5
ACIFLUORFEN	2016	28	31	17.8	17.9
ACIFLUORFEN	2016	28	33	73.1	249
ACIFLUORFEN	2016	28	35	0.7	0.7
ACIFLUORFEN	2016	28	37	9.9	9.9
ACIFLUORFEN	2016	28	39	56.3	57.6
ACIFLUORFEN	2016	28	41	68.2	69.6
ACIFLUORFEN	2016	28	43		26.8
ACIFLUORFEN	2016	28	47		0.2
ACIFLUORFEN	2016	28	49	58.6	58.6
ACIFLUORFEN	2016	28	51	2974.1	3125.9
ACIFLUORFEN	2016	28	53	916.1	916.1
ACIFLUORFEN	2016	28	55	590.8	590.8
ACIFLUORFEN	2016	28	57		37.8
ACIFLUORFEN	2016	28	59	0.5	1.9
ACIFLUORFEN	2016	28	63	11.8	11.8
ACIFLUORFEN	2016	28	67	0.3	1.7
ACIFLUORFEN	2016	28	69	1.9	1.9
ACIFLUORFEN	2016	28	71		50.4
ACIFLUORFEN	2016	28	73	1.8	1.8
ACIFLUORFEN	2016	28	77	2.6	2.6
ACIFLUORFEN	2016	28	79		5.6
ACIFLUORFEN	2016	28	81	2.5	123.2
ACIFLUORFEN	2016	28	83	1214.2	1214.2
ACIFLUORFEN	2016	28	85	4	4
ACIFLUORFEN	2016	28	87	70.9	70.9
ACIFLUORFEN	2016	28	89		79
ACIFLUORFEN	2016	28	91	2.5	2.5
ACIFLUORFEN	2016	28	93	2	137
ACIFLUORFEN	2016	28	95	223.9	223.9
ACIFLUORFEN	2016	28	97		20.2
ACIFLUORFEN	2016	28	101	0.5	6.5
ACIFLUORFEN	2016	28	103	72.9	72.9
ACIFLUORFEN	2016	28	105	4.4	4.4
ACIFLUORFEN	2016	28	107	87.8	258
ACIFLUORFEN	2016	28	109	1.5	5.7
ACIFLUORFEN	2016	28	111	0.6	0.6
ACIFLUORFEN	2016	28	113	3.9	3.9
ACIFLUORFEN	2016	28	115		75.1
ACIFLUORFEN	2016	28	117		61.4
ACIFLUORFEN	2016	28	119		791.7
ACIFLUORFEN	2016	28	121		46.8
ACIFLUORFEN	2016	28	123		36
ACIFLUORFEN	2016	28	125	848.2	848.2
ACIFLUORFEN	2016	28	127	5.5	5.5
ACIFLUORFEN	2016	28	129	3.3	3.3
ACIFLUORFEN	2016	28	133	2449	2449
ACIFLUORFEN	2016	28	135		1143.8
ACIFLUORFEN	2016	28	137	12.2	111
ACIFLUORFEN	2016	28	139		30.8
ACIFLUORFEN	2016	28	141		11.3
ACIFLUORFEN	2016	28	143		1063.3
ACIFLUORFEN	2016	28	145		63.3
ACIFLUORFEN	2016	28	147	2.8	2.8
ACIFLUORFEN	2016	28	149	95.7	95.7
ACIFLUORFEN	2016	28	151	2439.7	2439.7
ACIFLUORFEN	2016	28	153		1
ACIFLUORFEN	2016	28	155		27.2
ACIFLUORFEN	2016	28	157	4.2	4.2
ACIFLUORFEN	2016	28	159	5.8	5.8
ACIFLUORFEN	2016	28	161		32
ACIFLUORFEN	2016	28	163	586	586
ACIFLUORFEN	2016	29	1		259.5
ACIFLUORFEN	2016	29	3	294.6	294.6
ACIFLUORFEN	2016	29	5	522	522
ACIFLUORFEN	2016	29	7	928.7	928.7
ACIFLUORFEN	2016	29	9	35.1	35.1
ACIFLUORFEN	2016	29	11	547.4	547.4
ACIFLUORFEN	2016	29	13	1942.2	1942.2
ACIFLUORFEN	2016	29	15	122.6	122.6
ACIFLUORFEN	2016	29	17		278.3
ACIFLUORFEN	2016	29	19	186.4	186.4
ACIFLUORFEN	2016	29	21	270.1	270.1
ACIFLUORFEN	2016	29	23	2857.6	2857.6
ACIFLUORFEN	2016	29	25	226	226
ACIFLUORFEN	2016	29	27	347.8	347.8
ACIFLUORFEN	2016	29	29	1.4	1.4
ACIFLUORFEN	2016	29	31	1723.1	1723.1
ACIFLUORFEN	2016	29	33		734.3
ACIFLUORFEN	2016	29	35		0.3
ACIFLUORFEN	2016	29	37	1125.1	1125.1
ACIFLUORFEN	2016	29	39	130.6	130.6
ACIFLUORFEN	2016	29	41		786.5
ACIFLUORFEN	2016	29	43	4.4	4.4
ACIFLUORFEN	2016	29	45	428.5	428.5
ACIFLUORFEN	2016	29	47	101.7	101.7
ACIFLUORFEN	2016	29	49	114.4	114.4
ACIFLUORFEN	2016	29	51	71.6	71.6
ACIFLUORFEN	2016	29	53	413.4	413.4
ACIFLUORFEN	2016	29	55	11.8	11.8
ACIFLUORFEN	2016	29	57	214.4	214.4
ACIFLUORFEN	2016	29	59	9.1	9.1
ACIFLUORFEN	2016	29	61	342.2	342.2
ACIFLUORFEN	2016	29	63	238.3	238.3
ACIFLUORFEN	2016	29	65		1.2
ACIFLUORFEN	2016	29	67		3.3
ACIFLUORFEN	2016	29	69	3100.5	3100.5
ACIFLUORFEN	2016	29	71	586.7	586.7
ACIFLUORFEN	2016	29	73	210.8	210.8
ACIFLUORFEN	2016	29	75	219.1	219.1
ACIFLUORFEN	2016	29	77	23.2	23.2
ACIFLUORFEN	2016	29	79		376
ACIFLUORFEN	2016	29	81	389.2	389.2
ACIFLUORFEN	2016	29	83	1113.4	1113.4
ACIFLUORFEN	2016	29	85	27.6	27.6
ACIFLUORFEN	2016	29	87	399.4	399.4
ACIFLUORFEN	2016	29	89	285.3	285.3
ACIFLUORFEN	2016	29	93		0.1
ACIFLUORFEN	2016	29	95	589.4	589.4
ACIFLUORFEN	2016	29	97	297.8	297.8
ACIFLUORFEN	2016	29	99	94.4	94.4
ACIFLUORFEN	2016	29	101	1239	1239
ACIFLUORFEN	2016	29	103	525.9	525.9
ACIFLUORFEN	2016	29	105	9.7	9.7
ACIFLUORFEN	2016	29	107	1809.9	1809.9
ACIFLUORFEN	2016	29	109	94.6	94.6
ACIFLUORFEN	2016	29	111	459.1	459.1
ACIFLUORFEN	2016	29	113	1294.9	1294.9
ACIFLUORFEN	2016	29	115		447.5
ACIFLUORFEN	2016	29	117		656.1
ACIFLUORFEN	2016	29	119	8.6	8.6
ACIFLUORFEN	2016	29	121		526.3
ACIFLUORFEN	2016	29	123		8
ACIFLUORFEN	2016	29	125	23.7	23.7
ACIFLUORFEN	2016	29	127	372.7	372.7
ACIFLUORFEN	2016	29	129		187.6
ACIFLUORFEN	2016	29	131	31.6	31.6
ACIFLUORFEN	2016	29	133	3806	3806
ACIFLUORFEN	2016	29	135	169.4	169.4
ACIFLUORFEN	2016	29	137	537	537
ACIFLUORFEN	2016	29	139	1222.4	1222.4
ACIFLUORFEN	2016	29	141	78.3	78.3
ACIFLUORFEN	2016	29	143	4452.3	4452.3
ACIFLUORFEN	2016	29	145	64.9	64.9
ACIFLUORFEN	2016	29	147	627.3	627.3
ACIFLUORFEN	2016	29	151	73.5	73.5
ACIFLUORFEN	2016	29	153		2.7
ACIFLUORFEN	2016	29	155	3874.5	3874.5
ACIFLUORFEN	2016	29	157	797.5	797.5
ACIFLUORFEN	2016	29	159	594.9	594.9
ACIFLUORFEN	2016	29	161	1.7	1.7
ACIFLUORFEN	2016	29	163	491.6	491.6
ACIFLUORFEN	2016	29	165	220.6	220.6
ACIFLUORFEN	2016	29	167	26.7	26.7
ACIFLUORFEN	2016	29	169	3.4	3.4
ACIFLUORFEN	2016	29	171		148
ACIFLUORFEN	2016	29	173	406.4	406.4
ACIFLUORFEN	2016	29	175		331.1
ACIFLUORFEN	2016	29	177	321.2	321.2
ACIFLUORFEN	2016	29	179		0.8
ACIFLUORFEN	2016	29	181		94.7
ACIFLUORFEN	2016	29	183	969.5	969.5
ACIFLUORFEN	2016	29	185	582.7	582.7
ACIFLUORFEN	2016	29	186	332.2	332.2
ACIFLUORFEN	2016	29	187	54	54
ACIFLUORFEN	2016	29	189	148.4	148.4
ACIFLUORFEN	2016	29	195	849.9	849.9
ACIFLUORFEN	2016	29	197		138.3
ACIFLUORFEN	2016	29	199	344.5	344.5
ACIFLUORFEN	2016	29	201	2435.8	2435.8
ACIFLUORFEN	2016	29	205	649.8	649.8
ACIFLUORFEN	2016	29	207	4222.2	4222.2
ACIFLUORFEN	2016	29	209	15.8	15.8
ACIFLUORFEN	2016	29	211		236.5
ACIFLUORFEN	2016	29	213		1.6
ACIFLUORFEN	2016	29	215		2.3
ACIFLUORFEN	2016	29	217	1007.9	1007.9
ACIFLUORFEN	2016	29	219	512.6	512.6
ACIFLUORFEN	2016	29	221	20.8	20.8
ACIFLUORFEN	2016	29	223		29.5
ACIFLUORFEN	2016	29	225		6.7
ACIFLUORFEN	2016	29	227	128	128
ACIFLUORFEN	2016	29	229		3.7
ACIFLUORFEN	2016	31	1	373.9	373.9
ACIFLUORFEN	2016	31	3	1160.4	1160.4
ACIFLUORFEN	2016	31	5		0.1
ACIFLUORFEN	2016	31	9		0.1
ACIFLUORFEN	2016	31	11	1000.4	1000.4
ACIFLUORFEN	2016	31	15		93
ACIFLUORFEN	2016	31	17		48.4
ACIFLUORFEN	2016	31	19	1014.4	1014.4
ACIFLUORFEN	2016	31	21	1010.9	1010.9
ACIFLUORFEN	2016	31	23	812.4	812.4
ACIFLUORFEN	2016	31	25	935.3	935.3
ACIFLUORFEN	2016	31	27	1057.2	1057.2
ACIFLUORFEN	2016	31	29		83
ACIFLUORFEN	2016	31	31		13.1
ACIFLUORFEN	2016	31	33		5.8
ACIFLUORFEN	2016	31	35	1009.2	1009.2
ACIFLUORFEN	2016	31	37	569.5	569.5
ACIFLUORFEN	2016	31	39	1044.1	1044.1
ACIFLUORFEN	2016	31	41	978.1	978.1
ACIFLUORFEN	2016	31	43	439.8	439.8
ACIFLUORFEN	2016	31	47	747.2	747.2
ACIFLUORFEN	2016	31	49		2.8
ACIFLUORFEN	2016	31	51	769.5	769.5
ACIFLUORFEN	2016	31	53	826.7	826.7
ACIFLUORFEN	2016	31	55	149.3	149.3
ACIFLUORFEN	2016	31	57		36.1
ACIFLUORFEN	2016	31	59	1306.7	1306.7
ACIFLUORFEN	2016	31	61	213.2	213.2
ACIFLUORFEN	2016	31	63		173.5
ACIFLUORFEN	2016	31	65	124.3	124.3
ACIFLUORFEN	2016	31	67	2018.5	2018.5
ACIFLUORFEN	2016	31	69		5.6
ACIFLUORFEN	2016	31	71		12.4
ACIFLUORFEN	2016	31	73	150	150
ACIFLUORFEN	2016	31	77	498.1	498.1
ACIFLUORFEN	2016	31	79	477.6	477.6
ACIFLUORFEN	2016	31	81	554.5	554.5
ACIFLUORFEN	2016	31	83	180.3	180.3
ACIFLUORFEN	2016	31	85		44.7
ACIFLUORFEN	2016	31	87		27.5
ACIFLUORFEN	2016	31	89		397
ACIFLUORFEN	2016	31	93	523.5	523.5
ACIFLUORFEN	2016	31	95	1183.8	1183.8
ACIFLUORFEN	2016	31	97	662.6	662.6
ACIFLUORFEN	2016	31	99	358.9	358.9
ACIFLUORFEN	2016	31	101		113.2
ACIFLUORFEN	2016	31	103		15.2
ACIFLUORFEN	2016	31	105		3.9
ACIFLUORFEN	2016	31	107	733.7	733.7
ACIFLUORFEN	2016	31	109	949.6	949.6
ACIFLUORFEN	2016	31	111		339.5
ACIFLUORFEN	2016	31	113		20.1
ACIFLUORFEN	2016	31	115		10.3
ACIFLUORFEN	2016	31	117		1.7
ACIFLUORFEN	2016	31	119	953.1	953.1
ACIFLUORFEN	2016	31	121	450.9	450.9
ACIFLUORFEN	2016	31	123		2.5
ACIFLUORFEN	2016	31	125	353.7	353.7
ACIFLUORFEN	2016	31	127	1009.2	1009.2
ACIFLUORFEN	2016	31	129	817.5	817.5
ACIFLUORFEN	2016	31	131	1622.6	1622.6
ACIFLUORFEN	2016	31	133	815	815
ACIFLUORFEN	2016	31	135		136.3
ACIFLUORFEN	2016	31	137	378.2	378.2
ACIFLUORFEN	2016	31	139	894.6	894.6
ACIFLUORFEN	2016	31	141	920.3	920.3
ACIFLUORFEN	2016	31	143	580.9	580.9
ACIFLUORFEN	2016	31	145		125.1
ACIFLUORFEN	2016	31	147	1209.6	1209.6
ACIFLUORFEN	2016	31	149		64.3
ACIFLUORFEN	2016	31	151	1336.2	1336.2
ACIFLUORFEN	2016	31	153	222.2	222.2
ACIFLUORFEN	2016	31	155	1183.2	1183.2
ACIFLUORFEN	2016	31	159	821	821
ACIFLUORFEN	2016	31	161		10.2
ACIFLUORFEN	2016	31	163	359.1	359.1
ACIFLUORFEN	2016	31	167	607.7	607.7
ACIFLUORFEN	2016	31	169	1207.2	1207.2
ACIFLUORFEN	2016	31	173	666.3	666.3
ACIFLUORFEN	2016	31	175	477.6	477.6
ACIFLUORFEN	2016	31	177	630.2	630.2
ACIFLUORFEN	2016	31	179	858.7	858.7
ACIFLUORFEN	2016	31	181	232	232
ACIFLUORFEN	2016	31	183		75
ACIFLUORFEN	2016	31	185	686.6	686.6
ACIFLUORFEN	2016	37	1		30.1
ACIFLUORFEN	2016	37	3		17
ACIFLUORFEN	2016	37	5		0.6
ACIFLUORFEN	2016	37	7		48.3
ACIFLUORFEN	2016	37	9		0.4
ACIFLUORFEN	2016	37	13	28.7	442.4
ACIFLUORFEN	2016	37	15	416.2	637.1
ACIFLUORFEN	2016	37	17		152.6
ACIFLUORFEN	2016	37	19		29.2
ACIFLUORFEN	2016	37	25		20.2
ACIFLUORFEN	2016	37	27		5.5
ACIFLUORFEN	2016	37	29		211.3
ACIFLUORFEN	2016	37	31	10.8	134.5
ACIFLUORFEN	2016	37	33		19.3
ACIFLUORFEN	2016	37	35		64.3
ACIFLUORFEN	2016	37	37		20.9
ACIFLUORFEN	2016	37	41	201	309.7
ACIFLUORFEN	2016	37	45		49.8
ACIFLUORFEN	2016	37	47		338.1
ACIFLUORFEN	2016	37	49	46.4	212.5
ACIFLUORFEN	2016	37	51		66.1
ACIFLUORFEN	2016	37	53		127.2
ACIFLUORFEN	2016	37	55		7.7
ACIFLUORFEN	2016	37	57	0.1	73.3
ACIFLUORFEN	2016	37	59	0.1	53.4
ACIFLUORFEN	2016	37	61		307.9
ACIFLUORFEN	2016	37	63		5.1
ACIFLUORFEN	2016	37	65	293.3	624.9
ACIFLUORFEN	2016	37	67		31.5
ACIFLUORFEN	2016	37	69		120.3
ACIFLUORFEN	2016	37	71		12.8
ACIFLUORFEN	2016	37	73	163.7	310
ACIFLUORFEN	2016	37	77		32.8
ACIFLUORFEN	2016	37	79	86.4	329.1
ACIFLUORFEN	2016	37	81		69.7
ACIFLUORFEN	2016	37	83	387.9	636.1
ACIFLUORFEN	2016	37	85		96.6
ACIFLUORFEN	2016	37	91	241.8	352.6
ACIFLUORFEN	2016	37	93		37.3
ACIFLUORFEN	2016	37	95		237.9
ACIFLUORFEN	2016	37	97		119
ACIFLUORFEN	2016	37	101	66.9	415.6
ACIFLUORFEN	2016	37	103	33.5	171.6
ACIFLUORFEN	2016	37	105		33.5
ACIFLUORFEN	2016	37	107	23.4	290
ACIFLUORFEN	2016	37	109		26.3
ACIFLUORFEN	2016	37	117	498.3	661.1
ACIFLUORFEN	2016	37	119		3.7
ACIFLUORFEN	2016	37	123		2
ACIFLUORFEN	2016	37	125		12.2
ACIFLUORFEN	2016	37	127	159.4	374
ACIFLUORFEN	2016	37	129		1.1
ACIFLUORFEN	2016	37	131	265	513.2
ACIFLUORFEN	2016	37	133		92
ACIFLUORFEN	2016	37	135		23.9
ACIFLUORFEN	2016	37	137		132.6
ACIFLUORFEN	2016	37	139		298.8
ACIFLUORFEN	2016	37	141		53.2
ACIFLUORFEN	2016	37	143	46.7	354.4
ACIFLUORFEN	2016	37	145		88.9
ACIFLUORFEN	2016	37	147	395.9	809.6
ACIFLUORFEN	2016	37	151		60.2
ACIFLUORFEN	2016	37	153		12.2
ACIFLUORFEN	2016	37	155		398.6
ACIFLUORFEN	2016	37	157		36.2
ACIFLUORFEN	2016	37	159		134.7
ACIFLUORFEN	2016	37	163		279.1
ACIFLUORFEN	2016	37	165		40.6
ACIFLUORFEN	2016	37	167		59.3
ACIFLUORFEN	2016	37	169		18.5
ACIFLUORFEN	2016	37	171	0.1	71.2
ACIFLUORFEN	2016	37	177		200.3
ACIFLUORFEN	2016	37	179		189.3
ACIFLUORFEN	2016	37	181		45.8
ACIFLUORFEN	2016	37	183		84.1
ACIFLUORFEN	2016	37	185	0.3	55
ACIFLUORFEN	2016	37	187	66.3	356.8
ACIFLUORFEN	2016	37	191	163.5	539.6
ACIFLUORFEN	2016	37	193		13.3
ACIFLUORFEN	2016	37	195	119.5	354.7
ACIFLUORFEN	2016	37	197		127.9
ACIFLUORFEN	2016	38	3		165.5
ACIFLUORFEN	2016	38	5		683.3
ACIFLUORFEN	2016	38	9		746.2
ACIFLUORFEN	2016	38	11		0.5
ACIFLUORFEN	2016	38	15		118.8
ACIFLUORFEN	2016	38	17		221.7
ACIFLUORFEN	2016	38	19		514.5
ACIFLUORFEN	2016	38	21		465.9
ACIFLUORFEN	2016	38	27		312.2
ACIFLUORFEN	2016	38	29		342.8
ACIFLUORFEN	2016	38	31		602.8
ACIFLUORFEN	2016	38	33		0.3
ACIFLUORFEN	2016	38	35		791.3
ACIFLUORFEN	2016	38	37		4.2
ACIFLUORFEN	2016	38	39		58.2
ACIFLUORFEN	2016	38	41		1
ACIFLUORFEN	2016	38	43		241.5
ACIFLUORFEN	2016	38	45		736.3
ACIFLUORFEN	2016	38	47		205.2
ACIFLUORFEN	2016	38	49		508.6
ACIFLUORFEN	2016	38	51		275.2
ACIFLUORFEN	2016	38	53		4.5
ACIFLUORFEN	2016	38	55		413.5
ACIFLUORFEN	2016	38	57		31.4
ACIFLUORFEN	2016	38	59		65.6
ACIFLUORFEN	2016	38	63		559.6
ACIFLUORFEN	2016	38	65		52.2
ACIFLUORFEN	2016	38	67		689.2
ACIFLUORFEN	2016	38	69		459.5
ACIFLUORFEN	2016	38	71		604.8
ACIFLUORFEN	2016	38	73		342.8
ACIFLUORFEN	2016	38	77		748.4
ACIFLUORFEN	2016	38	79		198.3
ACIFLUORFEN	2016	38	81		439.4
ACIFLUORFEN	2016	38	83		327.9
ACIFLUORFEN	2016	38	85		2.2
ACIFLUORFEN	2016	38	89		9.4
ACIFLUORFEN	2016	38	91		74
ACIFLUORFEN	2016	38	93		1645.5
ACIFLUORFEN	2016	38	95		510.5
ACIFLUORFEN	2016	38	97		92.4
ACIFLUORFEN	2016	38	99		504.6
ACIFLUORFEN	2016	38	103		826.7
ACIFLUORFEN	2016	39	1		121.9
ACIFLUORFEN	2016	39	3		501.5
ACIFLUORFEN	2016	39	5		226.3
ACIFLUORFEN	2016	39	7		177
ACIFLUORFEN	2016	39	11		547.2
ACIFLUORFEN	2016	39	15		408.2
ACIFLUORFEN	2016	39	17		162.6
ACIFLUORFEN	2016	39	21		486
ACIFLUORFEN	2016	39	23		374.1
ACIFLUORFEN	2016	39	25		174.4
ACIFLUORFEN	2016	39	27		458.9
ACIFLUORFEN	2016	39	29		116.7
ACIFLUORFEN	2016	39	33		552.8
ACIFLUORFEN	2016	39	35		0
ACIFLUORFEN	2016	39	37		818.5
ACIFLUORFEN	2016	39	39		602
ACIFLUORFEN	2016	39	41		312.5
ACIFLUORFEN	2016	39	43		206.5
ACIFLUORFEN	2016	39	45		297.2
ACIFLUORFEN	2016	39	47		471.6
ACIFLUORFEN	2016	39	49		117.1
ACIFLUORFEN	2016	39	51		487.2
ACIFLUORFEN	2016	39	53		19.6
ACIFLUORFEN	2016	39	55		22.2
ACIFLUORFEN	2016	39	57		300.2
ACIFLUORFEN	2016	39	61		16.2
ACIFLUORFEN	2016	39	63		784.8
ACIFLUORFEN	2016	39	65		676.2
ACIFLUORFEN	2016	39	69		582
ACIFLUORFEN	2016	39	71		465.4
ACIFLUORFEN	2016	39	77		568.7
ACIFLUORFEN	2016	39	79		24.5
ACIFLUORFEN	2016	39	83		237.3
ACIFLUORFEN	2016	39	85		2.6
ACIFLUORFEN	2016	39	87		5.8
ACIFLUORFEN	2016	39	89		300.7
ACIFLUORFEN	2016	39	91		509.5
ACIFLUORFEN	2016	39	93		315.6
ACIFLUORFEN	2016	39	95		171.9
ACIFLUORFEN	2016	39	97		546.3
ACIFLUORFEN	2016	39	99		83.3
ACIFLUORFEN	2016	39	101		474.6
ACIFLUORFEN	2016	39	103		169.3
ACIFLUORFEN	2016	39	107		587.7
ACIFLUORFEN	2016	39	109		456.3
ACIFLUORFEN	2016	39	113		190.5
ACIFLUORFEN	2016	39	117		319.9
ACIFLUORFEN	2016	39	123		363.2
ACIFLUORFEN	2016	39	125		662
ACIFLUORFEN	2016	39	129		489.5
ACIFLUORFEN	2016	39	131		62.1
ACIFLUORFEN	2016	39	133		111.2
ACIFLUORFEN	2016	39	135		378.5
ACIFLUORFEN	2016	39	137		764.8
ACIFLUORFEN	2016	39	139		225.2
ACIFLUORFEN	2016	39	141		266.2
ACIFLUORFEN	2016	39	143		517.2
ACIFLUORFEN	2016	39	145		60.7
ACIFLUORFEN	2016	39	147		723.7
ACIFLUORFEN	2016	39	149		536.3
ACIFLUORFEN	2016	39	151		147.9
ACIFLUORFEN	2016	39	153		9.9
ACIFLUORFEN	2016	39	155		142.4
ACIFLUORFEN	2016	39	159		480.7
ACIFLUORFEN	2016	39	161		716.2
ACIFLUORFEN	2016	39	165		173.9
ACIFLUORFEN	2016	39	169		232.3
ACIFLUORFEN	2016	39	171		499.8
ACIFLUORFEN	2016	39	173		881.8
ACIFLUORFEN	2016	39	175		568.7
ACIFLUORFEN	2016	40	3		320.8
ACIFLUORFEN	2016	40	5		0
ACIFLUORFEN	2016	40	7	14.7	14.7
ACIFLUORFEN	2016	40	9	8.5	8.5
ACIFLUORFEN	2016	40	11	40	40
ACIFLUORFEN	2016	40	13		36.5
ACIFLUORFEN	2016	40	15		338.5
ACIFLUORFEN	2016	40	17		58.5
ACIFLUORFEN	2016	40	19		0.6
ACIFLUORFEN	2016	40	23	13.1	13.1
ACIFLUORFEN	2016	40	27		1.9
ACIFLUORFEN	2016	40	29		3.6
ACIFLUORFEN	2016	40	35		75.8
ACIFLUORFEN	2016	40	37		13.5
ACIFLUORFEN	2016	40	39	132.3	132.3
ACIFLUORFEN	2016	40	41		22
ACIFLUORFEN	2016	40	43	26.2	26.2
ACIFLUORFEN	2016	40	45	5.4	5.4
ACIFLUORFEN	2016	40	47		646
ACIFLUORFEN	2016	40	49		31.3
ACIFLUORFEN	2016	40	51		80
ACIFLUORFEN	2016	40	53		927.6
ACIFLUORFEN	2016	40	61	0	0
ACIFLUORFEN	2016	40	63	10.9	10.9
ACIFLUORFEN	2016	40	71		2379
ACIFLUORFEN	2016	40	73		96.9
ACIFLUORFEN	2016	40	75		35.1
ACIFLUORFEN	2016	40	79	54.8	54.8
ACIFLUORFEN	2016	40	81		27.7
ACIFLUORFEN	2016	40	83		46.2
ACIFLUORFEN	2016	40	85		0.6
ACIFLUORFEN	2016	40	87		107.7
ACIFLUORFEN	2016	40	89	22.1	22.1
ACIFLUORFEN	2016	40	91	5.2	5.2
ACIFLUORFEN	2016	40	93		64.5
ACIFLUORFEN	2016	40	97		32.4
ACIFLUORFEN	2016	40	101	97.2	97.2
ACIFLUORFEN	2016	40	103		556.6
ACIFLUORFEN	2016	40	105		32.4
ACIFLUORFEN	2016	40	107		0.9
ACIFLUORFEN	2016	40	109		67.7
ACIFLUORFEN	2016	40	111	21.4	21.4
ACIFLUORFEN	2016	40	113		72.6
ACIFLUORFEN	2016	40	115		141.3
ACIFLUORFEN	2016	40	117		39.5
ACIFLUORFEN	2016	40	119		56.9
ACIFLUORFEN	2016	40	121	7.2	7.2
ACIFLUORFEN	2016	40	123		0.2
ACIFLUORFEN	2016	40	125		78.5
ACIFLUORFEN	2016	40	131		19.4
ACIFLUORFEN	2016	40	135	63.5	63.5
ACIFLUORFEN	2016	40	139	23.1	23.1
ACIFLUORFEN	2016	40	141		30
ACIFLUORFEN	2016	40	143		21.4
ACIFLUORFEN	2016	40	145		257.3
ACIFLUORFEN	2016	40	147		60.3
ACIFLUORFEN	2016	40	149	107.7	107.7
ACIFLUORFEN	2016	40	153		7
ACIFLUORFEN	2016	45	1		0.1
ACIFLUORFEN	2016	45	3	4.5	39.6
ACIFLUORFEN	2016	45	5	248.9	248.9
ACIFLUORFEN	2016	45	7	6.5	14.4
ACIFLUORFEN	2016	45	9	237.3	237.3
ACIFLUORFEN	2016	45	11	242.5	242.5
ACIFLUORFEN	2016	45	13	20.1	20.1
ACIFLUORFEN	2016	45	15	57.6	57.6
ACIFLUORFEN	2016	45	17		192.3
ACIFLUORFEN	2016	45	19	25	25
ACIFLUORFEN	2016	45	21	2.5	5.6
ACIFLUORFEN	2016	45	23	2.4	2.4
ACIFLUORFEN	2016	45	25	56.6	56.6
ACIFLUORFEN	2016	45	27		282
ACIFLUORFEN	2016	45	29	163.6	163.6
ACIFLUORFEN	2016	45	31	273.7	273.7
ACIFLUORFEN	2016	45	33	178.3	178.3
ACIFLUORFEN	2016	45	35	238.3	238.3
ACIFLUORFEN	2016	45	37		8.5
ACIFLUORFEN	2016	45	41	225.2	225.2
ACIFLUORFEN	2016	45	43	14.7	14.7
ACIFLUORFEN	2016	45	45	0.7	1.6
ACIFLUORFEN	2016	45	49	253.3	253.3
ACIFLUORFEN	2016	45	51	340.4	340.4
ACIFLUORFEN	2016	45	53	8.6	8.6
ACIFLUORFEN	2016	45	55	5.5	5.5
ACIFLUORFEN	2016	45	57	3.4	3.4
ACIFLUORFEN	2016	45	59	0.1	0.2
ACIFLUORFEN	2016	45	61		251.3
ACIFLUORFEN	2016	45	63		26.9
ACIFLUORFEN	2016	45	67	159.1	159.1
ACIFLUORFEN	2016	45	69	199.3	199.3
ACIFLUORFEN	2016	45	71		28.1
ACIFLUORFEN	2016	45	73	2.8	6.2
ACIFLUORFEN	2016	45	75		400.8
ACIFLUORFEN	2016	45	77	0.6	1.3
ACIFLUORFEN	2016	45	79		93.3
ACIFLUORFEN	2016	45	81		11.1
ACIFLUORFEN	2016	45	83	11	24.6
ACIFLUORFEN	2016	45	85		216.8
ACIFLUORFEN	2016	45	89	228.8	228.8
ACIFLUORFEN	2016	45	91	4	4
ACIFLUORFEN	2016	46	3		300
ACIFLUORFEN	2016	46	5		799.2
ACIFLUORFEN	2016	46	9	330	330
ACIFLUORFEN	2016	46	11		438.2
ACIFLUORFEN	2016	46	13		1468
ACIFLUORFEN	2016	46	15		276.9
ACIFLUORFEN	2016	46	17		46.4
ACIFLUORFEN	2016	46	19		5.4
ACIFLUORFEN	2016	46	21		246.5
ACIFLUORFEN	2016	46	23	487.1	487.1
ACIFLUORFEN	2016	46	25	660.9	660.9
ACIFLUORFEN	2016	46	27	364.9	364.9
ACIFLUORFEN	2016	46	29	418.8	418.8
ACIFLUORFEN	2016	46	31		7.4
ACIFLUORFEN	2016	46	35		245.1
ACIFLUORFEN	2016	46	37	645.6	645.6
ACIFLUORFEN	2016	46	39	399.2	399.2
ACIFLUORFEN	2016	46	41		1.1
ACIFLUORFEN	2016	46	43	257.3	257.3
ACIFLUORFEN	2016	46	45		879
ACIFLUORFEN	2016	46	47	0.4	0.4
ACIFLUORFEN	2016	46	49		643.5
ACIFLUORFEN	2016	46	51	460.2	460.2
ACIFLUORFEN	2016	46	53		152.2
ACIFLUORFEN	2016	46	57	401.3	401.3
ACIFLUORFEN	2016	46	59		724.6
ACIFLUORFEN	2016	46	61		281.4
ACIFLUORFEN	2016	46	65		124.1
ACIFLUORFEN	2016	46	67	555.2	555.2
ACIFLUORFEN	2016	46	69		101.7
ACIFLUORFEN	2016	46	73		184.2
ACIFLUORFEN	2016	46	75		8.7
ACIFLUORFEN	2016	46	77		511.5
ACIFLUORFEN	2016	46	79		389.3
ACIFLUORFEN	2016	46	83	466.1	466.1
ACIFLUORFEN	2016	46	85		46.1
ACIFLUORFEN	2016	46	87		380.6
ACIFLUORFEN	2016	46	89		362.1
ACIFLUORFEN	2016	46	91	449.3	449.3
ACIFLUORFEN	2016	46	93		1.1
ACIFLUORFEN	2016	46	95		0.7
ACIFLUORFEN	2016	46	97		282.8
ACIFLUORFEN	2016	46	99		492.3
ACIFLUORFEN	2016	46	101		345.3
ACIFLUORFEN	2016	46	103		5.8
ACIFLUORFEN	2016	46	105		2
ACIFLUORFEN	2016	46	107		338.1
ACIFLUORFEN	2016	46	109	770	770
ACIFLUORFEN	2016	46	111		184.4
ACIFLUORFEN	2016	46	115		1334.9
ACIFLUORFEN	2016	46	117		11.9
ACIFLUORFEN	2016	46	119		164.9
ACIFLUORFEN	2016	46	121		15.3
ACIFLUORFEN	2016	46	123		167.3
ACIFLUORFEN	2016	46	125	466.1	466.1
ACIFLUORFEN	2016	46	127	378.9	378.9
ACIFLUORFEN	2016	46	129		301
ACIFLUORFEN	2016	46	135	294.4	294.4
ACIFLUORFEN	2016	46	137		0.9
ACIFLUORFEN	2016	47	5		87.9
ACIFLUORFEN	2016	47	7		42.5
ACIFLUORFEN	2016	47	9		95.2
ACIFLUORFEN	2016	47	11		48.6
ACIFLUORFEN	2016	47	17		271.6
ACIFLUORFEN	2016	47	19		0.7
ACIFLUORFEN	2016	47	21		12.4
ACIFLUORFEN	2016	47	23		119.1
ACIFLUORFEN	2016	47	25		2
ACIFLUORFEN	2016	47	29		50.6
ACIFLUORFEN	2016	47	31		629.6
ACIFLUORFEN	2016	47	33		425.5
ACIFLUORFEN	2016	47	35		12.9
ACIFLUORFEN	2016	47	39		63.1
ACIFLUORFEN	2016	47	43		6.2
ACIFLUORFEN	2016	47	45	0.5	1188.3
ACIFLUORFEN	2016	47	47		422
ACIFLUORFEN	2016	47	49		14.2
ACIFLUORFEN	2016	47	51		530.4
ACIFLUORFEN	2016	47	53		829.7
ACIFLUORFEN	2016	47	57		0.6
ACIFLUORFEN	2016	47	59		51.6
ACIFLUORFEN	2016	47	61		56.7
ACIFLUORFEN	2016	47	63		38.5
ACIFLUORFEN	2016	47	65		5.6
ACIFLUORFEN	2016	47	69	0.3	216.6
ACIFLUORFEN	2016	47	71		188.6
ACIFLUORFEN	2016	47	73		8.1
ACIFLUORFEN	2016	47	75		624.1
ACIFLUORFEN	2016	47	77		234
ACIFLUORFEN	2016	47	79		333.3
ACIFLUORFEN	2016	47	81		18.3
ACIFLUORFEN	2016	47	83		0.7
ACIFLUORFEN	2016	47	85		23.2
ACIFLUORFEN	2016	47	89		60.7
ACIFLUORFEN	2016	47	93		0.4
ACIFLUORFEN	2016	47	95		437.6
ACIFLUORFEN	2016	47	97	0.3	786.2
ACIFLUORFEN	2016	47	99		84.2
ACIFLUORFEN	2016	47	101		0.7
ACIFLUORFEN	2016	47	105		86.6
ACIFLUORFEN	2016	47	107		146.4
ACIFLUORFEN	2016	47	109		180.8
ACIFLUORFEN	2016	47	113		356
ACIFLUORFEN	2016	47	115		105.3
ACIFLUORFEN	2016	47	121		34.4
ACIFLUORFEN	2016	47	123		143.7
ACIFLUORFEN	2016	47	125		77.3
ACIFLUORFEN	2016	47	129		0.1
ACIFLUORFEN	2016	47	131		928.8
ACIFLUORFEN	2016	47	133		42.5
ACIFLUORFEN	2016	47	135		1.4
ACIFLUORFEN	2016	47	137		11.5
ACIFLUORFEN	2016	47	139		74.9
ACIFLUORFEN	2016	47	141		44.5
ACIFLUORFEN	2016	47	143		40.7
ACIFLUORFEN	2016	47	147		161.5
ACIFLUORFEN	2016	47	153		21.3
ACIFLUORFEN	2016	47	155		9.9
ACIFLUORFEN	2016	47	157		233.6
ACIFLUORFEN	2016	47	161		13
ACIFLUORFEN	2016	47	167		745.7
ACIFLUORFEN	2016	47	173		0.2
ACIFLUORFEN	2016	47	175		10.5
ACIFLUORFEN	2016	47	177		378.6
ACIFLUORFEN	2016	47	179		22.3
ACIFLUORFEN	2016	47	181		16.4
ACIFLUORFEN	2016	47	183		627.6
ACIFLUORFEN	2016	47	185		91.1
ACIFLUORFEN	2016	48	1	0.4	0.4
ACIFLUORFEN	2016	48	15		3
ACIFLUORFEN	2016	48	21		0.7
ACIFLUORFEN	2016	48	27		4.2
ACIFLUORFEN	2016	48	29		0.8
ACIFLUORFEN	2016	48	37	18.1	18.1
ACIFLUORFEN	2016	48	45		13.7
ACIFLUORFEN	2016	48	51		8.2
ACIFLUORFEN	2016	48	65		21.5
ACIFLUORFEN	2016	48	67	0	0
ACIFLUORFEN	2016	48	85		5
ACIFLUORFEN	2016	48	89		9.7
ACIFLUORFEN	2016	48	91		0.1
ACIFLUORFEN	2016	48	97		3.1
ACIFLUORFEN	2016	48	111		44.3
ACIFLUORFEN	2016	48	113		0.6
ACIFLUORFEN	2016	48	119		67.5
ACIFLUORFEN	2016	48	121		6
ACIFLUORFEN	2016	48	123		0.6
ACIFLUORFEN	2016	48	139		10.5
ACIFLUORFEN	2016	48	145		13.3
ACIFLUORFEN	2016	48	147		46.9
ACIFLUORFEN	2016	48	159	1.3	1.3
ACIFLUORFEN	2016	48	179		10.7
ACIFLUORFEN	2016	48	181		3.4
ACIFLUORFEN	2016	48	193		0.5
ACIFLUORFEN	2016	48	195		69.2
ACIFLUORFEN	2016	48	205		34
ACIFLUORFEN	2016	48	231		66.1
ACIFLUORFEN	2016	48	257		52.8
ACIFLUORFEN	2016	48	277		103.5
ACIFLUORFEN	2016	48	285		0.7
ACIFLUORFEN	2016	48	287		0.3
ACIFLUORFEN	2016	48	293		1.3
ACIFLUORFEN	2016	48	309		4
ACIFLUORFEN	2016	48	325		2.8
ACIFLUORFEN	2016	48	331		5.2
ACIFLUORFEN	2016	48	341		24.6
ACIFLUORFEN	2016	48	347	0	0
ACIFLUORFEN	2016	48	357		74.6
ACIFLUORFEN	2016	48	369		54.4
ACIFLUORFEN	2016	48	387	23.9	23.9
ACIFLUORFEN	2016	48	393		2.7
ACIFLUORFEN	2016	48	419	0	0
ACIFLUORFEN	2016	48	421		32.4
ACIFLUORFEN	2016	48	437		35.9
ACIFLUORFEN	2016	48	477		1.1
ACIFLUORFEN	2016	51	1		233.1
ACIFLUORFEN	2016	51	3		19
ACIFLUORFEN	2016	51	7		69.7
ACIFLUORFEN	2016	51	11		12.5
ACIFLUORFEN	2016	51	19		4.4
ACIFLUORFEN	2016	51	25		69.7
ACIFLUORFEN	2016	51	29		8.3
ACIFLUORFEN	2016	51	31		41
ACIFLUORFEN	2016	51	33		147
ACIFLUORFEN	2016	51	36		53
ACIFLUORFEN	2016	51	37		56.1
ACIFLUORFEN	2016	51	41		10.6
ACIFLUORFEN	2016	51	43		17.8
ACIFLUORFEN	2016	51	47		67
ACIFLUORFEN	2016	51	49		20.5
ACIFLUORFEN	2016	51	53	2.6	113.3
ACIFLUORFEN	2016	51	57		125.8
ACIFLUORFEN	2016	51	59		2.6
ACIFLUORFEN	2016	51	61		60.9
ACIFLUORFEN	2016	51	65		11.5
ACIFLUORFEN	2016	51	67	0	27.6
ACIFLUORFEN	2016	51	69		14.2
ACIFLUORFEN	2016	51	73		46.8
ACIFLUORFEN	2016	51	75		25
ACIFLUORFEN	2016	51	79		1
ACIFLUORFEN	2016	51	81	4.2	74.6
ACIFLUORFEN	2016	51	83		64.3
ACIFLUORFEN	2016	51	85		124.4
ACIFLUORFEN	2016	51	87		28
ACIFLUORFEN	2016	51	93	11.2	159.6
ACIFLUORFEN	2016	51	95		6
ACIFLUORFEN	2016	51	97		109.4
ACIFLUORFEN	2016	51	99		27.7
ACIFLUORFEN	2016	51	101		116.2
ACIFLUORFEN	2016	51	103		22.8
ACIFLUORFEN	2016	51	107		35.2
ACIFLUORFEN	2016	51	109		43.8
ACIFLUORFEN	2016	51	111		36.2
ACIFLUORFEN	2016	51	113		37.3
ACIFLUORFEN	2016	51	115		11.3
ACIFLUORFEN	2016	51	117		124.4
ACIFLUORFEN	2016	51	119		54
ACIFLUORFEN	2016	51	125		0.9
ACIFLUORFEN	2016	51	127		33.5
ACIFLUORFEN	2016	51	131		153.2
ACIFLUORFEN	2016	51	133		114.2
ACIFLUORFEN	2016	51	135		17.4
ACIFLUORFEN	2016	51	137		44.4
ACIFLUORFEN	2016	51	139		6
ACIFLUORFEN	2016	51	141		2.4
ACIFLUORFEN	2016	51	143		37.3
ACIFLUORFEN	2016	51	145		14.6
ACIFLUORFEN	2016	51	147		8.5
ACIFLUORFEN	2016	51	149	1.4	80.1
ACIFLUORFEN	2016	51	153		10.1
ACIFLUORFEN	2016	51	157		3.3
ACIFLUORFEN	2016	51	159		99.1
ACIFLUORFEN	2016	51	165		54
ACIFLUORFEN	2016	51	171		33.5
ACIFLUORFEN	2016	51	175	32.9	219.5
ACIFLUORFEN	2016	51	177		25
ACIFLUORFEN	2016	51	179		10.6
ACIFLUORFEN	2016	51	181	4.9	114.3
ACIFLUORFEN	2016	51	183	5.9	184.4
ACIFLUORFEN	2016	51	187		0.4
ACIFLUORFEN	2016	51	193		129.9
ACIFLUORFEN	2016	51	550		148.4
ACIFLUORFEN	2016	51	800	10.8	149
ACIFLUORFEN	2016	51	810		73.2
ACIFLUORFEN	2016	55	1		63
ACIFLUORFEN	2016	55	3		5.3
ACIFLUORFEN	2016	55	5		271.7
ACIFLUORFEN	2016	55	7		3.6
ACIFLUORFEN	2016	55	9		122.2
ACIFLUORFEN	2016	55	11		161.1
ACIFLUORFEN	2016	55	13		46.6
ACIFLUORFEN	2016	55	15		137
ACIFLUORFEN	2016	55	17		286
ACIFLUORFEN	2016	55	19		206.5
ACIFLUORFEN	2016	55	21		256
ACIFLUORFEN	2016	55	23		110.7
ACIFLUORFEN	2016	55	25		421.7
ACIFLUORFEN	2016	55	27		399.7
ACIFLUORFEN	2016	55	29		64.6
ACIFLUORFEN	2016	55	31		5.4
ACIFLUORFEN	2016	55	33		344
ACIFLUORFEN	2016	55	35		146.3
ACIFLUORFEN	2016	55	39		267.9
ACIFLUORFEN	2016	55	41		1.1
ACIFLUORFEN	2016	55	43		342.4
ACIFLUORFEN	2016	55	45		292.2
ACIFLUORFEN	2016	55	47		101.4
ACIFLUORFEN	2016	55	49		224.6
ACIFLUORFEN	2016	55	53		145.7
ACIFLUORFEN	2016	55	55		276.4
ACIFLUORFEN	2016	55	57		160.5
ACIFLUORFEN	2016	55	59		131.5
ACIFLUORFEN	2016	55	61		63.6
ACIFLUORFEN	2016	55	63		86
ACIFLUORFEN	2016	55	65		311.7
ACIFLUORFEN	2016	55	67		24.8
ACIFLUORFEN	2016	55	69		29.7
ACIFLUORFEN	2016	55	71		148.5
ACIFLUORFEN	2016	55	73		278.3
ACIFLUORFEN	2016	55	75		46
ACIFLUORFEN	2016	55	77		70.1
ACIFLUORFEN	2016	55	79		12.6
ACIFLUORFEN	2016	55	81		135.9
ACIFLUORFEN	2016	55	83		145.2
ACIFLUORFEN	2016	55	85		1.3
ACIFLUORFEN	2016	55	87		301.3
ACIFLUORFEN	2016	55	89		58.1
ACIFLUORFEN	2016	55	91		78.3
ACIFLUORFEN	2016	55	93		223.5
ACIFLUORFEN	2016	55	95		179.7
ACIFLUORFEN	2016	55	97		68.5
ACIFLUORFEN	2016	55	99		4.2
ACIFLUORFEN	2016	55	101		196.1
ACIFLUORFEN	2016	55	103		84.9
ACIFLUORFEN	2016	55	105		483.6
ACIFLUORFEN	2016	55	107		80
ACIFLUORFEN	2016	55	109		294.2
ACIFLUORFEN	2016	55	111		196.1
ACIFLUORFEN	2016	55	113		12.1
ACIFLUORFEN	2016	55	115		150.7
ACIFLUORFEN	2016	55	117		153.9
ACIFLUORFEN	2016	55	119		153.4
ACIFLUORFEN	2016	55	121		206.5
ACIFLUORFEN	2016	55	123		170.4
ACIFLUORFEN	2016	55	127		295.3
ACIFLUORFEN	2016	55	129		41.6
ACIFLUORFEN	2016	55	131		122.7
ACIFLUORFEN	2016	55	133		112.3
ACIFLUORFEN	2016	55	135		144.1
ACIFLUORFEN	2016	55	137		72.3
ACIFLUORFEN	2016	55	139		217.5
ACIFLUORFEN	2016	55	141		99.7
		Total	kg	313805	509407
			lb	691822	1.12305e+06

## Sheet: S26
Allyl Isothiocyanate
COMPOUND	YEAR	STATE_FIPS_CODE	COUNTY_FIPS_CODE	EPEST_LOW_KG	EPEST_HIGH_KG
ALLYL ISOTHIOCYANATE	2016	12	1		246.6
ALLYL ISOTHIOCYANATE	2016	12	7		35.2
ALLYL ISOTHIOCYANATE	2016	12	9	35.2	35.2
ALLYL ISOTHIOCYANATE	2016	12	11	52.9	52.9
ALLYL ISOTHIOCYANATE	2016	12	15	3075.9	3075.9
ALLYL ISOTHIOCYANATE	2016	12	17		37
ALLYL ISOTHIOCYANATE	2016	12	19		88.1
ALLYL ISOTHIOCYANATE	2016	12	21	96594.2	96594.2
ALLYL ISOTHIOCYANATE	2016	12	27	8.8	8.8
ALLYL ISOTHIOCYANATE	2016	12	35		532
ALLYL ISOTHIOCYANATE	2016	12	41		1844.5
ALLYL ISOTHIOCYANATE	2016	12	49	5804.8	5804.8
ALLYL ISOTHIOCYANATE	2016	12	51	40959.6	40959.6
ALLYL ISOTHIOCYANATE	2016	12	53		103.9
ALLYL ISOTHIOCYANATE	2016	12	55	9368.7	9368.7
ALLYL ISOTHIOCYANATE	2016	12	57		101756
ALLYL ISOTHIOCYANATE	2016	12	61	88.1	88.1
ALLYL ISOTHIOCYANATE	2016	12	69		52.9
ALLYL ISOTHIOCYANATE	2016	12	71	2064.7	2064.7
ALLYL ISOTHIOCYANATE	2016	12	75		123.3
ALLYL ISOTHIOCYANATE	2016	12	81	318392	318392
ALLYL ISOTHIOCYANATE	2016	12	83		246.6
ALLYL ISOTHIOCYANATE	2016	12	85	264.3	264.3
ALLYL ISOTHIOCYANATE	2016	12	86	67103.3	67103.3
ALLYL ISOTHIOCYANATE	2016	12	93	2182.7	2182.7
ALLYL ISOTHIOCYANATE	2016	12	95		193.8
ALLYL ISOTHIOCYANATE	2016	12	97		1719.4
ALLYL ISOTHIOCYANATE	2016	12	99	23959.2	23959.2
ALLYL ISOTHIOCYANATE	2016	12	101		840.3
ALLYL ISOTHIOCYANATE	2016	12	105		9213.7
ALLYL ISOTHIOCYANATE	2016	12	107		736.4
ALLYL ISOTHIOCYANATE	2016	12	109		35.2
ALLYL ISOTHIOCYANATE	2016	12	115	465.1	465.1
ALLYL ISOTHIOCYANATE	2016	12	117		35.2
ALLYL ISOTHIOCYANATE	2016	12	119		109.2
ALLYL ISOTHIOCYANATE	2016	12	125		105.7
ALLYL ISOTHIOCYANATE	2016	12	127		140.9
		Total	kg	570420	688616
			lb	1.25756e+06	1.51814e+06

## Sheet: S27
Aluminum Phosphide
COMPOUND	YEAR	STATE_FIPS_CODE	COUNTY_FIPS_CODE	EPEST_LOW_KG	EPEST_HIGH_KG
ALUMINUM PHOSPHIDE	2016	6	1	29.7	29.7
ALUMINUM PHOSPHIDE	2016	6	7	31.1	31.1
ALUMINUM PHOSPHIDE	2016	6	11	1402.7	1402.7
ALUMINUM PHOSPHIDE	2016	6	13	1.5	1.5
ALUMINUM PHOSPHIDE	2016	6	17	3.1	3.1
ALUMINUM PHOSPHIDE	2016	6	19	2806.2	2806.2
ALUMINUM PHOSPHIDE	2016	6	21	24.7	24.7
ALUMINUM PHOSPHIDE	2016	6	25	1.2	1.2
ALUMINUM PHOSPHIDE	2016	6	27	2.7	2.7
ALUMINUM PHOSPHIDE	2016	6	29	6480.8	6480.8
ALUMINUM PHOSPHIDE	2016	6	31	0	0
ALUMINUM PHOSPHIDE	2016	6	35	8.1	8.1
ALUMINUM PHOSPHIDE	2016	6	37	3.7	3.7
ALUMINUM PHOSPHIDE	2016	6	39	2182.8	2182.8
ALUMINUM PHOSPHIDE	2016	6	47	490.5	490.5
ALUMINUM PHOSPHIDE	2016	6	49	2.5	2.5
ALUMINUM PHOSPHIDE	2016	6	51	25.6	25.6
ALUMINUM PHOSPHIDE	2016	6	53	16.5	16.5
ALUMINUM PHOSPHIDE	2016	6	59	113.8	113.8
ALUMINUM PHOSPHIDE	2016	6	61	0.1	0.1
ALUMINUM PHOSPHIDE	2016	6	65	154	154
ALUMINUM PHOSPHIDE	2016	6	67	118.2	118.2
ALUMINUM PHOSPHIDE	2016	6	69	4.1	4.1
ALUMINUM PHOSPHIDE	2016	6	71	38.9	38.9
ALUMINUM PHOSPHIDE	2016	6	73	4	4
ALUMINUM PHOSPHIDE	2016	6	77	620.9	620.9
ALUMINUM PHOSPHIDE	2016	6	79	2672.2	2672.2
ALUMINUM PHOSPHIDE	2016	6	83	19.9	19.9
ALUMINUM PHOSPHIDE	2016	6	85	1	1
ALUMINUM PHOSPHIDE	2016	6	87	20.4	20.4
ALUMINUM PHOSPHIDE	2016	6	91	24.2	24.2
ALUMINUM PHOSPHIDE	2016	6	95	3.5	3.5
ALUMINUM PHOSPHIDE	2016	6	97	2.8	2.8
ALUMINUM PHOSPHIDE	2016	6	99	425.9	425.9
ALUMINUM PHOSPHIDE	2016	6	101	287.3	287.3
ALUMINUM PHOSPHIDE	2016	6	103	3.6	3.6
ALUMINUM PHOSPHIDE	2016	6	107	30735	30735
ALUMINUM PHOSPHIDE	2016	6	111	1.3	1.3
ALUMINUM PHOSPHIDE	2016	6	113	384.7	384.7
ALUMINUM PHOSPHIDE	2016	6	115	131.2	131.2
		Total	kg	49280.4	49280.4
			lb	108645	108645

## Sheet: S28
Ametryn
COMPOUND	YEAR	STATE_FIPS_CODE	COUNTY_FIPS_CODE	EPEST_LOW_KG	EPEST_HIGH_KG
AMETRYN	2016	12	43	2359.3	2359.3
AMETRYN	2016	12	51	6462.4	6462.4
AMETRYN	2016	12	67	0.6	0.6
AMETRYN	2016	12	69	3611.3	3611.3
AMETRYN	2016	12	83	19260.1	19260.1
AMETRYN	2016	12	85	553.9	553.9
AMETRYN	2016	12	86	72.3	72.3
AMETRYN	2016	12	89	2.2	2.2
AMETRYN	2016	12	99	29952.9	29952.9
AMETRYN	2016	12	105	7222.5	7222.5
AMETRYN	2016	13	1		182.3
AMETRYN	2016	13	5		108.3
AMETRYN	2016	13	25		12.2
AMETRYN	2016	13	29		12.5
AMETRYN	2016	13	31		107.5
AMETRYN	2016	13	33		608.2
AMETRYN	2016	13	39		0.2
AMETRYN	2016	13	43		20.7
AMETRYN	2016	13	49		4.2
AMETRYN	2016	13	51		0.2
AMETRYN	2016	13	103		86
AMETRYN	2016	13	107		117.6
AMETRYN	2016	13	109		41.2
AMETRYN	2016	13	125		6.6
AMETRYN	2016	13	127		4.4
AMETRYN	2016	13	163		375.9
AMETRYN	2016	13	165		144.5
AMETRYN	2016	13	179		2.1
AMETRYN	2016	13	183		11.1
AMETRYN	2016	13	189		1.1
AMETRYN	2016	13	229		211.4
AMETRYN	2016	13	245		16.6
AMETRYN	2016	13	251		412.6
AMETRYN	2016	13	267		104.3
AMETRYN	2016	13	279		82.4
AMETRYN	2016	13	299		65.9
AMETRYN	2016	13	301		7.4
AMETRYN	2016	13	305		130.8
AMETRYN	2016	45	1		4.4
AMETRYN	2016	45	3		191
AMETRYN	2016	45	5	448.7	448.7
AMETRYN	2016	45	9	311.4	311.4
AMETRYN	2016	45	11	187.1	187.1
AMETRYN	2016	45	13	41	41
AMETRYN	2016	45	15	83.3	83.3
AMETRYN	2016	45	17		311.7
AMETRYN	2016	45	19	36.6	36.6
AMETRYN	2016	45	25		191.2
AMETRYN	2016	45	27		1240
AMETRYN	2016	45	29	187.9	187.9
AMETRYN	2016	45	31		756.5
AMETRYN	2016	45	33		852.8
AMETRYN	2016	45	35	379.5	379.5
AMETRYN	2016	45	37		32
AMETRYN	2016	45	41		731.2
AMETRYN	2016	45	43		28.7
AMETRYN	2016	45	47		1.6
AMETRYN	2016	45	49	381.2	381.2
AMETRYN	2016	45	51		674.3
AMETRYN	2016	45	53	7.2	7.2
AMETRYN	2016	45	61		1040.2
AMETRYN	2016	45	63		157.1
AMETRYN	2016	45	65		0.2
AMETRYN	2016	45	67		275.9
AMETRYN	2016	45	69		723.4
AMETRYN	2016	45	71		102.2
AMETRYN	2016	45	75		1380.2
AMETRYN	2016	45	79		308.9
AMETRYN	2016	45	81		41.9
AMETRYN	2016	45	85		1070.6
AMETRYN	2016	45	89		748.6
		Total	kg	71561.4	85304.2
			lb	157766	188064

## Sheet: S29
Asulam
COMPOUND	YEAR	STATE_FIPS_CODE	COUNTY_FIPS_CODE	EPEST_LOW_KG	EPEST_HIGH_KG
ASULAM	2016	12	43	4305	4305
ASULAM	2016	12	51	11791.9	11791.9
ASULAM	2016	12	69		0.3
ASULAM	2016	12	83		1.8
ASULAM	2016	12	85	1010.7	1010.7
ASULAM	2016	12	86	132	132
ASULAM	2016	12	99	54654.4	54654.4
ASULAM	2016	12	105		0.7
ASULAM	2016	22	1		572.1
ASULAM	2016	22	5		642.3
ASULAM	2016	22	7	3202.9	3202.9
ASULAM	2016	22	9	4549	4549
ASULAM	2016	22	45	4738	4738
ASULAM	2016	22	47	3174.5	3174.5
ASULAM	2016	22	55	1004.5	1004.5
ASULAM	2016	22	57		1130.7
ASULAM	2016	22	77	18661.3	18661.3
ASULAM	2016	22	79	4704.1	4704.1
ASULAM	2016	22	93		1060.3
ASULAM	2016	22	95		259
ASULAM	2016	22	97	1907	1907
ASULAM	2016	22	99	2634.4	2634.4
ASULAM	2016	22	101	4065.2	4065.2
ASULAM	2016	22	109		464.1
ASULAM	2016	22	113		5443.4
ASULAM	2016	22	121	6720.1	6720.1
		Total	kg	127255	136830
			lb	280549	301658

[truncated: 101 more sheets: S30, S31, S32, S33, S34, S35, S36, S37, S38, S39, S40, S41, S42, S43, S44, S45, S46, S47, S48, S49 …]
