# Supplementary material for: The USA lags behind other agricultural nations in banning harmful pesticides
Source: Environ Health. 2019 Jun 7;18:44. doi: 10.1186/s12940-019-0488-0 (PMC6555703; doi:10.1186/s12940-019-0488-0)
Supplement: Supplementary file 5 — Total use of pesticides in the USA in 2016 that are banned, being phased out or not approved in other agricultural nations. (XLSX 35 kb) [file 12940_2019_488_MOESM5_ESM.xlsx]

## Sheet: Overview of Supp. Tables
This additional file compiles the amount of pesticides used in the USA in 2016 that are banned, being phased out or not approved in other agricultural nations.
S131. Total use of pesticides that are banned or being phased out in the EU
S132. Total use of pesticides that are banned or being phased out in China
S133. Total use of pesticides that are banned or being phased out in Brazil
S134. Total use of pesticides that are banned or being phased out in at least one other nation
S135. Total use of pesticides that are banned or being phased out in at least two other nations
S136. Total use of pesticides that are banned or being phased out in all three nations
S137. Total use of pesticides that are banned, being phased out, not approved or of unknown status in all three nations

## Sheet: S131
Total use of pesticides that are banned or being phased out in the EU
Pesticide	Lbs Used in 2016 (Epest-High)	% of Total
Acephate	4.37358e+06	1.35574
Acetochlor	4.82071e+07	14.9434
Acifluorfen	1.12305e+06	0.348128
Ametryn	188064	0.0582967
Asulam	301658	0.0935091
Atrazine	7.64689e+07	23.7042
Bensulide	710459	0.220231
Bifenthrin	1.40388e+06	0.435181
Bromacil	253973	0.0787276
Butralin	35873.6	0.0111203
Carbaryl	1.98138e+06	0.614196
Chloropicrin	1.94787e+07	6.03808
Cinnamaldehyde	0	0
Clothianidin	163497	0.0506813
Cyanamide	558433	0.173105
Cycloate	48166.2	0.0149307
DCPA (Chlorthal-dimethyl)	549095	0.170211
Diazinon	73164.8	0.0226799
Dichlobenil	0	0
Dichloropropene (1,3-D)	5.93449e+07	18.396
Dicloran	37764.1	0.0117063
Dicrotophos	1.06713e+06	0.330793
Dimethenamid	1.11588e+06	0.345905
EPTC	3.04781e+06	0.944773
Fenazaquin	19047.9	0.00590456
Fenpropathrin	185215	0.0574136
Fentin hydroxide	403869	0.125193
Flumetsulam	474788	0.147177
Fluridone	44708.6	0.013859
Fomesafen	6.65735e+06	2.06367
Fosamine	0	0
Gamma Aminobutyric Acid	0	0
Hexazinone	483319	0.149821
Hydramethylnon	20.503	6.3556e-06
Imazapyr	358170	0.111027
Imazethapyr	641390	0.198821
Imidacloprid	987573	0.306132
Iprodione	376306	0.116649
Lactofen	785345	0.243444
Linuron	506919	0.157137
Metolachlor	1.12455e+07	3.48593
MSMA	1.21514e+06	0.376675
Naled	293222	0.090894
Norflurazon	202809	0.0628675
Orthosulfamuron	3749.4	0.00116225
Oxytetracycline	88722.8	0.0275027
Paraquat	1.37317e+07	4.25659
Phorate	945538	0.293102
Phosphoric Acid	1.59947e+06	0.495811
Picoxystrobin	444052	0.137649
Potassium Silicate	25889.8	0.00802541
Primisulfuron	26992.7	0.00836732
Prometryn	1.45844e+06	0.452094
Propanil	6.86006e+06	2.12651
Propargite	8.79097e+06	2.72506
Propazine	637398	0.197583
Quinclorac	572189	0.177369
Quintozene	194269	0.0602202
Sethoxydim	433319	0.134322
Simazine	6.35306e+06	1.96935
Streptomycin	78488.1	0.0243301
Sulfuric Acid	2.07651e+07	6.43685
TCMTB	875.676	0.000271446
Tebuthiuron	0	0
Terbacil	13557.3	0.00420256
Terbufos	2.25951e+06	0.700413
Thiamethoxam	353519	0.109585
Thiodicarb	0	0
Triadimefon	140.655	4.36008e-05
Triasulfuron	64539.7	0.0200063
Tribufos (DEF)	2.90391e+06	0.900167
Trifluralin	8.57864e+06	2.65924
Total	3.22597e+08

## Sheet: S132
Total use of pesticides that are banned or being phased out in China
Pesticide	Lbs Used in 2016 (Epest-High)	% of Total
2,4-DB	1.44588e+06	3.61342
Aluminum Phosphide	108645	0.271515
Chloropicrin	1.94787e+07	48.6793
Chlorsulfuron	77245.1	0.193044
Ethoprophos (Ethoprop)	883040	2.20681
Methomyl	902443	2.2553
Metsulfuron-Methyl	80735.9	0.201768
Paraquat	1.37317e+07	34.3169
Phorate	945538	2.363
Terbufos	2.25951e+06	5.64677
Tribenuron Methyl	100896	0.25215
Total	4.00143e+07

## Sheet: S133
Total use of pesticides that are banned or being phased out in Brazil
Pesticide	Lbs Used in 2016 (Epest-High)	% of Total
2,4-DB	1.44588e+06	5.59478
Bensulide	710459	2.74909
Chlorpropham	1841.08	0.00712397
Dichlobenil	0	0
Dicrotophos	1.06713e+06	4.12921
EPTC	3.04781e+06	11.7934
Metalaxyl	2967.42	0.0114823
Norflurazon	202809	0.784759
Oxamyl	147663	0.571374
Oxytetracycline	88722.8	0.343309
Paraquat	1.37317e+07	53.134
Phenmedipham	7699.2	0.0297917
Phorate	945538	3.65871
Prometon	0.22	8.51279e-07
Streptomycin	78488.1	0.303706
Tribufos (DEF)	2.90391e+06	11.2366
Ziram	1.46088e+06	5.65281
Total	2.58435e+07

## Sheet: S134
Total use of pesticides that are banned or being phased out in at least one other nation
Pesticide	Lbs Used in 2016 (Epest-High)	% of Total
2,4-DB	1.44588e+06	0.441064
Acephate	4.37358e+06	1.33415
Acetochlor	4.82071e+07	14.7055
Acifluorfen	1.12305e+06	0.342584
Aluminum Phosphide	108645	0.0331419
Ametryn	188064	0.0573684
Asulam	301658	0.0920201
Atrazine	7.64689e+07	23.3267
Bensulide	710459	0.216724
Bifenthrin	1.40388e+06	0.428251
Bromacil	253973	0.077474
Butralin	35873.6	0.0109432
Carbaryl	1.98138e+06	0.604416
Chloropicrin	1.94787e+07	5.94194
Chlorpropham	1841.08	0.000561618
Chlorsulfuron	77245.1	0.0235635
Cinnamaldehyde	0	0
Clothianidin	163497	0.0498743
Cyanamide	558433	0.170349
Cycloate	48166.2	0.014693
DCPA (Chlorthal-dimethyl)	549095	0.1675
Diazinon	73164.8	0.0223188
Dichlobenil	0	0
Dichloropropene (1,3-D)	5.93449e+07	18.1031
Dicloran	37764.1	0.0115199
Dicrotophos	1.06713e+06	0.325526
Dimethenamid	1.11588e+06	0.340397
EPTC	3.04781e+06	0.929729
Ethoprophos (Ethoprop)	883040	0.26937
Fenazaquin	19047.9	0.00581054
Fenpropathrin	185215	0.0564994
Fentin hydroxide	403869	0.123199
Flumetsulam	474788	0.144833
Fluridone	44708.6	0.0136383
Fomesafen	6.65735e+06	2.03081
Fosamine	0	0
Gamma Aminobutyric Acid	0	0
Hexazinone	483319	0.147436
Hydramethylnon	20.503	6.2544e-06
Imazapyr	358170	0.109259
Imazethapyr	641390	0.195655
Imidacloprid	987573	0.301257
Iprodione	376306	0.114791
Lactofen	785345	0.239568
Linuron	506919	0.154635
Metalaxyl	2967.42	0.000905206
Methomyl	902443	0.275289
Metolachlor	1.12455e+07	3.43042
Metsulfuron-Methyl	80735.9	0.0246283
MSMA	1.21514e+06	0.370677
Naled	293222	0.0894467
Norflurazon	202809	0.0618665
Orthosulfamuron	3749.4	0.00114375
Oxamyl	147663	0.0450442
Oxytetracycline	88722.8	0.0270647
Paraquat	1.37317e+07	4.18881
Phenmedipham	7699.2	0.00234863
Phorate	945538	0.288435
Phosphoric Acid	1.59947e+06	0.487916
Picoxystrobin	444052	0.135457
Potassium Silicate	25889.8	0.00789762
Primisulfuron	26992.7	0.00823408
Prometon	0.22	6.71106e-08
Prometryn	1.45844e+06	0.444895
Propanil	6.86006e+06	2.09265
Propargite	8.79097e+06	2.68167
Propazine	637398	0.194437
Quinclorac	572189	0.174545
Quintozene	194269	0.0592613
Sethoxydim	433319	0.132183
Simazine	6.35306e+06	1.93799
Streptomycin	78488.1	0.0239426
Sulfuric Acid	2.07651e+07	6.33435
TCMTB	875.676	0.000267123
Tebuthiuron	0	0
Terbacil	13557.3	0.00413564
Terbufos	2.25951e+06	0.689261
Thiamethoxam	353519	0.10784
Thiodicarb	0	0
Triadimefon	140.655	4.29065e-05
Triasulfuron	64539.7	0.0196877
Tribenuron Methyl	100896	0.0307782
Tribufos (DEF)	2.90391e+06	0.885833
Trifluralin	8.57864e+06	2.6169
Ziram	1.46088e+06	0.445639
Total	3.27817e+08

## Sheet: S135
Total use of pesticides that are banned or being phased out in at least two other nations
Pesticide	Lbs Used in 2016 (Epest-High)	% of Total
2,4-DB	1.44588e+06	3.14592
Bensulide	710459	1.5458
Chloropicrin	1.94787e+07	42.3813
Dichlobenil	0	0
Dicrotophos	1.06713e+06	2.32184
EPTC	3.04781e+06	6.63136
Norflurazon	202809	0.441267
Oxytetracycline	88722.8	0.193041
Paraquat	1.37317e+07	29.877
Phorate	945538	2.05728
Streptomycin	78488.1	0.170773
Terbufos	2.25951e+06	4.9162
Tribufos (DEF)	2.90391e+06	6.31827
Total	4.59606e+07

## Sheet: S136
Total use of pesticides that are banned or being phased out in all three nations
Pesticide	Lbs Used in 2016 (Epest-High)	% of Total
Paraquat	1.37317e+07	93.5578
Phorate	945538	6.44223
Total	1.46772e+07

## Sheet: S137
Total use of pesticides that are banned, being phased out, not approved or of unknown status in all three nations
Pesticide	Lbs Used in 2016 (Epest-High)	% of Total
Allyl Isothiocyanate	1.51814e+06	1.13539
Bensulide	710459	0.531339
Bicyclopyrone	223494	0.167147
BLAD Protein	6097.55	0.00456024
Chlorethoxyfos	105228	0.0786984
Chloropicrin	1.94787e+07	14.5677
Cinnamaldehyde	0	0
Copper Octanoate	24762.1	0.0185191
Copper Oxychloride S	212142	0.158657
Cryolite	402844	0.30128
Cycloate	48166.2	0.0360226
DCPA (Chlorthal-dimethyl)	549095	0.410658
Dichlobenil	0	0
Dichloropropene (1,3-D)	5.93449e+07	44.383
Dicrotophos	1.06713e+06	0.798086
Diflufenzopyr	354006	0.264755
Dimethyldisulfide	0	0
Dinotefuran	58210	0.0435342
EPTC	3.04781e+06	2.2794
Ethalfluralin	1.39106e+06	1.04035
Fatty Alcohols	2.01475e+06	1.50679
Ferbam	27583.1	0.0206289
Fosamine	0	0
Gamma Aminobutyric Acid	0	0
Imazosulfuron	17611.6	0.0131714
L-Glutamic Acid	0	0
Neem Oil	213696	0.159819
Norflurazon	202809	0.151677
Oxytetracycline	88722.8	0.0663542
Paraquat	1.37317e+07	10.2696
Phorate	945538	0.70715
Phosphoric Acid	1.59947e+06	1.19622
Piperonyl Butoxide	9087.9	0.00679667
Polyoxorim	12538.4	0.0093772
Potassium Silicate	25889.8	0.0193625
Primisulfuron	26992.7	0.0201874
Prodiamine	4655.28	0.0034816
Prometon	0.22	1.64534e-07
Propazine	637398	0.476698
Pyrasulfotole	170485	0.127503
Pyroxasulfone	1.02808e+06	0.768884
Sabadilla	123.459	9.23327e-05
Sodium Chlorate	591378	0.442281
Sulfuric Acid	2.07651e+07	15.5298
TCMTB	875.676	0.000654902
Terbacil	13557.3	0.0101393
Topramezone	136915	0.102396
Tribufos (DEF)	2.90391e+06	2.17178
Total	1.33711e+08
